# Supplementary material for: Genome-wide methylation sequencing identifies progression-related epigenetic drivers in myelodysplastic syndromes
Source: Cell Death Dis. 2020 Nov 20;11(11):997. doi: 10.1038/s41419-020-03213-2 (PMC7679421; doi:10.1038/s41419-020-03213-2)
Supplement: Supplementary file 3 — Table S3 [file 41419_2020_3213_MOESM3_ESM.xlsx]

## Sheet: Summary
Sample	C1	C2	C3	C4	P1-MDS	P1-AML	P2-MDS	P2-AML	P3-MDS	P3-AML	P4-MDS	P4-AML	Average
Total pair reads	20361724	20696082	20188486	18832765	18987864	28252017	28580868	17099409	23694560	36363726	14251361	14889587	2.18499e+07
Unique Best Hit	14028698	13696630	13324092	12165461	12523490	15815843	5282884	10530110	12075403	21273395	8571854	9606330	1.24078e+07
Mapping efficiency	0.689	0.662	0.66	0.646	0.66	0.56	0.185	0.616	0.51	0.585	0.601	0.645	0.584917
No Alignments	3187794	3350224	3010026	2731507	3568443	9856806	22632979	3903753	10175345	12289972	2549931	2961468	6684854
Not Map Uniquely	3145232	3649228	3854368	3935797	2895931	2579368	665005	2665546	1443812	2800359	3129576	2321789	2.75717e+06
Total number of C's analysed	925644775	854596017	804802744	688113224	846043153	1021169301	354291373	688683489	774766642	1242547041	472636951	570155081	7.70287e+08
Total methylated C's in CpG context	82553391	76344736	73712812	62696351	71226542	70353716	20748284	54343849	39781493	70675587	41142898	51425491	5.95838e+07
Total methylated C's in CHG context	2126340	2026548	1903241	2146346	3111492	3604935	2027131	2455338	2434001	2989736	1125590	2176701	2.34395e+06
Total methylated C's in CHH context	3516972	3346326	2981355	3087851	7151232	8733986	5062031	5575072	6084287	7214361	1586082	3158107	4.79147e+06
Total unmethylated C's in CpG context	79164221	78602057	75591636	75321987	68014785	62145913	32607781	65975877	52088448	65915371	56216498	59166008	6.42342e+07
Total unmethylated C's in CHG context	249174975	228127039	218562849	190708925	214904338	255268653	88712795	176775177	190035172	303103351	132756817	159869406	2.00667e+08
Total unmethylated C's in CHH context	509108876	466149311	432050851	354151764	481634764	621062098	205133351	383558176	484343241	792648635	239809066	294359368	4.38667e+08
C methylated in CpG context	0.51	0.493	0.494	0.454	0.512	0.531	0.389	0.452	0.433	0.517	0.423	0.465	0.47275
C methylated in CHG context	0.008	0.009	0.009	0.011	0.014	0.014	0.022	0.014	0.013	0.01	0.008	0.013	0.0120833
C methylated in CHH context	0.007	0.007	0.007	0.009	0.015	0.014	0.024	0.014	0.012	0.009	0.007	0.011	0.0113333
Total methylated and unmethylated C's in CpG context	161717612	154946793	149304448	138018338	139241327	132499629	53356065	120319726	91869941	136590958	97359396	110591499	1.23818e+08
Percentage of CpG's C in total C	0.174708	0.18131	0.185517	0.200575	0.164579	0.129753	0.150599	0.17471	0.118578	0.109928	0.205992	0.193967	0.165851

## Sheet: QC_RawData
Sample	R1				R2
	Total Reads	Reads length	Q20	Q30	Total Reads	Reads length	Q20	Q30
C1	21003389	35-151	97.56%	94.46%	21003389	35-151	96.70%	89.47%
C2	21803064	35-151	95.78%	92.68%	21803064	35-151	94.91%	87.86%
C3	21781393	35-151	93.48%	90.72%	21781393	35-151	92.87%	86.32%
C4	19943024	35-151	96.00%	93.46%	19943024	35-151	95.20%	89.22%
P1-MDS	19194593	35-151	98.96%	95.45%	19194593	35-151	98.52%	93.93%
P1-AML	28890129	35-151	97.89%	91.27%	28890129	35-151	96.52%	82.74%
P2-MDS	28856701	35-151	99.11%	95.42%	28856701	35-151	98.19%	87.73%
P2-AML	17450877	35-151	98.08%	95.04%	17450877	35-151	97.50%	92.93%
P3-MDS	23995123	35-151	98.81%	92.18%	23995123	35-151	97.42%	82.61%
P3-AML	36578019	35-151	99.53%	92.22%	36578019	35-151	96.66%	82.72%
P4-MDS	16764091	35-151	86.89%	84.22%	16764091	35-151	85.83%	80.19%
P4-AML	17489374	35-151	86.95%	84.04%	17489374	35-151	86.20%	78.25%

## Sheet: QC_CleanData
Sample	Clean Reads	Raw Reads	Clean Reads Ratio
C1	20361724	21003389	0.97
C2	20696082	21803064	0.95
C3	20188486	21781393	0.93
C4	18832765	19943024	0.94
P1-MDS	18987864	19194593	0.99
P1-AML	18197256	18751723	0.97
P2-MDS	19651655	19866547	0.99
P2-AML	17099409	17450877	0.98
P3-MDS	14798386	14996901	0.99
P3-AML	26448635	26597118	0.99
P4-MDS	14251361	16764091	0.85
P4-AML	14889587	17489374	0.85

## Sheet: Metrics
Sample	BAIT_TERRITORY	TOTAL_READS	PF_READS	PF_UQ_READS_ALIGNED	PCT_PF_UQ_READS_ALIGNED	PF_BASES_ALIGNED	PF_UQ_BASES_ALIGNED	ON_BAIT_BASES	NEAR_BAIT_BASES	OFF_BAIT_BASES	PCT_SELECTED_BASES	PCT_OFF_BAIT	FOLD_ENRICHMENT	PCT_USABLE_BASES_ON_BAIT	MEAN_BAIT_COVERAGE	PCT_TARGET_BASES_1X	PCT_TARGET_BASES_2X	PCT_TARGET_BASES_10X	PCT_TARGET_BASES_20X	PCT_TARGET_BASES_30X	PCT_TARGET_BASES_40X	PCT_TARGET_BASES_50X	PCT_TARGET_BASES_100X
C1	97632122	28057396	28057396	28057396	1	3255249376	3255249376	2999282674	127161413	128805289	0.960432	0.039568	29.6058	0.92127	30.7202	0.58781	0.538097	0.424718	0.365049	0.306509	0.255797	0.213632	0.064499
C2	97632122	27393260	27393260	27393260	1	2942812145	2942812145	2683097740	138080425	121633980	0.958667	0.041333	29.2967	0.911651	27.4817	0.467257	0.431943	0.354321	0.314115	0.274908	0.239659	0.209938	0.082836
C3	97632122	26648184	26648184	26648184	1	2779228700	2779228700	2524379245	139305450	115544005	0.958426	0.041574	29.186	0.908216	25.856	0.474343	0.438403	0.355907	0.313267	0.274451	0.239192	0.206963	0.063339
C4	97632122	24330922	24330922	24330922	1	2371841491	2371841491	2109217000	158070847	104553644	0.955919	0.044081	28.5746	0.889204	21.6037	0.540259	0.488778	0.37259	0.307806	0.256905	0.20775	0.157739	0.026155
M-P10-1	97632122	25046980	25046980	25046980	1	3008212625	3008212625	2662549398	133413205	212250022	0.929443	0.070557	28.4402	0.884965	27.2712	0.858776	0.816873	0.577712	0.388415	0.270742	0.19617	0.14227	0.017988
M-P10-2	97632122	31631652	31631652	31631652	1	3943725773	3943725773	2175235763	332399730	1436090280	0.635854	0.364146	17.7233	0.551491	22.2799	0.877366	0.82856	0.528058	0.322556	0.210101	0.141666	0.094306	0.006164
M-P11-1	97632122	10565768	10565768	10565768	1	1311030561	1311030561	797532100	136690033	376808428	0.712586	0.287414	19.547	0.608226	8.16875	0.776323	0.669873	0.221608	0.084149	0.037146	0.016298	0.006787	0.000147
M-P11-2	97632122	21060214	21060214	21060214	1	2412380283	2412380283	2014258840	166634427	231487016	0.904042	0.095958	26.8296	0.834843	20.6311	0.847059	0.786681	0.463485	0.287809	0.196052	0.138099	0.096879	0.010621
M-P12-1	97632122	24150796	24150796	24150796	1	3142828079	3142828079	1311122551	283603719	1548101809	0.507418	0.492582	13.405	0.417117	13.4292	0.854631	0.785456	0.370695	0.170911	0.088481	0.048275	0.026096	0.000566
M-P12-2	97632122	42546784	42546784	42546784	1	5194732645	5194732645	1737904166	610357317	2846471162	0.452047	0.547953	10.75	0.3345	17.8005	0.840937	0.757053	0.361977	0.254631	0.19327	0.13985	0.093459	0.005734
P3-1	97632122	17143708	17143708	17143708	1	1577338505	1577338505	1414922096	106281620	56134789	0.964412	0.035588	28.8238	0.896958	14.4924	0.392825	0.365055	0.282908	0.222743	0.167293	0.125034	0.093333	0.020844
P3-2	97632122	19212660	19212660	19212660	1	1879291931	1879291931	1718980499	115935179	44376253	0.976387	0.023613	29.3914	0.914615	17.6067	0.353737	0.323966	0.197129	0.158557	0.137734	0.121943	0.108649	0.059029

## Sheet: Read Me
Sheet Name	Labeling and description	_x000D_
FastQC	R1、R2	Double-end sequencing
FastQC	Total Reads	total reads_x000D_
FastQC	Reads length
FastQC	Q20	reads Q20_x000D_
FastQC	Q30	reads Q30_x000D_
summary	Total pair reads	Sequence pairs analysed in total_x000D_
summary	Unique Best Hit	Number of paired-end alignments with a unique best hit_x000D_
summary	Mapping efficiency
summary	No Alignments	Sequence pairs with no alignments under any condition_x000D_
summary	Not Map Uniquely	Sequence pairs did not map uniquely_x000D_
summary	Total number of C's analysed
summary	Total methylated C's in CpG context
summary	Total methylated C's in CHG context
summary	Total methylated C's in CHH context
summary	Total unmethylated C's in CpG context
summary	Total unmethylated C's in CHG context
summary	Total unmethylated C's in CHH context
summary	C methylated in CpG context
summary	C methylated in CHG context
summary	C methylated in CHH context
