# Supplementary material for: Genome-wide methylation sequencing identifies progression-related epigenetic drivers in myelodysplastic syndromes
Source: Cell Death Dis. 2020 Nov 20;11(11):997. doi: 10.1038/s41419-020-03213-2 (PMC7679421; doi:10.1038/s41419-020-03213-2)
Supplement: Supplementary file 4 — Table S4 [file 41419_2020_3213_MOESM4_ESM.xlsx]

## Sheet: Target
chr	start	end	strand	C1_coverage	C1_numCs	C1_numTs	C2_coverage	C2_numCs	C2_numTs	C3_coverage	C3_numCs	C3_numTs	C4_coverage	C4_numCs	C4_numTs	M-P10-1_coverage	M-P10-1_numCs	M-P10-1_numTs	M-P11-1_coverage	M-P11-1_numCs	M-P11-1_numTs	M-P12-1_coverage	M-P12-1_numCs	M-P12-1_numTs	P3-1_coverage	P3-1_numCs	P3-1_numTs	C1_freq	C2_freq	C3_freq	C4_freq	M-P10-1_freq	M-P11-1_freq	M-P12-1_freq	P3-1_freq	pvalue	qvalue	meth.diff	Gene	Gene Region	ExonCover
chr11	66513022	66513556	*	44	1	43	70	4	66	52	1	51	77	3	74	297	223	74	NA	NA	NA	27	0	27	34	2	32	0.0227273	0.0571429	0.0192308	0.038961	0.750842	NA	0	0.0588235	3.2927e-57	4.60661e-55	-59.1455
chr8	61764655	61764839	*	283	14	269	434	159	275	239	78	161	184	51	133	261	244	17	NA	NA	NA	98	93	5	111	65	46	0.04947	0.366359	0.32636	0.277174	0.934866	NA	0.94898	0.585586	1.04417e-110	6.84629e-108	-59.0407			CHD7:NM_017780:exon29
chr1	206641501	206641644	*	206	25	181	128	34	94	102	27	75	78	13	65	97	91	6	30	8	22	NA	NA	NA	41	30	11	0.121359	0.265625	0.264706	0.166667	0.938144	0.266667	NA	0.731707	8.93452e-42	6.73227e-40	-57.525	SRGAP2(dist=3718),IKBKE(dist=1942)	intergenic
chr16	85816168	85816803	*	242	34	208	105	26	79	149	31	118	165	34	131	213	184	29	21	5	16	11	4	7	39	19	20	0.140496	0.247619	0.208054	0.206061	0.86385	0.238095	0.363636	0.487179	2.32141e-60	3.72186e-58	-55.7371
chr19	41921972	41922514	*	285	97	188	93	25	68	80	23	57	102	9	93	277	235	42	NA	NA	NA	92	70	22	20	14	6	0.340351	0.268817	0.2875	0.0882353	0.848375	NA	0.76087	0.7	4.60867e-65	8.68919e-63	-54.5051
chr16	81763419	81764162	*	70	10	60	193	22	171	81	9	72	93	0	93	494	324	170	NA	NA	NA	30	10	20	30	17	13	0.142857	0.11399	0.111111	0	0.65587	NA	0.333333	0.566667	8.66818e-74	2.28019e-71	-53.9752
chr2	198063237	198063782	*	53	0	53	79	3	76	64	2	62	53	0	53	515	317	198	20	0	20	116	61	55	46	5	41	0	0.0379747	0.03125	0	0.615534	0	0.525862	0.108696	3.51773e-61	5.76616e-59	-52.9418	LOC101927596	ncRNA_exonic	LOC101927596:NR_135584:exon2
chr1	40267874	40268431	*	104	16	88	136	70	66	183	63	120	237	41	196	221	214	7	NA	NA	NA	64	51	13	84	34	50	0.153846	0.514706	0.344262	0.172996	0.968326	NA	0.796875	0.404762	2.35189e-61	3.8988e-59	-52.2419	LOC101929536(dist=12032),TRIT1(dist=38275)	intergenic
chr10	98405168	98405469	*	437	84	353	118	57	61	164	82	82	62	28	34	60	59	1	10	6	4	NA	NA	NA	26	16	10	0.19222	0.483051	0.5	0.451613	0.983333	0.6	NA	0.615385	1.93882e-23	5.59975e-22	-52.2367			PIK3AP1:NM_152309:exon8
chr1	203619359	203619678	*	131	18	113	119	15	104	106	10	96	97	11	86	236	214	22	33	16	17	76	2	74	38	4	34	0.137405	0.12605	0.0943396	0.113402	0.90678	0.484848	0.0263158	0.105263	9.70745e-54	1.16835e-51	-49.6983	ATP2B4	intronic
chr17	75450461	75450835	*	285	18	267	260	15	245	150	21	129	100	5	95	253	192	61	NA	NA	NA	50	9	41	115	36	79	0.0631579	0.0576923	0.14	0.05	0.758893	NA	0.18	0.313043	2.41594e-79	7.42181e-77	-49.2772
chr7	1178188	1178690	*	200	2	198	136	99	37	52	42	10	88	1	87	359	264	95	56	50	6	167	146	21	NA	NA	NA	0.01	0.727941	0.807692	0.0113636	0.735376	0.892857	0.874251	NA	2.15164e-59	3.32821e-57	-48.7857
chr9	38020946	38021262	*	51	11	40	68	19	49	44	23	21	17	1	16	216	188	28	13	4	9	90	66	24	19	7	12	0.215686	0.279412	0.522727	0.0588235	0.87037	0.307692	0.733333	0.368421	2.32187e-27	8.58579e-26	-48.4024
chr19	1902083	1902433	*	413	101	312	70	26	44	77	17	60	105	37	68	78	57	21	40	20	20	73	67	6	NA	NA	NA	0.244552	0.371429	0.220779	0.352381	0.730769	0.5	0.917808	NA	2.31346e-33	1.18726e-31	-48.1746
chr11	2898507	2898719	*	329	100	229	276	112	164	262	147	115	209	112	97	407	386	21	NA	NA	NA	44	40	4	93	74	19	0.303951	0.405797	0.561069	0.535885	0.948403	NA	0.909091	0.795699	3.67951e-89	1.48294e-86	-48.1385
chr19	7682701	7682952	*	78	2	76	120	47	73	72	32	40	228	72	156	229	224	5	NA	NA	NA	110	105	5	306	179	127	0.025641	0.391667	0.444444	0.315789	0.978166	NA	0.954545	0.584967	9.70849e-62	1.64669e-59	-48.0368			CAMSAP3:NM_020902:exon17,CAMSAP3:NM_001080429:exon19
chr1	173854852	173854985	*	420	169	251	377	188	189	285	89	196	196	46	150	70	68	2	78	63	15	75	71	4	91	69	22	0.402381	0.498674	0.312281	0.234694	0.971429	0.807692	0.946667	0.758242	2.60251e-56	3.53956e-54	-47.8081	ZBTB37	exonic	ZBTB37:NM_001122770:exon5,ZBTB37:NM_001346115:exon4
chr9	100854179	100854314	*	180	57	123	227	99	128	173	75	98	84	35	49	116	111	5	NA	NA	NA	80	65	15	64	51	13	0.316667	0.436123	0.433526	0.416667	0.956897	NA	0.8125	0.796875	4.27005e-42	3.27369e-40	-47.2475			TRIM14:NM_033219:exon5,TRIM14:NM_014788:exon5
chr8	133686856	133687546	*	328	9	319	273	9	264	237	12	225	175	12	163	878	560	318	40	0	40	98	3	95	95	2	93	0.027439	0.032967	0.0506329	0.0685714	0.637813	0	0.0306122	0.0210526	7.21662e-144	9.05785e-141	-46.709			LRRC6:NR_135909:exon1,LRRC6:NM_001321963:exon1,LRRC6:NR_135913:exon1,LRRC6:NM_001321965:exon1,LRRC6:NM_001321964:exon1,LRRC6:NM_001321966:exon1,LRRC6:NR_135910:exon1,LRRC6:NR_135912:exon1,LRRC6:NR_135911:exon1
chr19	7066408	7066547	*	84	32	52	87	26	61	70	32	38	24	10	14	114	106	8	11	8	3	54	37	17	NA	NA	NA	0.380952	0.298851	0.457143	0.416667	0.929825	0.727273	0.685185	NA	7.54107e-24	2.24747e-22	-46.6217
chr2	233944800	233945258	*	332	92	240	159	21	138	178	38	140	158	24	134	207	181	26	NA	NA	NA	117	60	57	67	24	43	0.277108	0.132075	0.213483	0.151899	0.874396	NA	0.512821	0.358209	5.96791e-56	7.96867e-54	-46.6141	INPP5D	intronic
chr1	22349250	22349733	*	140	4	136	151	8	143	191	10	181	102	2	100	650	382	268	NA	NA	NA	67	1	66	54	6	48	0.0285714	0.0529801	0.052356	0.0196078	0.587692	NA	0.0149254	0.111111	2.09854e-88	8.23112e-86	-46.3444	LINC01635	downstream
chr11	113846762	113847036	*	485	100	385	483	154	329	436	116	320	144	44	100	288	238	50	NA	NA	NA	111	68	43	83	45	38	0.206186	0.318841	0.266055	0.305556	0.826389	NA	0.612613	0.542169	2.69595e-73	6.92588e-71	-46.0774
chr18	712900	713026	*	NA	NA	NA	70	6	64	318	175	143	412	85	327	70	66	4	NA	NA	NA	184	141	43	20	10	10	NA	0.0857143	0.550314	0.206311	0.942857	NA	0.766304	0.5	4.17934e-41	3.05487e-39	-45.9471
chr16	2256687	2257022	*	320	47	273	170	71	99	145	44	101	104	16	88	157	139	18	55	24	31	NA	NA	NA	74	37	37	0.146875	0.417647	0.303448	0.153846	0.88535	0.436364	NA	0.5	7.17095e-42	5.43135e-40	-45.8435
chr11	129566082	129566696	*	19	0	19	27	1	26	16	1	15	26	2	24	180	77	103	50	40	10	240	119	121	NA	NA	NA	0	0.037037	0.0625	0.0769231	0.427778	0.8	0.495833	NA	7.92045e-19	1.61609e-17	-45.6673
chr19	18280447	18280875	*	391	81	310	108	40	68	196	26	170	246	87	159	201	180	21	NA	NA	NA	111	61	50	70	28	42	0.207161	0.37037	0.132653	0.353659	0.895522	NA	0.54955	0.4	1.15648e-53	1.38054e-51	-45.5517			PIK3R2:NM_005027:exon16,PIK3R2:NR_073517:exon16
chr14	95968785	95969026	*	324	40	284	225	89	136	282	113	169	159	48	111	240	216	24	40	18	22	23	11	12	36	7	29	0.123457	0.395556	0.400709	0.301887	0.9	0.45	0.478261	0.194444	2.46445e-48	2.46613e-46	-45.0434
chr3	113160362	113160435	*	99	35	64	306	81	225	279	105	174	215	88	127	297	283	14	117	101	16	10	0	10	99	30	69	0.353535	0.264706	0.376344	0.409302	0.952862	0.863248	0	0.30303	1.5492e-62	2.71139e-60	-44.7872	CFAP44	upstream
chr10	126664698	126664829	*	76	19	57	111	44	67	96	44	52	50	18	32	38	35	3	NA	NA	NA	25	22	3	49	35	14	0.25	0.396396	0.458333	0.36	0.921053	NA	0.88	0.714286	3.96326e-17	7.02603e-16	-44.6053
chr1	155190389	155190524	*	182	60	122	165	71	94	121	59	62	33	12	21	120	109	11	22	7	15	36	35	1	NA	NA	NA	0.32967	0.430303	0.487603	0.363636	0.908333	0.318182	0.972222	NA	2.08837e-26	7.29265e-25	-44.5121	GBAP1	ncRNA_intronic
chr3	195947033	195947516	*	666	300	366	437	182	255	382	185	197	250	142	108	203	198	5	48	35	13	NA	NA	NA	40	32	8	0.45045	0.416476	0.484293	0.568	0.975369	0.729167	NA	0.8	1.11097e-51	1.25785e-49	-44.4371	SLC51A	intronic
chr14	23587757	23588267	*	915	281	634	786	316	470	657	309	348	647	273	374	241	220	21	NA	NA	NA	70	62	8	154	107	47	0.307104	0.402036	0.47032	0.421947	0.912863	NA	0.885714	0.694805	1.24272e-75	3.54497e-73	-44.4213			CEBPE:NM_001805:exon1
chr1	27952169	27952561	*	13	1	12	31	4	27	29	7	22	10	0	10	35	23	12	11	3	8	12	8	4	NA	NA	NA	0.0769231	0.129032	0.241379	0	0.657143	0.272727	0.666667	NA	2.83522e-08	1.733e-07	-44.1629	FGR(NM_001042747:c.-2130_-2134del0)	UTR5	FGR:NM_001042747:exon1
chr20	61464517	61465051	*	565	129	436	418	155	263	335	105	230	275	77	198	446	408	38	NA	NA	NA	104	66	38	220	91	129	0.228319	0.370813	0.313433	0.28	0.914798	NA	0.634615	0.413636	3.37865e-93	1.54608e-90	-44.1236
chrX	38659828	38660705	*	218	80	138	148	8	140	208	77	131	40	5	35	574	537	37	84	66	18	142	7	135	72	15	57	0.366972	0.0540541	0.370192	0.125	0.93554	0.785714	0.0492958	0.208333	8.94575e-65	1.65816e-62	-43.987			MID1IP1:NM_021242:exon1,MID1IP1:NM_001098790:exon1,MID1IP1:NM_001098791:exon1,MID1IP1-AS1:NR_046706:exon2
chr4	2691674	2691737	*	71	3	68	66	1	65	72	10	62	252	55	197	171	149	22	60	20	40	78	13	65	NA	NA	NA	0.0422535	0.0151515	0.138889	0.218254	0.871345	0.333333	0.166667	NA	1.20763e-37	7.64424e-36	-43.9322	FAM193A	intronic
chr14	100867497	100867770	*	706	223	483	698	313	385	638	279	359	434	159	275	334	312	22	NA	NA	NA	20	18	2	134	76	58	0.315864	0.448424	0.437304	0.366359	0.934132	NA	0.9	0.567164	1.2694e-74	3.48529e-72	-43.8591
chr22	42062505	42062899	*	1043	20	1023	593	14	579	335	5	330	627	11	616	485	393	92	90	2	88	422	61	361	NA	NA	NA	0.0191755	0.0236088	0.0149254	0.0175439	0.810309	0.0222222	0.14455	NA	6.9155e-231	1.01266e-226	-43.8127
chr20	19955826	19956199	*	32	2	30	191	54	137	212	68	144	194	49	145	147	139	8	30	21	9	NA	NA	NA	113	46	67	0.0625	0.282723	0.320755	0.252577	0.945578	0.7	NA	0.40708	6.19937e-36	3.5881e-34	-43.5305			RIN2:NM_018993:exon7,RIN2:NM_001242581:exon8
chr1	153337857	153337943	*	11	2	9	12	5	7	28	13	15	23	5	18	20	17	3	NA	NA	NA	13	9	4	11	8	3	0.181818	0.416667	0.464286	0.217391	0.85	NA	0.692308	0.727273	3.09167e-06	1.29386e-05	-43.4889	S100A9(dist=4354),S100A12(dist=8241)	intergenic
chr20	19523960	19524272	*	22	0	22	32	9	23	24	5	19	33	2	31	44	38	6	NA	NA	NA	45	18	27	20	7	13	0	0.28125	0.208333	0.0606061	0.863636	NA	0.4	0.35	6.17583e-12	6.3806e-11	-43.3838
chr22	19073712	19073917	*	308	91	217	344	165	179	281	137	144	157	62	95	266	229	37	22	18	4	NA	NA	NA	20	15	5	0.295455	0.479651	0.487544	0.394904	0.860902	0.818182	NA	0.75	1.3963e-44	1.18416e-42	-43.3218
chr12	6677576	6678311	*	1018	35	983	1256	109	1147	749	84	665	330	58	272	1205	845	360	179	0	179	198	55	143	257	52	205	0.0343811	0.0867834	0.11215	0.175758	0.701245	0	0.277778	0.202335	2.61323e-263	5.73994e-259	-43.2376
chr9	91058621	91058766	*	90	26	64	76	30	46	70	29	41	22	15	7	32	30	2	NA	NA	NA	20	19	1	20	10	10	0.288889	0.394737	0.414286	0.681818	0.9375	NA	0.95	0.5	2.5103e-11	2.39889e-10	-43.1848
chr9	130860807	130861152	*	265	83	182	78	52	26	93	61	32	105	39	66	247	221	26	NA	NA	NA	33	26	7	40	30	10	0.313208	0.666667	0.655914	0.371429	0.894737	NA	0.787879	0.75	1.02226e-38	6.7734e-37	-43.1244			SLC25A25:NR_049766:exon1,SLC25A25:NM_052901:exon1
chr8	144628719	144629046	*	10	4	6	32	18	14	18	6	12	NA	NA	NA	163	151	12	NA	NA	NA	10	7	3	10	6	4	0.4	0.5625	0.333333	NA	0.92638	NA	0.7	0.6	2.22094e-11	2.13725e-10	-42.9508
chr1	228771163	228771331	*	NA	NA	NA	80	58	22	107	39	68	60	10	50	64	2	62	95	22	73	59	27	32	4630	4120	510	NA	0.725	0.364486	0.166667	0.03125	0.231579	0.457627	0.889849	1.68394e-51	1.88232e-49	-42.7156	MIR7641-2(dist=9428),MIR7641-2(dist=8255)	intergenic
chr16	3120102	3120206	*	116	16	100	90	19	71	143	29	114	95	12	83	80	68	12	NA	NA	NA	30	14	16	85	34	51	0.137931	0.211111	0.202797	0.126316	0.85	NA	0.466667	0.4	4.70019e-26	1.60809e-24	-42.3701
chr1	220978575	220978659	*	44	1	43	NA	NA	NA	146	55	91	144	30	114	168	166	2	NA	NA	NA	59	25	34	124	48	76	0.0227273	NA	0.376712	0.208333	0.988095	NA	0.423729	0.387097	1.67108e-29	6.96493e-28	-42.3427	2019-03-01	exonic	MARC1:NM_022746:exon6
chr1	171566807	171566945	*	115	16	99	182	68	114	68	22	46	108	30	78	80	69	11	95	54	41	49	35	14	NA	NA	NA	0.13913	0.373626	0.323529	0.277778	0.8625	0.568421	0.714286	NA	9.78968e-26	3.29547e-24	-41.7831	PRRC2C(dist=4157),MYOC(dist=37612)	intergenic
chr1	224363473	224363551	*	NA	NA	NA	55	13	42	109	24	85	85	12	73	159	127	32	NA	NA	NA	50	21	29	60	17	43	NA	0.236364	0.220183	0.141176	0.798742	NA	0.42	0.283333	9.11499e-23	2.5279e-21	-41.6596	FBXO28(dist=13724),DEGS1(dist=7359)	intergenic
chr11	32452702	32453255	*	359	55	304	305	47	258	254	44	210	193	48	145	257	190	67	NA	NA	NA	33	3	30	59	13	46	0.153203	0.154098	0.173228	0.248705	0.7393	NA	0.0909091	0.220339	2.93211e-48	2.92079e-46	-41.564
chr22	39486655	39486785	*	144	26	118	195	45	150	80	27	53	51	12	39	78	66	12	NA	NA	NA	36	16	20	42	18	24	0.180556	0.230769	0.3375	0.235294	0.846154	NA	0.444444	0.428571	6.05251e-20	1.35587e-18	-40.6983
chr1	5046122	5046582	*	158	8	150	162	12	150	148	8	140	90	6	84	318	215	103	23	0	23	74	6	68	69	5	64	0.0506329	0.0740741	0.0540541	0.0666667	0.676101	0	0.0810811	0.0724638	2.12936e-55	2.79231e-53	-40.601	AJAP1(dist=202271),MIR4417(dist=577549)	intergenic
chr19	2634382	2635033	*	488	120	368	271	101	170	250	114	136	72	41	31	143	131	12	NA	NA	NA	129	73	56	68	52	16	0.245902	0.372694	0.456	0.569444	0.916084	NA	0.565891	0.764706	4.60956e-40	3.25558e-38	-40.5115
chr1	155828645	155828782	*	223	43	180	224	31	193	172	50	122	72	22	50	160	123	37	NA	NA	NA	64	17	47	40	22	18	0.192825	0.138393	0.290698	0.305556	0.76875	NA	0.265625	0.55	1.94957e-31	8.94924e-30	-40.2348	GON4L	intronic
chr16	11763519	11764208	*	547	143	404	280	28	252	224	23	201	88	14	74	327	233	94	77	57	20	44	12	32	82	8	74	0.261426	0.1	0.102679	0.159091	0.712538	0.74026	0.272727	0.097561	1.17923e-59	1.84354e-57	-40.2289
chr1	19614809	19615179	*	1750	536	1214	682	611	71	737	494	243	1337	564	773	284	264	20	NA	NA	NA	73	68	5	259	217	42	0.306286	0.895894	0.670285	0.42184	0.929577	NA	0.931507	0.837838	1.12632e-89	4.71227e-87	-40.1886	AKR7A3	exonic	AKR7A3:NM_012067:exon1
chr1	10057997	10058761	*	1529	389	1140	617	100	517	704	70	634	979	158	821	648	471	177	110	101	9	176	50	126	160	22	138	0.254415	0.162075	0.0994318	0.161389	0.726852	0.918182	0.284091	0.1375	4.70923e-139	5.44409e-136	-40.141	RBP7	intronic
chr11	94278316	94278462	*	222	19	203	307	76	231	278	92	186	364	125	239	176	161	15	NA	NA	NA	61	20	41	94	40	54	0.0855856	0.247557	0.330935	0.343407	0.914773	NA	0.327869	0.425532	5.19605e-40	3.65803e-38	-40.1235			FUT4:NM_002033:exon1
chr16	29722923	29723009	*	78	12	66	80	33	47	86	35	51	85	22	63	57	51	6	10	1	9	22	20	2	49	26	23	0.153846	0.4125	0.406977	0.258824	0.894737	0.1	0.909091	0.530612	1.11753e-15	1.72135e-14	-40.0115
chr1	179555653	179555960	*	638	160	478	378	164	214	195	126	69	389	134	255	238	194	44	11	0	11	NA	NA	NA	99	72	27	0.250784	0.433862	0.646154	0.344473	0.815126	0	NA	0.727273	5.63591e-43	4.52622e-41	-39.9368	NPHS2(dist=10566),TDRD5(dist=4788)	intergenic
chr17	29141599	29142229	*	204	68	136	212	97	115	251	122	129	118	53	65	227	209	18	NA	NA	NA	21	10	11	24	7	17	0.333333	0.457547	0.486056	0.449153	0.920705	NA	0.47619	0.291667	5.40579e-32	2.58125e-30	-39.7761
chr2	119980826	119981097	*	523	149	374	345	118	227	298	134	164	210	112	98	44	33	11	NA	NA	NA	24	18	6	66	52	14	0.284895	0.342029	0.449664	0.533333	0.75	NA	0.75	0.787879	5.2262e-19	1.08142e-17	-39.5837	STEAP3	upstream
chr19	856752	856886	*	169	15	154	249	90	159	173	89	84	70	26	44	365	295	70	NA	NA	NA	120	75	45	105	59	46	0.0887574	0.361446	0.514451	0.371429	0.808219	NA	0.625	0.561905	2.22184e-45	1.95602e-43	-39.429
chr9	137264885	137265233	*	455	204	251	66	13	53	80	28	52	115	39	76	221	202	19	54	22	32	30	17	13	NA	NA	NA	0.448352	0.19697	0.35	0.33913	0.914027	0.407407	0.566667	NA	3.54918e-32	1.70772e-30	-39.3516
chr1	236323558	236323690	*	24	2	22	28	4	24	23	6	17	NA	NA	NA	38	21	17	20	11	9	11	6	5	NA	NA	NA	0.0833333	0.142857	0.26087	NA	0.552632	0.55	0.545455	NA	5.52552e-07	2.68186e-06	-39.0725	GPR137B	intronic
chr22	47081974	47082443	*	223	57	166	272	97	175	67	12	55	276	58	218	111	101	10	NA	NA	NA	60	26	34	74	34	40	0.255605	0.356618	0.179104	0.210145	0.90991	NA	0.433333	0.459459	2.8955e-28	1.1357e-26	-38.984			CERK:NM_022766:exon13
chr18	46367715	46368089	*	208	59	149	118	40	78	138	38	100	157	28	129	271	216	55	NA	NA	NA	38	14	24	90	31	59	0.283654	0.338983	0.275362	0.178344	0.797048	NA	0.368421	0.344444	4.69455e-35	2.63385e-33	-38.8435
chr1	151870869	151871040	*	44	5	39	15	2	13	22	3	19	33	3	30	36	28	8	NA	NA	NA	11	1	10	15	2	13	0.113636	0.133333	0.136364	0.0909091	0.777778	NA	0.0909091	0.133333	2.47418e-08	1.52719e-07	-38.5965	THEM4	intronic
chr1	247496059	247496165	*	150	16	134	200	16	184	237	35	202	61	7	54	169	153	16	NA	NA	NA	100	6	94	61	6	55	0.106667	0.08	0.147679	0.114754	0.905325	NA	0.06	0.0983607	7.94775e-39	5.29005e-37	-38.5802	ZNF496	upstream
chr19	28238100	28238193	*	272	54	218	231	42	189	229	37	192	269	32	237	295	252	43	NA	NA	NA	80	38	42	211	32	179	0.198529	0.181818	0.161572	0.118959	0.854237	NA	0.475	0.151659	3.0252e-57	4.24589e-55	-38.4653
chr1	54941069	54941185	*	240	56	184	352	50	302	218	35	183	184	23	161	256	203	53	60	4	56	NA	NA	NA	88	15	73	0.233333	0.142045	0.16055	0.125	0.792969	0.0666667	NA	0.170455	1.20793e-45	1.08294e-43	-38.4515	SSBP3(dist=69001),ACOT11(dist=72622)	intergenic
chr5	127676660	127676752	*	36	6	30	42	13	29	59	27	32	60	27	33	48	45	3	31	22	9	20	13	7	34	20	14	0.166667	0.309524	0.457627	0.45	0.9375	0.709677	0.65	0.588235	4.42527e-12	4.66301e-11	-38.1321	FBN2	intronic
chr21	43689840	43690295	*	242	61	181	110	36	74	91	30	61	31	16	15	155	138	17	NA	NA	NA	10	0	10	46	6	40	0.252066	0.327273	0.32967	0.516129	0.890323	NA	0	0.130435	9.10343e-21	2.18055e-19	-38.0777
chr1	36786595	36787083	*	959	50	909	1042	98	944	684	45	639	561	21	540	575	443	132	NA	NA	NA	198	12	186	283	15	268	0.0521376	0.0940499	0.0657895	0.0374332	0.770435	NA	0.0606061	0.0530035	5.95925e-163	1.13821e-159	-37.9148	SH3D21	exonic	SH3D21:NM_001162530:exon16,SH3D21:NM_024676:exon13
chr20	5011946	5012056	*	152	22	130	216	68	148	162	61	101	118	52	66	133	133	0	52	12	40	NA	NA	NA	88	44	44	0.144737	0.314815	0.376543	0.440678	1	0.230769	NA	0.5	1.59939e-26	5.62537e-25	-37.9036
chr17	1960236	1960449	*	2069	25	2044	375	39	336	803	7	796	965	39	926	816	604	212	NA	NA	NA	252	7	245	482	16	466	0.0120831	0.104	0.00871731	0.0404145	0.740196	NA	0.0277778	0.033195	9.64612e-284	4.23752e-279	-37.84			HIC1:NM_001098202:exon2,HIC1:NM_006497:exon2
chr17	1068586	1068919	*	NA	NA	NA	22	2	20	45	7	38	36	1	35	107	64	43	10	0	10	20	1	19	NA	NA	NA	NA	0.0909091	0.155556	0.0277778	0.598131	0	0.05	NA	5.70834e-11	5.1983e-10	-37.7365
chr14	51326241	51326421	*	45	2	43	77	12	65	50	5	45	18	3	15	39	33	6	NA	NA	NA	13	1	12	21	2	19	0.0444444	0.155844	0.1	0.166667	0.846154	NA	0.0769231	0.0952381	2.40012e-10	2.01061e-09	-37.7361
chr2	112761945	112762344	*	218	104	114	258	103	155	188	92	96	189	68	121	259	224	35	NA	NA	NA	112	78	34	60	46	14	0.477064	0.399225	0.489362	0.359788	0.864865	NA	0.696429	0.766667	5.45067e-40	3.83115e-38	-37.7178	MERTK	intronic
chr19	5075164	5075293	*	256	86	170	241	78	163	152	47	105	118	33	85	115	112	3	NA	NA	NA	30	14	16	55	13	42	0.335938	0.323651	0.309211	0.279661	0.973913	NA	0.466667	0.236364	5.20384e-22	1.37547e-20	-37.6877
chr1	151103906	151104406	*	90	66	24	635	108	527	190	122	68	181	113	68	195	165	30	60	43	17	60	29	31	105	78	27	0.733333	0.170079	0.642105	0.624309	0.846154	0.716667	0.483333	0.742857	1.24598e-40	8.98778e-39	-37.6825	SEMA6C(NM_001178062:c.*797_*554del0,NM_001178061:c.*797_*554del0,NM_030913:c.*797_*554del0)	UTR3	SEMA6C:NM_001178062:exon19,SEMA6C:NM_001178061:exon20,SEMA6C:NM_030913:exon19
chr16	89033864	89033997	*	254	32	222	256	27	229	279	50	229	133	38	95	156	115	41	60	13	47	76	31	45	96	49	47	0.125984	0.105469	0.179211	0.285714	0.737179	0.216667	0.407895	0.510417	2.58158e-42	2.02154e-40	-37.6646
chr1	6101034	6101671	*	200	46	154	229	73	156	148	54	94	135	31	104	165	161	4	30	16	14	NA	NA	NA	232	106	126	0.23	0.318777	0.364865	0.22963	0.975758	0.533333	NA	0.456897	7.82193e-36	4.51532e-34	-37.6247	KCNAB2	intronic
chr14	102677070	102677404	*	538	198	340	485	271	214	436	220	216	305	169	136	215	203	12	60	55	5	NA	NA	NA	173	128	45	0.36803	0.558763	0.504587	0.554098	0.944186	0.916667	NA	0.739884	1.97461e-51	2.19606e-49	-37.5213
chr11	64109088	64109275	*	458	152	306	421	179	242	494	206	288	585	221	364	302	272	30	NA	NA	NA	51	25	26	201	124	77	0.331878	0.425178	0.417004	0.377778	0.900662	NA	0.490196	0.616915	5.47576e-56	7.33381e-54	-37.2798			CCDC88B:NM_032251:exon7
chr17	60709572	60709881	*	117	12	105	99	4	95	87	15	72	66	7	59	214	158	56	NA	NA	NA	45	1	44	84	4	80	0.102564	0.040404	0.172414	0.106061	0.738318	NA	0.0222222	0.047619	1.07831e-29	4.52868e-28	-37.2238
chr8	126588554	126588689	*	76	14	62	57	20	37	55	17	38	31	8	23	27	25	2	NA	NA	NA	14	6	8	23	10	13	0.184211	0.350877	0.309091	0.258065	0.925926	NA	0.428571	0.434783	7.95414e-08	4.49709e-07	-37.1219
chr17	75450841	75451101	*	209	8	201	223	16	207	120	10	110	95	0	95	137	95	42	57	7	50	44	4	40	22	4	18	0.0382775	0.0717489	0.0833333	0	0.693431	0.122807	0.0909091	0.181818	1.58004e-39	1.08285e-37	-37.0527
chr16	12659578	12659706	*	87	59	28	73	35	38	90	60	30	82	40	42	29	28	1	NA	NA	NA	11	10	1	26	25	1	0.678161	0.479452	0.666667	0.487805	0.965517	NA	0.909091	0.961538	7.93409e-11	7.07989e-10	-37.0208
chr19	4542957	4543535	*	1126	175	951	801	234	567	503	90	413	900	158	742	295	226	69	88	21	67	NA	NA	NA	331	157	174	0.155417	0.292135	0.178926	0.175556	0.766102	0.238636	NA	0.47432	2.08044e-82	6.97659e-80	-36.8529			SEMA6B:NM_032108:exon17
chr22	42814741	42815013	*	180	61	119	106	30	76	45	27	18	97	32	65	84	69	15	NA	NA	NA	45	29	16	23	11	12	0.338889	0.283019	0.6	0.329897	0.821429	NA	0.644444	0.478261	3.67586e-15	5.38625e-14	-36.6638
chr12	56380155	56380300	*	116	55	61	54	35	19	70	36	34	36	20	16	48	45	3	NA	NA	NA	35	30	5	22	19	3	0.474138	0.648148	0.514286	0.555556	0.9375	NA	0.857143	0.863636	1.51536e-12	1.68147e-11	-36.6253
chr7	36011125	36011241	*	110	6	104	NA	NA	NA	286	39	247	689	150	539	150	107	43	NA	NA	NA	503	322	181	243	60	183	0.0545455	NA	0.136364	0.217707	0.713333	NA	0.640159	0.246914	1.64463e-66	3.23983e-64	-36.6035
chr6	15400747	15401172	*	195	27	168	32	9	23	28	1	27	74	8	66	150	117	33	34	5	29	24	2	22	47	4	43	0.138462	0.28125	0.0357143	0.108108	0.78	0.147059	0.0833333	0.0851064	3.80055e-22	1.01371e-20	-36.5183	JARID2	intronic
chr20	24911232	24911338	*	95	14	81	138	32	106	154	41	113	90	26	64	81	74	7	NA	NA	NA	11	2	9	93	35	58	0.147368	0.231884	0.266234	0.288889	0.91358	NA	0.181818	0.376344	2.86116e-18	5.57136e-17	-36.3103
chr2	121011590	121011913	*	324	91	233	30	11	19	115	56	59	45	21	24	102	100	2	39	17	22	39	11	28	NA	NA	NA	0.280864	0.366667	0.486957	0.466667	0.980392	0.435897	0.282051	NA	2.17771e-17	3.94338e-16	-36.2862	RALB	intronic
chr8	8850135	8850483	*	118	59	59	84	54	30	96	55	41	74	36	38	488	455	33	26	19	7	NA	NA	NA	20	12	8	0.5	0.642857	0.572917	0.486486	0.932377	0.730769	NA	0.6	1.03368e-36	6.23756e-35	-36.1725
chr6	149772510	149772656	*	140	32	108	368	63	305	426	65	361	500	109	391	388	306	82	85	75	10	164	21	143	106	6	100	0.228571	0.171196	0.152582	0.218	0.78866	0.882353	0.128049	0.0566038	2.08611e-65	3.98446e-63	-36.1538	ZC3H12D	exonic	ZC3H12D:NM_207360:exon6
chr17	4434450	4435125	*	267	70	197	194	58	136	118	32	86	99	26	73	153	136	17	NA	NA	NA	59	14	45	65	26	39	0.262172	0.298969	0.271186	0.262626	0.888889	NA	0.237288	0.4	3.72386e-25	1.20641e-23	-36.1043
chr11	69250248	69250611	*	88	38	50	108	36	72	163	32	131	104	34	70	88	74	14	NA	NA	NA	50	30	20	144	83	61	0.431818	0.333333	0.196319	0.326923	0.840909	NA	0.6	0.576389	3.54452e-22	9.47717e-21	-36.0745
chr17	1026485	1027463	*	171	73	98	118	2	116	72	1	71	72	3	69	469	335	134	75	24	51	NA	NA	NA	120	0	120	0.426901	0.0169492	0.0138889	0.0416667	0.714286	0.32	NA	0	3.86029e-34	2.05305e-32	-35.8215
chr1	9293230	9293584	*	462	111	351	115	58	57	100	40	60	192	68	124	193	169	24	40	8	32	20	2	18	25	9	16	0.24026	0.504348	0.4	0.354167	0.875648	0.2	0.1	0.36	6.47006e-26	2.19991e-24	-35.7502	LINC01759(dist=41086),H6PD(dist=1279)	intergenic
chr9	90559128	90559890	*	210	55	155	294	135	159	312	120	192	306	84	222	173	149	24	123	89	34	66	55	11	252	142	110	0.261905	0.459184	0.384615	0.27451	0.861272	0.723577	0.833333	0.563492	4.80002e-47	4.51529e-45	-35.731
chr22	42227351	42227468	*	93	32	61	165	92	73	139	79	60	48	25	23	221	213	8	36	27	9	95	77	18	30	15	15	0.344086	0.557576	0.568345	0.520833	0.963801	0.75	0.810526	0.5	1.63744e-29	6.83119e-28	-35.675
chr1	17757208	17757318	*	254	68	186	247	83	164	208	74	134	190	64	126	240	180	60	95	35	60	160	116	44	175	123	52	0.267717	0.336032	0.355769	0.336842	0.75	0.368421	0.725	0.702857	3.10439e-45	2.70586e-43	-35.6144	RCC2	intronic
chr9	131466483	131466577	*	56	3	53	91	32	59	87	49	38	36	23	13	115	107	8	NA	NA	NA	33	16	17	45	22	23	0.0535714	0.351648	0.563218	0.638889	0.930435	NA	0.484848	0.488889	1.49205e-14	2.05215e-13	-35.4999
chr19	46997507	46997806	*	1189	112	1077	719	80	639	486	67	419	303	38	265	555	359	196	NA	NA	NA	99	6	93	153	10	143	0.0941968	0.111266	0.13786	0.125413	0.646847	NA	0.0606061	0.0653595	9.40231e-98	4.97641e-95	-35.4562			PNMA8B:NM_020709:exon1
chr16	68823690	68823884	*	125	46	79	255	118	137	225	137	88	135	77	58	240	229	11	NA	NA	NA	65	48	17	80	56	24	0.368	0.462745	0.608889	0.57037	0.954167	NA	0.738462	0.7	1.84249e-34	9.96801e-33	-35.4124
chr7	101514878	101515224	*	179	73	106	257	131	126	184	101	83	167	78	89	234	209	25	NA	NA	NA	60	55	5	56	30	26	0.407821	0.509728	0.548913	0.467066	0.893162	NA	0.916667	0.535714	1.69469e-31	7.82011e-30	-35.3342
chr4	40809527	40809659	*	158	34	124	245	84	161	215	55	160	60	14	46	228	198	30	71	18	53	178	83	95	NA	NA	NA	0.21519	0.342857	0.255814	0.233333	0.868421	0.253521	0.466292	NA	5.31195e-33	2.66589e-31	-35.1023	NSUN7	intronic
chr8	141849214	141849329	*	65	15	50	150	41	109	160	48	112	55	20	35	180	137	43	55	41	14	70	17	53	NA	NA	NA	0.230769	0.273333	0.3	0.363636	0.761111	0.745455	0.242857	NA	1.68761e-21	4.26317e-20	-35.0972
chr10	132100019	132100096	*	67	35	32	185	40	145	204	63	141	218	21	197	165	156	9	NA	NA	NA	112	52	60	105	16	89	0.522388	0.216216	0.308824	0.0963303	0.945455	NA	0.464286	0.152381	7.81108e-30	3.31536e-28	-35.0482
chr2	222230022	222230175	*	36	18	18	13	9	4	11	5	6	NA	NA	NA	23	22	1	10	7	3	10	9	1	NA	NA	NA	0.5	0.692308	0.454545	NA	0.956522	0.7	0.9	NA	8.82748e-05	0.000263964	-35.0388	MIR4268(dist=1458736),EPHA4(dist=52572)	intergenic
chr3	195346342	195346784	*	574	133	441	511	175	336	133	43	90	233	98	135	528	363	165	NA	NA	NA	21	11	10	162	95	67	0.231707	0.342466	0.323308	0.420601	0.6875	NA	0.52381	0.58642	2.91675e-54	3.60936e-52	-35.0193	APOD(dist=35266),LOC105374297(dist=26722)	intergenic
chr3	194706091	194706169	*	175	30	145	193	36	157	90	19	71	220	27	193	76	62	14	NA	NA	NA	60	3	57	60	36	24	0.171429	0.186528	0.211111	0.122727	0.815789	NA	0.05	0.6	1.15611e-21	2.95966e-20	-35.0114	LINC01968(dist=203194),XXYLT1(dist=82839)	intergenic
chr16	68269470	68270137	*	3236	508	2728	844	137	707	1462	213	1249	2366	382	1984	802	624	178	NA	NA	NA	642	73	569	95	83	12	0.156984	0.162322	0.145691	0.161454	0.778055	NA	0.113707	0.873684	1.19422e-176	3.086e-173	-35.0019			ESRP2:NM_024939:exon2,ESRP2:NM_024939:exon1
chr5	134562028	134562158	*	129	12	117	149	24	125	136	14	122	69	9	60	156	110	46	NA	NA	NA	66	7	59	39	6	33	0.0930233	0.161074	0.102941	0.130435	0.705128	NA	0.106061	0.153846	2.28986e-25	7.48462e-24	-34.9111	C5orf66	intronic
chr12	117478412	117478603	*	220	84	136	366	150	216	296	159	137	310	132	178	189	181	8	92	77	15	80	52	28	171	110	61	0.381818	0.409836	0.537162	0.425806	0.957672	0.836957	0.65	0.643275	2.05792e-43	1.68037e-41	-34.9037
chr16	21527681	21528168	*	33	10	23	32	21	11	33	17	16	51	30	21	192	179	13	NA	NA	NA	114	96	18	31	19	12	0.30303	0.65625	0.515152	0.588235	0.932292	NA	0.842105	0.612903	4.67736e-16	7.48272e-15	-34.8914
chr4	129782910	129783058	*	87	15	72	94	30	64	61	16	45	60	16	44	59	50	9	25	6	19	22	8	14	NA	NA	NA	0.172414	0.319149	0.262295	0.266667	0.847458	0.24	0.363636	NA	1.68768e-10	1.44353e-09	-34.8807	JADE1	exonic	JADE1:NM_199320:exon9,JADE1:NM_001287437:exon9,JADE1:NM_001287440:exon9,JADE1:NM_024900:exon9,JADE1:NM_001287442:exon9,JADE1:NM_001287439:exon9,JADE1:NM_001287443:exon9,JADE1:NM_001287441:exon9
chr8	142119339	142119445	*	45	8	37	64	27	37	81	37	44	40	13	27	82	73	9	NA	NA	NA	34	15	19	33	19	14	0.177778	0.421875	0.45679	0.325	0.890244	NA	0.441176	0.575758	1.87203e-11	1.81781e-10	-34.8556
chr8	11743803	11743915	*	140	28	112	235	86	149	250	129	121	185	60	125	195	172	23	59	19	40	144	115	29	85	43	42	0.2	0.365957	0.516	0.324324	0.882051	0.322034	0.798611	0.505882	1.05496e-34	5.85156e-33	-34.8493
chr22	19674878	19675164	*	336	82	254	194	65	129	249	67	182	180	64	116	232	164	68	71	34	37	NA	NA	NA	15	5	10	0.244048	0.335052	0.269076	0.355556	0.706897	0.478873	NA	0.333333	4.0394e-28	1.56896e-26	-34.8479
chr1	45273946	45274100	*	162	23	139	88	13	75	128	21	107	63	8	55	112	92	20	68	14	54	44	5	39	NA	NA	NA	0.141975	0.147727	0.164062	0.126984	0.821429	0.205882	0.113636	NA	3.48364e-21	8.57824e-20	-34.8143	BTBD19,TCTEX1D4	upstream
chr11	3175199	3175284	*	135	16	119	125	35	90	194	40	154	155	37	118	55	55	0	NA	NA	NA	60	59	1	376	160	216	0.118519	0.28	0.206186	0.23871	1	NA	0.983333	0.425532	3.63695e-33	1.85134e-31	-34.7864
chr11	128555225	128555391	*	406	13	393	NA	NA	NA	110	7	103	119	12	107	258	223	35	83	3	80	258	12	246	NA	NA	NA	0.0320197	NA	0.0636364	0.10084	0.864341	0.0361446	0.0465116	NA	1.0133e-53	1.21624e-51	-34.6935
chr12	56881329	56881468	*	50	0	50	215	6	209	234	11	223	180	2	178	250	151	99	NA	NA	NA	134	9	125	50	2	48	0	0.027907	0.0470085	0.0111111	0.604	NA	0.0671642	0.04	1.84356e-54	2.30733e-52	-34.529
chr15	90563403	90563726	*	99	14	85	132	29	103	210	59	151	100	22	78	160	146	14	NA	NA	NA	107	25	82	116	49	67	0.141414	0.219697	0.280952	0.22	0.9125	NA	0.233645	0.422414	7.50613e-27	2.69178e-25	-34.5207
chr3	193787899	193787979	*	107	49	58	99	51	48	141	83	58	56	22	34	88	85	3	44	30	14	44	35	9	56	48	8	0.457944	0.515152	0.588652	0.392857	0.965909	0.681818	0.795455	0.857143	1.52124e-19	3.2985e-18	-34.4763	LINC02028	ncRNA_intronic
chr14	75893926	75894251	*	943	137	806	330	58	272	324	69	255	386	74	312	242	166	76	99	35	64	66	8	58	NA	NA	NA	0.145281	0.175758	0.212963	0.19171	0.68595	0.353535	0.121212	NA	1.26848e-44	1.07783e-42	-34.3065
chr19	2041667	2042062	*	113	85	28	105	76	29	182	51	131	210	7	203	45	43	2	NA	NA	NA	60	22	38	56	48	8	0.752212	0.72381	0.28022	0.0333333	0.955556	NA	0.366667	0.857143	4.97376e-15	7.18028e-14	-34.2847			MKNK2:NM_199054:exon11,MKNK2:NM_017572:exon11
chr7	961747	962022	*	305	39	266	127	36	91	315	103	212	316	44	272	174	113	61	NA	NA	NA	50	1	49	382	220	162	0.127869	0.283465	0.326984	0.139241	0.649425	NA	0.02	0.575916	1.21511e-45	1.08716e-43	-34.2312
chr7	44114010	44114144	*	374	49	325	264	63	201	255	34	221	164	18	146	65	58	7	NA	NA	NA	60	9	51	30	10	20	0.131016	0.238636	0.133333	0.109756	0.892308	NA	0.15	0.333333	1.41798e-19	3.08374e-18	-34.1618			POLM:NM_013284:exon7,POLM:NR_104299:exon7,POLM:NM_001284330:exon6,POLM:NM_001284331:exon7
chr7	99101688	99102240	*	70	0	70	75	3	72	139	2	137	238	8	230	406	179	227	NA	NA	NA	154	56	98	85	1	84	0	0.04	0.0143885	0.0336134	0.440887	NA	0.363636	0.0117647	2.33335e-54	2.90379e-52	-34.0987
chr9	138990658	138991054	*	188	52	136	60	19	41	68	14	54	NA	NA	NA	112	97	15	20	2	18	50	12	38	NA	NA	NA	0.276596	0.316667	0.205882	NA	0.866071	0.1	0.24	NA	6.4956e-14	8.3902e-13	-34.0903
chr11	62673611	62674146	*	48	1	47	44	2	42	76	1	75	48	3	45	81	73	8	NA	NA	NA	56	0	56	80	8	72	0.0208333	0.0454545	0.0131579	0.0625	0.901235	NA	0	0.1	4.62361e-21	1.12779e-19	-34.0864
chr5	75626729	75626843	*	141	60	81	189	89	100	202	85	117	120	65	55	57	57	0	NA	NA	NA	21	8	13	96	74	22	0.425532	0.470899	0.420792	0.541667	1	NA	0.380952	0.770833	1.65907e-16	2.78604e-15	-34.0262	SV2C(NM_014979:c.*5357_*5471del0)	UTR3	SV2C:NM_014979:exon13
chr16	4997606	4997787	*	97	19	78	142	39	103	107	31	76	48	14	34	118	93	25	63	34	29	44	16	28	71	35	36	0.195876	0.274648	0.28972	0.291667	0.788136	0.539683	0.363636	0.492958	1.48491e-19	3.2245e-18	-33.993
chr20	44991632	44991700	*	244	89	155	270	100	170	195	92	103	88	47	41	226	215	11	NA	NA	NA	95	47	48	55	20	35	0.364754	0.37037	0.471795	0.534091	0.951327	NA	0.494737	0.363636	2.87644e-28	1.12923e-26	-33.8457
chr16	57671314	57671461	*	171	37	134	132	51	81	60	22	38	126	37	89	124	113	11	44	16	28	59	16	43	NA	NA	NA	0.216374	0.386364	0.366667	0.293651	0.91129	0.363636	0.271186	NA	1.16773e-17	2.15539e-16	-33.8153
chr8	60032832	60032959	*	51	13	38	175	112	63	109	55	54	NA	NA	NA	216	198	18	47	34	13	40	33	7	NA	NA	NA	0.254902	0.64	0.504587	NA	0.916667	0.723404	0.825	NA	1.58536e-21	4.01642e-20	-33.7274
chr7	148421580	148421698	*	27	12	15	38	24	14	39	21	18	27	14	13	33	31	2	10	6	4	12	12	0	11	9	2	0.444444	0.631579	0.538462	0.518519	0.939394	0.6	1	0.818182	7.56391e-07	3.58254e-06	-33.6803
chr16	10912269	10912385	*	256	73	183	377	63	314	282	64	218	263	51	212	319	247	72	116	16	100	NA	NA	NA	113	38	75	0.285156	0.167109	0.22695	0.193916	0.774295	0.137931	NA	0.336283	6.09968e-43	4.88974e-41	-33.6197			TVP23A:NR_134905:exon1,TVP23A:NR_134906:exon1,TVP23A:NR_134903:exon1,TVP23A:NR_134904:exon1,TVP23A:NR_134902:exon1,TVP23A:NM_001318873:exon1,TVP23A:NR_134901:exon1,TVP23A:NM_001079512:exon1
chr3	71365664	71365757	*	20	7	13	40	12	28	46	7	39	24	5	19	48	46	2	10	6	4	31	5	26	19	5	14	0.35	0.3	0.152174	0.208333	0.958333	0.6	0.16129	0.263158	1.02517e-07	5.68848e-07	-33.5613	FOXP1	intronic
chr1	11863069	11863430	*	63	9	54	176	9	167	156	12	144	135	14	121	118	88	30	NA	NA	NA	36	14	22	104	6	98	0.142857	0.0511364	0.0769231	0.103704	0.745763	NA	0.388889	0.0576923	1.15004e-27	4.3515e-26	-33.5586	MTHFR	exonic	MTHFR:NM_001330358:exon2,MTHFR:NM_005957:exon2
chr20	42697099	42697718	*	396	142	254	305	70	235	322	107	215	323	82	241	205	169	36	NA	NA	NA	55	53	2	195	66	129	0.358586	0.229508	0.332298	0.25387	0.82439	NA	0.963636	0.338462	2.3319e-36	1.37319e-34	-33.5047			TOX2:NM_001098798:exon8,TOX2:NM_001098797:exon9,TOX2:NM_001098796:exon9,TOX2:NM_032883:exon10
chr14	93022098	93022194	*	76	2	74	NA	NA	NA	84	15	69	72	8	64	64	46	18	NA	NA	NA	40	10	30	88	29	59	0.0263158	NA	0.178571	0.111111	0.71875	NA	0.25	0.329545	1.85747e-15	2.80551e-14	-33.495			RIN3:NM_024832:exon2
chr19	46173063	46173586	*	60	9	51	126	24	102	107	45	62	138	28	110	742	504	238	72	23	49	83	25	58	66	6	60	0.15	0.190476	0.420561	0.202899	0.679245	0.319444	0.301205	0.0909091	7.55338e-32	3.57949e-30	-33.35
chr8	99984702	99984761	*	44	7	37	NA	NA	NA	56	12	44	107	8	99	NA	NA	NA	84	67	17	40	2	38	40	7	33	0.159091	NA	0.214286	0.0747664	NA	0.797619	0.05	0.175	7.08941e-13	8.16775e-12	-33.298
chr2	69967745	69967975	*	NA	NA	NA	69	26	43	20	9	11	54	22	32	48	48	0	NA	NA	NA	30	10	20	30	21	9	NA	0.376812	0.45	0.407407	1	NA	0.333333	0.7	1.08367e-07	5.99337e-07	-33.288	ANXA4	intronic
chr19	835599	835909	*	181	24	157	101	34	67	72	31	41	146	29	117	165	133	32	NA	NA	NA	76	13	63	35	11	24	0.132597	0.336634	0.430556	0.19863	0.806061	NA	0.171053	0.314286	2.71385e-20	6.26149e-19	-33.2841
chr12	31233209	31233310	*	10	3	7	11	1	10	NA	NA	NA	10	3	7	27	26	1	13	0	13	NA	NA	NA	12	3	9	0.3	0.0909091	NA	0.3	0.962963	0	NA	0.25	0.00257156	0.00503984	-33.1886
chr22	21333906	21334003	*	65	0	65	185	7	178	208	15	193	85	4	81	195	157	38	NA	NA	NA	54	1	53	175	3	172	0	0.0378378	0.0721154	0.0470588	0.805128	NA	0.0185185	0.0171429	1.32827e-40	9.54999e-39	-33.1835			AIFM3:NM_144704:exon18,AIFM3:NR_027464:exon17,AIFM3:NM_001146288:exon18,AIFM3:NM_001018060:exon18
chr8	125613897	125613990	*	126	34	92	230	94	136	162	61	101	168	72	96	106	104	2	38	33	5	57	52	5	134	49	85	0.269841	0.408696	0.376543	0.428571	0.981132	0.868421	0.912281	0.365672	1.30512e-23	3.81971e-22	-32.9981
chr18	47794560	47794942	*	1407	121	1286	1086	158	928	932	114	818	1285	73	1212	791	570	221	46	6	40	294	43	251	405	39	366	0.0859986	0.145488	0.122318	0.0568093	0.720607	0.130435	0.146259	0.0962963	4.39317e-165	1.01574e-161	-32.9447
chr16	50670096	50670182	*	NA	NA	NA	36	8	28	75	21	54	57	6	51	102	71	31	NA	NA	NA	30	12	18	30	4	26	NA	0.222222	0.28	0.105263	0.696078	NA	0.4	0.133333	3.88557e-10	3.16097e-09	-32.8704			NKD1:NM_033119:exon10
chr10	112838527	112838645	*	98	36	62	199	47	152	305	83	222	494	124	370	90	65	25	NA	NA	NA	10	2	8	40	16	24	0.367347	0.236181	0.272131	0.251012	0.722222	NA	0.2	0.4	2.65143e-14	3.57291e-13	-32.8259			ADRA2A:NM_000681:exon1
chr10	70853355	70853480	*	400	71	329	512	90	422	501	167	334	295	42	253	224	154	70	NA	NA	NA	120	28	92	88	53	35	0.1775	0.175781	0.333333	0.142373	0.6875	NA	0.233333	0.602273	2.06166e-38	1.34176e-36	-32.7354
chr5	124079870	124079990	*	399	12	387	483	72	411	354	38	316	206	22	184	209	173	36	68	15	53	108	8	100	112	16	96	0.0300752	0.149068	0.107345	0.106796	0.827751	0.220588	0.0740741	0.142857	7.32391e-53	8.55686e-51	-32.6698	ZNF608	exonic	ZNF608:NM_020747:exon1
chr19	823298	823694	*	281	89	192	125	39	86	102	32	70	102	69	33	191	174	17	NA	NA	NA	77	21	56	70	42	28	0.316726	0.312	0.313725	0.676471	0.910995	NA	0.272727	0.6	2.69689e-22	7.24167e-21	-32.5774
chr10	6604064	6604192	*	223	22	201	184	56	128	224	60	164	119	24	95	130	117	13	NA	NA	NA	62	14	48	76	14	62	0.0986547	0.304348	0.267857	0.201681	0.9	NA	0.225806	0.184211	3.15123e-22	8.43588e-21	-32.5045
chr11	64509860	64509944	*	NA	NA	NA	74	1	73	80	4	76	51	0	51	105	85	20	NA	NA	NA	33	1	32	117	3	114	NA	0.0135135	0.05	0	0.809524	NA	0.030303	0.025641	4.02592e-21	9.84733e-20	-32.4629
chr16	84377754	84377878	*	129	29	100	143	59	84	111	47	64	75	45	30	96	79	17	10	9	1	78	56	22	39	16	23	0.224806	0.412587	0.423423	0.6	0.822917	0.9	0.717949	0.410256	8.43158e-16	1.31114e-14	-32.4476
chr5	156968164	156968243	*	30	2	28	NA	NA	NA	42	3	39	46	8	38	24	19	5	NA	NA	NA	20	0	20	32	14	18	0.0666667	NA	0.0714286	0.173913	0.791667	NA	0	0.4375	2.47776e-07	1.2801e-06	-32.4041	ADAM19	intronic
chr19	58867320	58867789	*	1436	105	1331	239	171	68	175	113	62	722	109	613	437	226	211	NA	NA	NA	50	20	30	149	83	66	0.0731198	0.715481	0.645714	0.15097	0.517162	NA	0.4	0.557047	5.8237e-57	8.09602e-55	-32.3672			ZNF497:NM_198458:exon3,ZNF497:NM_001207009:exon2
chr7	36640139	36640262	*	123	33	90	108	60	48	143	73	70	95	46	49	54	52	2	NA	NA	NA	39	30	9	63	39	24	0.268293	0.555556	0.51049	0.484211	0.962963	NA	0.769231	0.619048	6.15979e-13	7.15869e-12	-32.3615
chr22	19676050	19677361	*	724	394	330	432	205	227	401	171	230	448	206	242	192	183	9	22	11	11	118	75	43	NA	NA	NA	0.544199	0.474537	0.426434	0.459821	0.953125	0.5	0.635593	NA	6.75758e-30	2.87376e-28	-32.3458
chr1	10458018	10458639	*	782	86	696	315	7	308	378	7	371	342	7	335	929	471	458	222	42	180	494	176	318	162	1	161	0.109974	0.0222222	0.0185185	0.0204678	0.506997	0.189189	0.356275	0.00617284	7.88047e-133	7.86789e-130	-32.296	PGD	upstream
chr11	72431216	72431531	*	78	8	70	119	21	98	131	25	106	76	13	63	60	51	9	NA	NA	NA	34	12	22	84	24	60	0.102564	0.176471	0.19084	0.171053	0.85	NA	0.352941	0.285714	2.13997e-15	3.20958e-14	-32.2922
chr19	778418	779164	*	155	67	88	74	20	54	93	18	75	118	64	54	316	244	72	NA	NA	NA	73	54	19	58	18	40	0.432258	0.27027	0.193548	0.542373	0.772152	NA	0.739726	0.310345	1.90299e-22	5.16356e-21	-32.2844
chr19	42851562	42851806	*	40	6	34	60	34	26	NA	NA	NA	56	23	33	142	135	7	NA	NA	NA	85	40	45	51	27	24	0.15	0.566667	NA	0.410714	0.950704	NA	0.470588	0.529412	3.95139e-11	3.68074e-10	-32.2773
chr3	57581397	57581832	*	144	4	140	248	25	223	197	11	186	68	3	65	412	204	208	51	5	46	60	8	52	36	0	36	0.0277778	0.100806	0.0558376	0.0441176	0.495146	0.0980392	0.133333	0	6.36356e-45	5.48137e-43	-32.2744	ARF4,PDE12	intronic
chr17	48928748	48928862	*	132	35	97	216	110	106	186	92	94	95	55	40	102	98	4	NA	NA	NA	45	25	20	78	54	24	0.265152	0.509259	0.494624	0.578947	0.960784	NA	0.555556	0.692308	9.51894e-18	1.77039e-16	-32.2438
chr1	68017248	68017478	*	NA	NA	NA	27	17	10	17	7	10	16	11	5	25	23	2	NA	NA	NA	14	13	1	14	12	2	NA	0.62963	0.411765	0.6875	0.92	NA	0.928571	0.857143	5.80323e-05	0.000181565	-32.2327	SERBP1(dist=121125),GADD45A(dist=133382)	intergenic
chr5	176846808	176846896	*	90	23	67	135	11	124	120	56	64	105	18	87	NA	NA	NA	50	24	26	55	27	28	89	58	31	0.255556	0.0814815	0.466667	0.171429	NA	0.48	0.490909	0.651685	5.45075e-15	7.83285e-14	-32.1856	F12(dist=10231),GRK6(dist=6791)	intergenic
chr8	22852741	22852844	*	88	20	68	87	27	60	41	13	28	58	12	46	20	19	1	NA	NA	NA	10	4	6	35	15	20	0.227273	0.310345	0.317073	0.206897	0.95	NA	0.4	0.428571	1.29881e-06	5.87545e-06	-32.1842
chr16	4729344	4730234	*	450	122	328	603	169	434	454	175	279	430	165	265	356	324	32	84	51	33	171	113	58	467	209	258	0.271111	0.280265	0.385463	0.383721	0.910112	0.607143	0.660819	0.447537	2.47901e-65	4.71439e-63	-32.0806			MGRN1:NM_001142290:exon12,MGRN1:NM_015246:exon12
chr15	90368375	90368555	*	126	49	77	192	75	117	143	64	79	122	57	65	36	34	2	NA	NA	NA	42	28	14	30	18	12	0.388889	0.390625	0.447552	0.467213	0.944444	NA	0.666667	0.6	5.27726e-10	4.21507e-09	-32.0501
chr5	53814352	53814766	*	1882	511	1371	934	308	626	971	294	677	1249	437	812	370	263	107	230	84	146	NA	NA	NA	80	80	0	0.27152	0.329764	0.302781	0.34988	0.710811	0.365217	NA	1	9.00459e-58	1.29271e-55	-32.0157	SNX18	exonic	SNX18:NM_001102575:exon1,SNX18:NM_001145427:exon1,SNX18:NM_052870:exon1
chr19	22072924	22073056	*	498	39	459	443	52	391	211	18	193	301	23	278	60	41	19	66	20	46	22	2	20	13	3	10	0.0783133	0.117381	0.0853081	0.076412	0.683333	0.30303	0.0909091	0.230769	2.87242e-23	8.23123e-22	-31.9091
chr15	75931256	75931325	*	66	5	61	96	21	75	NA	NA	NA	156	24	132	150	120	30	NA	NA	NA	84	0	84	60	20	40	0.0757576	0.21875	NA	0.153846	0.8	NA	0	0.333333	5.67825e-18	1.07891e-16	-31.8958
chr11	119557366	119557443	*	180	62	118	302	161	141	250	85	165	263	94	169	186	182	4	50	20	30	11	9	2	182	99	83	0.344444	0.533113	0.34	0.357414	0.978495	0.4	0.818182	0.543956	5.11689e-29	2.08133e-27	-31.8591
chr17	72754510	72754744	*	414	84	330	303	65	238	252	77	175	206	46	160	203	149	54	68	9	59	16	1	15	26	13	13	0.202899	0.214521	0.305556	0.223301	0.73399	0.132353	0.0625	0.5	4.60252e-26	1.57713e-24	-31.8031
chr19	56626208	56626889	*	214	57	157	272	89	183	184	48	136	78	17	61	123	104	19	NA	NA	NA	83	28	55	49	21	28	0.266355	0.327206	0.26087	0.217949	0.845528	NA	0.337349	0.428571	2.42847e-19	5.15622e-18	-31.7914
chr7	2285423	2285915	*	189	26	163	184	64	120	114	21	93	44	6	38	186	124	62	NA	NA	NA	116	31	85	20	18	2	0.137566	0.347826	0.184211	0.136364	0.666667	NA	0.267241	0.9	4.04479e-21	9.88798e-20	-31.6928
chr13	50510616	50511622	*	80	2	78	295	6	289	216	6	210	224	5	219	862	332	530	112	7	105	107	54	53	80	2	78	0.025	0.020339	0.0277778	0.0223214	0.385151	0.0625	0.504673	0.025	3.81344e-80	1.20521e-77	-31.6911			SPRYD7:NM_001127482:exon1,SPRYD7:NM_020456:exon1,SPRYD7:NR_023351:exon1
chr1	20478087	20478943	*	406	10	396	468	14	454	481	9	472	328	10	318	716	371	345	105	5	100	188	0	188	91	0	91	0.0246305	0.0299145	0.018711	0.0304878	0.518156	0.047619	0	0	1.54923e-120	1.2374e-117	-31.6269	PLA2G2F(dist=1208),PLA2G2C(dist=10642)	intergenic
chr2	25805082	25805435	*	NA	NA	NA	90	55	35	81	55	26	66	37	29	117	111	6	NA	NA	NA	39	36	3	33	30	3	NA	0.611111	0.679012	0.560606	0.948718	NA	0.923077	0.909091	7.98891e-16	1.24583e-14	-31.6255	DTNB	intronic
chr12	56374180	56374292	*	74	32	42	100	57	43	110	63	47	50	27	23	71	68	3	NA	NA	NA	20	15	5	24	15	9	0.432432	0.57	0.572727	0.54	0.957746	NA	0.75	0.625	2.52024e-10	2.10683e-09	-31.6246
chr17	76380937	76381045	*	174	78	96	286	135	151	309	139	170	173	85	88	286	242	44	80	61	19	NA	NA	NA	84	48	36	0.448276	0.472028	0.449838	0.491329	0.846154	0.7625	NA	0.571429	3.82814e-30	1.65034e-28	-31.6093
chr2	27958270	27958417	*	264	13	251	173	8	165	106	12	94	84	1	83	144	102	42	78	6	72	70	0	70	NA	NA	NA	0.0492424	0.0462428	0.113208	0.0119048	0.708333	0.0769231	0	NA	9.29728e-33	4.59941e-31	-31.5637	LINC01460(dist=19671),MRPL33(dist=36167)	intergenic
chr19	5908483	5908559	*	13	5	8	26	14	12	22	16	6	33	21	12	10	10	0	NA	NA	NA	10	10	0	25	21	4	0.384615	0.538462	0.727273	0.636364	1	NA	1	0.84	4.90175e-05	0.000156174	-31.5366
chr2	113189949	113190308	*	199	99	100	272	106	166	408	217	191	127	30	97	374	349	25	60	27	33	NA	NA	NA	160	78	82	0.497487	0.389706	0.531863	0.23622	0.933155	0.45	NA	0.4875	5.31458e-36	3.08413e-34	-31.5006	RGPD5,RGPD8	intronic
chr3	9022596	9022921	*	38	3	35	68	22	46	70	26	44	31	4	27	NA	NA	NA	20	11	9	43	25	18	44	26	18	0.0789474	0.323529	0.371429	0.129032	NA	0.55	0.581395	0.590909	5.92589e-08	3.42576e-07	-31.3739	SRGAP3(NM_014850:c.*4607_*4282del0,NM_001033117:c.*4607_*4282del0)	UTR3	SRGAP3:NM_014850:exon22,SRGAP3:NM_001033117:exon22
chr7	131192799	131192914	*	360	125	235	318	69	249	444	66	378	299	79	220	246	189	57	60	37	23	83	2	81	156	73	83	0.347222	0.216981	0.148649	0.264214	0.768293	0.616667	0.0240964	0.467949	7.51619e-39	5.02564e-37	-31.3729
chr19	16349971	16350699	*	55	55	0	100	23	77	44	9	35	NA	NA	NA	145	128	17	52	3	49	120	107	13	NA	NA	NA	1	0.23	0.204545	NA	0.882759	0.0576923	0.891667	NA	7.40571e-13	8.51652e-12	-31.3603
chr14	106023716	106024025	*	55	10	45	NA	NA	NA	276	90	186	50	5	45	65	48	17	55	10	45	NA	NA	NA	60	48	12	0.181818	NA	0.326087	0.1	0.738462	0.181818	NA	0.8	1.20656e-12	1.35323e-11	-31.3298
chr6	159589717	159590070	*	65	0	65	69	4	65	120	2	118	NA	NA	NA	278	111	167	397	160	237	199	42	157	65	2	63	0	0.057971	0.0166667	NA	0.399281	0.403023	0.211055	0.0307692	4.22331e-31	1.91465e-29	-31.1841	LOC101929122	ncRNA_exonic	LOC101929122:NR_121668:exon2
chr9	136262206	136262359	*	430	171	259	215	76	139	83	38	45	210	69	141	243	183	60	NA	NA	NA	42	15	27	27	17	10	0.397674	0.353488	0.457831	0.328571	0.753086	NA	0.357143	0.62963	6.13094e-22	1.60411e-20	-31.1704			STKLD1:NM_153710:exon10
chr19	55464080	55465300	*	188	30	158	238	56	182	240	56	184	159	37	122	243	189	54	10	2	8	43	0	43	128	33	95	0.159574	0.235294	0.233333	0.232704	0.777778	0.2	0	0.257812	3.07768e-28	1.20394e-26	-31.1332
chr13	51494389	51494533	*	154	44	110	134	58	76	67	34	33	54	28	26	71	66	5	NA	NA	NA	20	11	9	27	7	20	0.285714	0.432836	0.507463	0.518519	0.929577	NA	0.55	0.259259	1.78581e-09	1.32651e-08	-31.0886
chr16	31271642	31271780	*	90	5	85	130	24	106	69	16	53	42	8	34	90	54	36	30	12	18	35	7	28	NA	NA	NA	0.0555556	0.184615	0.231884	0.190476	0.6	0.4	0.2	NA	1.07072e-12	1.20793e-11	-31.0847
chr12	122250380	122250471	*	96	10	86	193	12	181	107	8	99	128	2	126	153	105	48	44	15	29	NA	NA	NA	158	12	146	0.104167	0.0621762	0.0747664	0.015625	0.686275	0.340909	NA	0.0759494	1.54709e-31	7.16159e-30	-31.0762
chr22	46976583	46976789	*	615	275	340	447	223	224	254	190	64	404	205	199	353	341	12	NA	NA	NA	91	61	30	353	259	94	0.447154	0.498881	0.748031	0.507426	0.966006	NA	0.67033	0.733711	6.37074e-54	7.77404e-52	-31.0174
chr1	183549852	183549971	*	93	43	50	227	132	95	159	94	65	40	20	20	275	260	15	47	40	7	84	52	32	NA	NA	NA	0.462366	0.581498	0.591195	0.5	0.945455	0.851064	0.619048	NA	1.09491e-25	3.66226e-24	-31.0155	NCF2	intronic
chr11	68671905	68672560	*	364	19	345	47	0	47	52	13	39	245	25	220	618	267	351	140	29	111	108	45	63	10	1	9	0.0521978	0	0.25	0.102041	0.432039	0.207143	0.416667	0.1	1.11818e-49	1.16956e-47	-30.9902
chr11	64641929	64642145	*	351	87	264	396	134	262	423	176	247	324	96	228	236	178	58	40	20	20	44	29	15	376	218	158	0.247863	0.338384	0.416076	0.296296	0.754237	0.5	0.659091	0.579787	2.56329e-42	2.0108e-40	-30.9381			EHD1:NM_001282445:exon3,EHD1:NM_001282444:exon4,EHD1:NM_006795:exon2
chr19	932664	932959	*	808	61	747	322	19	303	292	4	288	521	23	498	389	264	125	NA	NA	NA	143	9	134	245	10	235	0.075495	0.0590062	0.0136986	0.0441459	0.678663	NA	0.0629371	0.0408163	1.6671e-86	6.05249e-84	-30.9152			ARID3A:NM_005224:exon3
chr12	7068795	7069094	*	457	146	311	274	123	151	282	121	161	222	99	123	92	85	7	NA	NA	NA	114	46	68	72	65	7	0.319475	0.448905	0.429078	0.445946	0.923913	NA	0.403509	0.902778	5.10027e-21	1.23992e-19	-30.9085			PTPN6:NM_080549:exon12,PTPN6:NM_080548:exon12,PTPN6:NM_002831:exon12
chr8	5931994	5932130	*	84	27	57	75	25	50	38	21	17	20	0	20	65	58	7	21	9	12	24	4	20	NA	NA	NA	0.321429	0.333333	0.552632	0	0.892308	0.428571	0.166667	NA	9.63328e-08	5.36905e-07	-30.9049
chr6	15193829	15193948	*	255	66	189	377	143	234	300	155	145	239	103	136	140	129	11	55	22	33	NA	NA	NA	229	149	80	0.258824	0.37931	0.516667	0.430962	0.921429	0.4	NA	0.650655	3.31779e-28	1.29555e-26	-30.8743	LINC01108(dist=908144),JARID2(dist=52258)	intergenic
chr5	171539335	171539912	*	219	116	103	215	96	119	135	60	75	55	26	29	174	143	31	30	22	8	20	11	9	NA	NA	NA	0.52968	0.446512	0.444444	0.472727	0.821839	0.733333	0.55	NA	2.45929e-16	4.05541e-15	-30.815	STK10	intronic
chr7	157069898	157070017	*	13	9	4	44	25	19	65	30	35	128	65	63	83	79	4	13	6	7	33	26	7	58	43	15	0.692308	0.568182	0.461538	0.507812	0.951807	0.461538	0.787879	0.741379	8.90373e-12	9.02281e-11	-30.7529
chr5	66255015	66255108	*	45	13	32	30	15	15	45	32	13	39	21	18	99	89	10	NA	NA	NA	42	32	10	39	26	13	0.288889	0.5	0.711111	0.538462	0.89899	NA	0.761905	0.666667	1.27003e-09	9.63096e-09	-30.7233	MAST4	exonic	MAST4:NM_001290226:exon1
chr17	3907313	3907492	*	440	132	308	693	235	458	742	181	561	555	137	418	361	336	25	NA	NA	NA	287	91	196	208	77	131	0.3	0.339105	0.243935	0.246847	0.930748	NA	0.317073	0.370192	1.39777e-56	1.92488e-54	-30.6892
chr19	2090956	2091719	*	244	27	217	224	43	181	183	40	143	72	11	61	187	148	39	NA	NA	NA	114	18	96	64	7	57	0.110656	0.191964	0.218579	0.152778	0.791444	NA	0.157895	0.109375	4.54737e-26	1.55945e-24	-30.6614
chr21	45293079	45293301	*	290	117	173	421	151	270	348	158	190	200	51	149	248	230	18	75	45	30	79	18	61	205	123	82	0.403448	0.35867	0.454023	0.255	0.927419	0.6	0.227848	0.6	6.18861e-36	3.5866e-34	-30.6466
chr1	3239496	3240447	*	664	142	522	245	100	145	234	130	104	303	94	209	276	176	100	NA	NA	NA	126	41	85	125	114	11	0.213855	0.408163	0.555556	0.310231	0.637681	NA	0.325397	0.912	3.72979e-34	1.98605e-32	-30.5815	PRDM16	intronic
chr5	10466910	10467001	*	83	9	74	144	44	100	99	28	71	42	14	28	102	90	12	44	6	38	33	12	21	48	20	28	0.108434	0.305556	0.282828	0.333333	0.882353	0.136364	0.363636	0.416667	7.95095e-14	1.01743e-12	-30.5724	ROPN1L(dist=1772),MIR6131(dist=11148)	intergenic
chr1	9124451	9125037	*	318	76	242	102	13	89	90	14	76	52	11	41	411	243	168	112	62	50	106	24	82	24	3	21	0.238994	0.127451	0.155556	0.211538	0.591241	0.553571	0.226415	0.125	3.92807e-29	1.6112e-27	-30.5576	SLC2A5	intronic
chr9	112889589	112890061	*	70	16	54	106	22	84	130	44	86	133	30	103	67	53	14	22	4	18	33	14	19	51	26	25	0.228571	0.207547	0.338462	0.225564	0.791045	0.181818	0.424242	0.509804	1.57277e-12	1.74078e-11	-30.5568
chr17	39780707	39780837	*	221	44	177	212	89	123	276	122	154	240	87	153	88	46	42	40	27	13	NA	NA	NA	198	144	54	0.199095	0.419811	0.442029	0.3625	0.522727	0.675	NA	0.727273	8.34783e-22	2.16353e-20	-30.5265			KRT17:NM_000422:exon1
chr22	42826696	42827600	*	598	194	404	598	235	363	471	221	250	236	97	139	216	193	23	20	6	14	92	43	49	115	67	48	0.324415	0.392977	0.469214	0.411017	0.893519	0.3	0.467391	0.582609	1.74518e-31	8.02777e-30	-30.4979
chr7	4765247	4765383	*	377	44	333	489	114	375	413	97	316	266	66	200	168	150	18	83	15	68	91	10	81	NA	NA	NA	0.116711	0.233129	0.234867	0.24812	0.892857	0.180723	0.10989	NA	3.76624e-28	1.46936e-26	-30.3929
chr6	74289980	74290507	*	72	8	64	138	5	133	156	6	150	168	9	159	194	114	80	NA	NA	NA	69	1	68	60	0	60	0.111111	0.0362319	0.0384615	0.0535714	0.587629	NA	0.0144928	0	1.11668e-30	4.96013e-29	-30.3603	EEF1A1(dist=59225),SLC17A5(dist=12595)	intergenic
chr9	94902676	94902998	*	10	0	10	22	0	22	67	4	63	68	1	67	91	42	49	51	14	37	NA	NA	NA	32	2	30	0	0	0.0597015	0.0147059	0.461538	0.27451	NA	0.0625	9.92824e-15	1.39121e-13	-30.3393
chr15	81585898	81585966	*	20	7	13	39	7	32	14	3	11	10	1	9	25	21	4	NA	NA	NA	12	4	8	38	14	24	0.35	0.179487	0.214286	0.1	0.84	NA	0.333333	0.368421	6.46273e-05	0.000199765	-30.3133
chr18	12030311	12030390	*	60	6	54	99	23	76	96	32	64	120	38	82	99	81	18	NA	NA	NA	39	18	21	93	32	61	0.1	0.232323	0.333333	0.316667	0.818182	NA	0.461538	0.344086	8.83609e-14	1.12545e-12	-30.31			IMPA2:NM_014214:exon8
chr1	200904319	200904870	*	253	134	119	387	236	151	182	108	74	126	90	36	372	342	30	NA	NA	NA	79	70	9	50	40	10	0.529644	0.609819	0.593407	0.714286	0.919355	NA	0.886076	0.8	2.53937e-37	1.5734e-35	-30.3039	MROH3P	ncRNA_intronic
chr11	47396546	47396751	*	54	11	43	50	30	20	202	62	140	142	43	99	119	106	13	NA	NA	NA	20	3	17	117	52	65	0.203704	0.6	0.306931	0.302817	0.890756	NA	0.15	0.444444	5.2934e-15	7.6192e-14	-30.3013
chr5	10460719	10460944	*	389	86	303	198	60	138	180	60	120	208	82	126	56	41	15	NA	NA	NA	30	6	24	11	11	0	0.22108	0.30303	0.333333	0.394231	0.732143	NA	0.2	1	4.8525e-09	3.37828e-08	-30.2554	ROPN1L	intronic
chr11	32459435	32459601	*	478	8	470	307	9	298	224	5	219	122	2	120	228	155	73	98	18	80	228	6	222	NA	NA	NA	0.0167364	0.029316	0.0223214	0.0163934	0.679825	0.183673	0.0263158	NA	2.01541e-69	4.29789e-67	-30.1885			WT1-AS:NR_120546:exon2,WT1-AS:NR_120547:exon3,WT1-AS:NR_023920:exon2
chr11	3043331	3043750	*	216	32	184	136	53	83	172	36	136	108	33	75	NA	NA	NA	48	12	36	104	57	47	68	51	17	0.148148	0.389706	0.209302	0.305556	NA	0.25	0.548077	0.75	6.78466e-16	1.06636e-14	-30.1784
chr17	62776148	62776425	*	380	64	316	570	59	511	380	52	328	362	33	329	409	343	66	156	75	81	258	45	213	310	18	292	0.168421	0.103509	0.136842	0.0911602	0.838631	0.480769	0.174419	0.0580645	2.53177e-74	6.86545e-72	-30.1605			ARHGAP27P1:NR_027487:exon3
chrX	149936707	149936898	*	142	87	55	91	43	48	167	92	75	NA	NA	NA	105	98	7	NA	NA	NA	30	26	4	95	73	22	0.612676	0.472527	0.550898	NA	0.933333	NA	0.866667	0.768421	9.39056e-16	1.45512e-14	-30.1522			CD99L2:NM_134445:exon8,CD99L2:NM_134446:exon9,CD99L2:NM_001184808:exon8,CD99L2:NM_031462:exon11,CD99L2:NM_001242614:exon12
chr18	74300811	74300956	*	246	8	238	179	48	131	232	42	190	96	2	94	222	130	92	NA	NA	NA	95	10	85	54	21	33	0.0325203	0.268156	0.181034	0.0208333	0.585586	NA	0.105263	0.388889	4.76399e-28	1.84389e-26	-30.116
chr19	518957	519414	*	4926	1380	3546	4234	1869	2365	3478	968	2510	3641	758	2883	435	384	51	NA	NA	NA	211	114	97	2421	1362	1059	0.280146	0.441427	0.278321	0.208185	0.882759	NA	0.540284	0.562577	2.0614e-214	1.13196e-210	-30.0847			TPGS1:NM_033513:exon2
chr18	60903953	60904072	*	193	54	139	180	75	105	270	106	164	228	84	144	55	35	20	NA	NA	NA	60	40	20	107	73	34	0.279793	0.416667	0.392593	0.368421	0.636364	NA	0.666667	0.682243	7.38453e-16	1.15734e-14	-30.0421
chr11	1876156	1876448	*	75	41	34	101	46	55	38	24	14	42	30	12	174	155	19	10	0	10	30	16	14	283	252	31	0.546667	0.455446	0.631579	0.714286	0.890805	0	0.533333	0.890459	1.02287e-18	2.0669e-17	-30.0325
chr20	48900536	48900686	*	325	67	258	212	81	131	296	105	191	217	57	160	72	59	13	NA	NA	NA	60	27	33	93	48	45	0.206154	0.382075	0.35473	0.262673	0.819444	NA	0.45	0.516129	5.0686e-17	8.91364e-16	-30.0317
chr21	45152788	45153330	*	76	40	36	40	17	23	86	61	25	34	10	24	46	41	5	NA	NA	NA	78	74	4	41	24	17	0.526316	0.425	0.709302	0.294118	0.891304	NA	0.948718	0.585366	1.05355e-10	9.25645e-10	-30.0051
chr12	98913830	98914034	*	355	146	209	309	130	179	220	112	108	75	28	47	235	215	20	50	15	35	63	25	38	NA	NA	NA	0.411268	0.420712	0.509091	0.373333	0.914894	0.3	0.396825	NA	2.66247e-22	7.15363e-21	-29.8973
chr2	218894951	218895068	*	68	17	51	98	47	51	104	48	56	128	56	72	68	62	6	NA	NA	NA	30	24	6	74	38	36	0.25	0.479592	0.461538	0.4375	0.911765	NA	0.8	0.513514	3.08297e-11	2.90865e-10	-29.882	LOC105373878(dist=37613),NONE(dist=NONE)	intergenic
chr14	104927013	104927120	*	90	45	45	123	50	73	114	37	77	105	41	64	98	75	23	NA	NA	NA	20	9	11	108	74	34	0.5	0.406504	0.324561	0.390476	0.765306	NA	0.45	0.685185	1.9399e-13	2.38376e-12	-29.8652
chr9	126595261	126595374	*	310	55	255	334	117	217	274	143	131	224	98	126	95	87	8	50	11	39	NA	NA	NA	114	73	41	0.177419	0.350299	0.521898	0.4375	0.915789	0.22	NA	0.640351	1.9563e-18	3.87816e-17	-29.8585
chr19	49910282	49910732	*	114	47	67	60	29	31	32	17	15	44	19	25	153	134	19	NA	NA	NA	31	9	22	29	16	13	0.412281	0.483333	0.53125	0.431818	0.875817	NA	0.290323	0.551724	4.80438e-11	4.41909e-10	-29.8479			CCDC155:NM_144688:exon11
chr11	62455503	62455850	*	1942	644	1298	1612	523	1089	1340	541	799	1067	270	797	280	226	54	17	6	11	NA	NA	NA	168	61	107	0.331617	0.324442	0.403731	0.253046	0.807143	0.352941	NA	0.363095	1.86102e-36	1.10181e-34	-29.8284			LRRN4CL:NM_203422:exon2
chr17	62776559	62776719	*	872	23	849	143	4	139	372	11	361	252	4	248	429	263	166	358	21	337	100	3	97	NA	NA	NA	0.0263761	0.027972	0.0295699	0.015873	0.613054	0.0586592	0.03	NA	3.41352e-99	1.8513e-96	-29.7937			ARHGAP27P1:NR_027487:exon2,ARHGAP27P1-BPTFP1-KPNA2P3:NR_026899:exon3
chr2	85633146	85633906	*	499	90	409	299	38	261	240	42	198	174	26	148	525	383	142	127	13	114	264	25	239	NA	NA	NA	0.180361	0.12709	0.175	0.149425	0.729524	0.102362	0.094697	NA	4.33281e-51	4.77042e-49	-29.7891	CAPG	intronic
chr17	42431039	42431280	*	1911	198	1713	444	79	365	909	117	792	1127	177	950	1010	810	200	200	0	200	220	5	215	604	55	549	0.103611	0.177928	0.128713	0.157054	0.80198	0	0.0227273	0.0910596	1.89283e-147	2.51974e-144	-29.769			FAM171A2:NM_198475:exon8
chr12	6790100	6790241	*	204	108	96	208	109	99	116	78	38	72	44	28	156	136	20	NA	NA	NA	47	42	5	44	35	9	0.529412	0.524038	0.672414	0.611111	0.871795	NA	0.893617	0.795455	3.79409e-18	7.30384e-17	-29.7348
chr17	20944216	20944836	*	414	30	384	339	23	316	362	41	321	216	18	198	796	429	367	42	5	37	252	7	245	124	22	102	0.0724638	0.0678466	0.11326	0.0833333	0.538945	0.119048	0.0277778	0.177419	2.95728e-75	8.32774e-73	-29.7237
chr7	97912908	97913019	*	86	35	51	106	71	35	110	74	36	58	33	25	74	73	1	NA	NA	NA	59	53	6	74	58	16	0.406977	0.669811	0.672727	0.568966	0.986486	NA	0.898305	0.783784	5.0606e-15	7.30326e-14	-29.7222
chr11	67042268	67042914	*	576	141	435	428	91	337	367	122	245	278	77	201	287	247	40	NA	NA	NA	216	66	150	183	70	113	0.244792	0.212617	0.332425	0.276978	0.860627	NA	0.305556	0.382514	9.54734e-42	7.17967e-40	-29.6939
chr1	35876847	35877052	*	195	89	106	299	147	152	239	110	129	70	30	40	150	124	26	NA	NA	NA	54	42	12	43	23	20	0.45641	0.491639	0.460251	0.428571	0.826667	NA	0.777778	0.534884	5.07119e-17	8.91461e-16	-29.6938	ZMYM4	intronic
chr4	1303224	1303500	*	596	49	547	396	43	353	402	21	381	490	20	470	607	362	245	99	72	27	373	13	360	174	12	162	0.0822148	0.108586	0.0522388	0.0408163	0.596376	0.727273	0.0348525	0.0689655	9.92712e-96	4.95564e-93	-29.5726	MAEA	exonic	MAEA:NM_001297432:exon1
chr1	154428774	154428979	*	176	96	80	288	182	106	260	167	93	144	76	68	387	360	27	NA	NA	NA	60	59	1	42	19	23	0.545455	0.631944	0.642308	0.527778	0.930233	NA	0.983333	0.452381	8.14271e-34	4.24327e-32	-29.5475	IL6R	intronic
chr16	88758479	88758939	*	582	59	523	315	86	229	205	55	150	329	181	148	202	125	77	NA	NA	NA	10	0	10	258	139	119	0.101375	0.273016	0.268293	0.550152	0.618812	NA	0	0.53876	1.13391e-30	5.02646e-29	-29.5455
chr22	35724388	35725239	*	998	386	612	782	416	366	722	404	318	380	197	183	591	537	54	210	100	110	NA	NA	NA	44	24	20	0.386774	0.531969	0.559557	0.518421	0.908629	0.47619	NA	0.545455	3.99602e-55	5.16306e-53	-29.5434
chr10	49932153	49932255	*	90	12	78	146	60	86	123	69	54	33	11	22	96	81	15	NA	NA	NA	30	20	10	41	13	28	0.133333	0.410959	0.560976	0.333333	0.84375	NA	0.666667	0.317073	1.22465e-10	1.06679e-09	-29.488
chr11	61149172	61149376	*	315	130	185	452	237	215	391	225	166	135	74	61	376	364	12	105	71	34	124	56	68	84	67	17	0.412698	0.524336	0.575448	0.548148	0.968085	0.67619	0.451613	0.797619	4.74916e-40	3.34879e-38	-29.4788
chr2	73964768	73964935	*	258	50	208	55	19	36	NA	NA	NA	78	10	68	222	128	94	66	39	27	173	62	111	NA	NA	NA	0.193798	0.345455	NA	0.128205	0.576577	0.590909	0.358382	NA	1.16659e-19	2.55856e-18	-29.47	TPRKB	upstream
chr5	134825055	134825197	*	480	53	427	462	59	403	280	52	228	NA	NA	NA	387	191	196	132	71	61	161	29	132	NA	NA	NA	0.110417	0.127706	0.185714	NA	0.49354	0.537879	0.180124	NA	1.4685e-45	1.30589e-43	-29.3735	TIFAB(dist=36966),NEUROG1(dist=44775)	intergenic
chr17	68311194	68311329	*	285	116	169	205	79	126	178	69	109	74	30	44	230	186	44	115	69	46	75	50	25	60	26	34	0.407018	0.385366	0.38764	0.405405	0.808696	0.6	0.666667	0.433333	4.72602e-24	1.42327e-22	-29.3357
chr11	65683330	65683398	*	98	18	80	60	15	45	143	23	120	110	35	75	142	96	46	NA	NA	NA	13	1	12	49	8	41	0.183673	0.25	0.160839	0.318182	0.676056	NA	0.0769231	0.163265	4.02834e-13	4.7635e-12	-29.3295
chr2	69064446	69064591	*	321	11	310	274	46	228	245	19	226	60	6	54	65	48	17	30	3	27	69	12	57	NA	NA	NA	0.0342679	0.167883	0.077551	0.1	0.738462	0.1	0.173913	NA	4.55381e-19	9.48417e-18	-29.3035	ARHGAP25(dist=10489),BMP10(dist=23457)	intergenic
chr16	89050430	89051024	*	NA	NA	NA	36	17	19	30	13	17	140	55	85	195	179	16	NA	NA	NA	30	11	19	162	83	79	NA	0.472222	0.433333	0.392857	0.917949	NA	0.366667	0.512346	4.42856e-12	4.66536e-11	-29.2805
chr20	58569379	58569643	*	44	1	43	72	11	61	76	1	75	108	3	105	161	90	71	NA	NA	NA	10	0	10	95	2	93	0.0227273	0.152778	0.0131579	0.0277778	0.559006	NA	0	0.0210526	5.62321e-20	1.26098e-18	-29.2531			CDH26:NR_145482:exon11,CDH26:NM_177980:exon11
chr17	8130135	8130242	*	79	8	71	132	40	92	72	17	55	33	6	27	153	118	35	99	29	70	46	7	39	NA	NA	NA	0.101266	0.30303	0.236111	0.181818	0.771242	0.292929	0.152174	NA	3.64437e-14	4.83383e-13	-29.2095			CTC1:NM_025099:exon23,CTC1:NR_046431:exon22
chr16	74597869	74597980	*	110	48	62	100	41	59	133	57	76	78	28	50	54	39	15	27	14	13	NA	NA	NA	41	33	8	0.436364	0.41	0.428571	0.358974	0.722222	0.518519	NA	0.804878	9.92683e-09	6.56456e-08	-29.1616
chr19	42817017	42817483	*	NA	NA	NA	129	6	123	220	4	216	140	6	134	361	180	181	NA	NA	NA	100	1	99	110	4	106	NA	0.0465116	0.0181818	0.0428571	0.498615	NA	0.01	0.0363636	9.76686e-39	6.48121e-37	-29.1273			TMEM145:NM_173633:exon1
chr7	2607259	2607550	*	490	63	427	411	99	312	243	59	184	185	36	149	151	110	41	47	3	44	62	13	49	NA	NA	NA	0.128571	0.240876	0.242798	0.194595	0.728477	0.0638298	0.209677	NA	2.90116e-21	7.19635e-20	-29.1237
chr5	140888634	140888711	*	NA	NA	NA	89	2	87	120	11	109	106	26	80	167	112	55	NA	NA	NA	89	6	83	144	48	96	NA	0.0224719	0.0916667	0.245283	0.670659	NA	0.0674157	0.333333	1.01594e-18	2.05385e-17	-29.119	PCDHGA1,PCDHGA10,PCDHGA11,PCDHGA12,PCDHGA2,PCDHGA3,PCDHGA4,PCDHGA5,PCDHGA6,PCDHGA7,PCDHGA8,PCDHGA9,PCDHGB1,PCDHGB2,PCDHGB3,PCDHGB4,PCDHGB5,PCDHGB6,PCDHGB7,PCDHGC3,PCDHGC4,PCDHGC5	intronic
chr14	24780665	24780725	*	110	16	94	112	22	90	13	0	13	186	21	165	217	191	26	77	18	59	NA	NA	NA	196	2	194	0.145455	0.196429	0	0.112903	0.880184	0.233766	NA	0.0102041	9.71696e-23	2.69145e-21	-29.047			LTB4R2:NM_019839:exon2,LTB4R:NM_001143919:exon1,LTB4R2:NM_001164692:exon2
chr11	67778464	67778837	*	65	7	58	135	27	108	130	20	110	64	12	52	202	184	18	44	25	19	149	8	141	140	28	112	0.107692	0.2	0.153846	0.1875	0.910891	0.568182	0.0536913	0.2	1.85727e-21	4.65695e-20	-29.0431
chr11	1802341	1802436	*	165	23	142	152	36	116	180	37	143	212	37	175	255	178	77	88	22	66	79	40	39	273	92	181	0.139394	0.236842	0.205556	0.174528	0.698039	0.25	0.506329	0.336996	1.4941e-31	6.93821e-30	-29.011
chr10	49813265	49813476	*	247	32	215	249	12	237	326	20	306	155	6	149	350	242	108	221	46	175	78	1	77	175	9	166	0.129555	0.0481928	0.0613497	0.0387097	0.691429	0.208145	0.0128205	0.0514286	1.7808e-54	2.23514e-52	-29.0003
chr2	240196861	240197132	*	894	52	842	879	131	748	553	59	494	629	41	588	77	55	22	147	40	107	NA	NA	NA	266	94	172	0.0581655	0.149033	0.106691	0.0651828	0.714286	0.272109	NA	0.353383	1.09487e-52	1.27579e-50	-28.9944	HDAC4	intronic
chr11	63795251	63795660	*	285	46	239	79	11	68	85	8	77	NA	NA	NA	50	50	0	50	7	43	68	16	52	NA	NA	NA	0.161404	0.139241	0.0941176	NA	1	0.14	0.235294	NA	1.53385e-13	1.9029e-12	-28.9758
chr10	13612426	13612540	*	170	64	106	205	139	66	160	106	54	110	51	59	112	106	6	55	43	12	NA	NA	NA	109	85	24	0.376471	0.678049	0.6625	0.463636	0.946429	0.781818	NA	0.779817	1.37867e-18	2.76426e-17	-28.9687
chr18	9971209	9971356	*	50	13	37	33	10	23	42	2	40	20	5	15	60	26	34	26	13	13	47	27	20	NA	NA	NA	0.26	0.30303	0.047619	0.25	0.433333	0.5	0.574468	NA	3.19539e-07	1.61757e-06	-28.9344
chr5	140744004	140744400	*	1312	412	900	422	181	241	684	216	468	505	187	318	565	447	118	NA	NA	NA	261	118	143	189	74	115	0.314024	0.42891	0.315789	0.370297	0.79115	NA	0.452107	0.391534	8.42906e-58	1.21406e-55	-28.8811	PCDHGA5	exonic	PCDHGA5:NM_018918:exon1,PCDHGA5:NM_032054:exon1
chr19	17400502	17400865	*	222	27	195	287	41	246	275	28	247	179	6	173	203	153	50	NA	NA	NA	60	4	56	186	20	166	0.121622	0.142857	0.101818	0.0335196	0.753695	NA	0.0666667	0.107527	1.23405e-34	6.81049e-33	-28.829
chr17	9878596	9878707	*	70	35	35	94	54	40	34	16	18	32	16	16	76	64	12	NA	NA	NA	20	18	2	44	32	12	0.5	0.574468	0.470588	0.5	0.842105	NA	0.9	0.727273	9.42733e-09	6.26821e-08	-28.8199
chr1	9749592	9749653	*	NA	NA	NA	110	1	109	140	4	136	320	9	311	389	219	170	100	10	90	140	3	137	120	2	118	NA	0.00909091	0.0285714	0.028125	0.562982	0.1	0.0214286	0.0166667	2.58225e-48	2.57813e-46	-28.7855	PIK3CD(NM_001350234:c.-20911_-20861delins-)	UTR5	PIK3CD:NM_001350234:exon1
chr22	50586613	50587254	*	79	12	67	128	25	103	106	38	68	64	14	50	82	62	20	NA	NA	NA	23	10	13	65	17	48	0.151899	0.195312	0.358491	0.21875	0.756098	NA	0.434783	0.261538	6.00053e-11	5.45534e-10	-28.7455
chr7	101334971	101335577	*	216	50	166	219	45	174	235	55	180	52	22	30	294	198	96	NA	NA	NA	164	46	118	10	2	8	0.231481	0.205479	0.234043	0.423077	0.673469	NA	0.280488	0.2	4.48857e-24	1.35427e-22	-28.7414
chr4	682571	682726	*	200	21	179	156	14	142	67	14	53	76	6	70	102	48	54	44	13	31	10	1	9	NA	NA	NA	0.105	0.0897436	0.208955	0.0789474	0.470588	0.295455	0.1	NA	1.69761e-14	2.32468e-13	-28.7215	MFSD7	intronic
chr1	166810282	166810436	*	239	78	161	132	35	97	156	48	108	48	10	38	62	61	1	20	10	10	60	12	48	NA	NA	NA	0.32636	0.265152	0.307692	0.208333	0.983871	0.5	0.2	NA	3.37192e-10	2.76771e-09	-28.7116	POGK	exonic	POGK:NM_001314014:exon2,POGK:NM_017542:exon2
chr1	19252006	19252110	*	42	11	31	106	56	50	112	46	66	50	15	35	88	79	9	23	11	12	49	29	20	60	35	25	0.261905	0.528302	0.410714	0.3	0.897727	0.478261	0.591837	0.583333	4.29093e-11	3.97595e-10	-28.7097	IFFO2	intronic
chr7	1551549	1551693	*	679	376	303	404	222	182	412	246	166	466	289	177	429	405	24	NA	NA	NA	135	117	18	270	199	71	0.553756	0.549505	0.597087	0.620172	0.944056	NA	0.866667	0.737037	9.07619e-54	1.09537e-51	-28.6742
chr15	70433178	70433279	*	62	4	58	99	25	74	159	27	132	102	16	86	144	104	40	30	4	26	54	8	46	70	20	50	0.0645161	0.252525	0.169811	0.156863	0.722222	0.133333	0.148148	0.285714	8.78138e-17	1.5128e-15	-28.576
chr7	155386235	155386346	*	178	21	157	359	93	266	358	115	243	330	93	237	209	178	31	NA	NA	NA	65	9	56	124	31	93	0.117978	0.259053	0.321229	0.281818	0.851675	NA	0.138462	0.25	1.01585e-24	3.18986e-23	-28.4882
chr10	6317247	6317403	*	369	28	341	168	31	137	220	31	189	148	14	134	210	173	37	161	3	158	98	11	87	NA	NA	NA	0.0758808	0.184524	0.140909	0.0945946	0.82381	0.0186335	0.112245	NA	7.67494e-33	3.83135e-31	-28.3804
chr1	230193558	230193673	*	128	43	85	177	97	80	179	101	78	161	94	67	140	132	8	NA	NA	NA	30	20	10	104	68	36	0.335938	0.548023	0.564246	0.583851	0.942857	NA	0.666667	0.653846	1.06848e-16	1.82425e-15	-28.354	GALNT2(NM_001291866:c.-256_-141del-)	UTR5	GALNT2:NM_001291866:exon1
chr10	21318999	21319279	*	142	67	75	264	101	163	245	90	155	235	99	136	372	302	70	80	20	60	126	99	27	184	102	82	0.471831	0.382576	0.367347	0.421277	0.811828	0.25	0.785714	0.554348	4.39631e-31	1.98897e-29	-28.3417
chr11	57249828	57250396	*	509	17	492	928	24	904	751	51	700	403	11	392	501	322	179	133	18	115	267	20	247	292	25	267	0.0333988	0.0258621	0.0679095	0.0272953	0.642715	0.135338	0.0749064	0.0856164	5.48239e-120	4.30072e-117	-28.2963
chr12	133344944	133345224	*	67	6	61	97	7	90	105	6	99	54	6	48	143	83	60	30	6	24	57	2	55	42	7	35	0.0895522	0.0721649	0.0571429	0.111111	0.58042	0.2	0.0350877	0.166667	4.95367e-18	9.45736e-17	-28.2895
chr1	156593608	156593749	*	448	47	401	294	34	260	152	14	138	288	31	257	283	162	121	20	3	17	102	21	81	88	6	82	0.104911	0.115646	0.0921053	0.107639	0.572438	0.15	0.205882	0.0681818	3.76217e-38	2.42689e-36	-28.2853	HAPLN2	exonic	HAPLN2:NM_021817:exon4
chr17	47312559	47312763	*	439	244	195	308	162	146	319	199	120	143	90	53	186	186	0	NA	NA	NA	143	127	16	110	63	47	0.555809	0.525974	0.623824	0.629371	1	NA	0.888112	0.572727	7.25318e-29	2.93129e-27	-28.1637
chr17	56356447	56356626	*	966	154	812	1184	292	892	1489	361	1128	1062	330	732	495	420	75	NA	NA	NA	164	67	97	955	357	598	0.15942	0.246622	0.242445	0.310734	0.848485	NA	0.408537	0.373822	1.66733e-93	7.79205e-91	-28.1061			MPO:NM_000250:exon6
chr19	50095989	50096482	*	339	18	321	375	20	355	287	17	270	12	0	12	213	107	106	44	1	43	NA	NA	NA	77	4	73	0.0530973	0.0533333	0.0592334	0	0.502347	0.0227273	NA	0.0519481	7.97158e-36	4.59567e-34	-28.1035
chr20	58688881	58689080	*	165	39	126	166	55	111	98	41	57	87	25	62	78	66	12	NA	NA	NA	33	9	24	60	26	34	0.236364	0.331325	0.418367	0.287356	0.846154	NA	0.272727	0.433333	9.20138e-11	8.14949e-10	-28.0566
chr7	101950444	101950844	*	550	302	248	380	163	217	307	134	173	209	92	117	299	260	39	48	41	7	10	0	10	56	12	44	0.549091	0.428947	0.436482	0.440191	0.869565	0.854167	0	0.214286	6.64082e-25	2.12013e-23	-27.9999
chr3	195171523	195171614	*	21	7	14	36	10	26	41	10	31	38	13	25	11	10	1	NA	NA	NA	12	6	6	31	15	16	0.333333	0.277778	0.243902	0.342105	0.909091	NA	0.5	0.483871	0.000367625	0.000933346	-27.9956	ACAP2(dist=7706),PPP1R2(dist=69604)	intergenic
chr19	14473724	14474451	*	94	1	93	89	2	87	30	0	30	137	3	134	311	117	194	NA	NA	NA	60	3	57	50	5	45	0.0106383	0.0224719	0	0.0218978	0.376206	NA	0.05	0.1	4.22724e-30	1.81704e-28	-27.9769
chr19	1225364	1225707	*	373	144	229	317	142	175	167	83	84	167	118	49	128	117	11	NA	NA	NA	150	80	70	281	225	56	0.386059	0.44795	0.497006	0.706587	0.914062	NA	0.533333	0.800712	7.03426e-28	2.69881e-26	-27.9334
chr1	211689070	211689816	*	210	3	207	363	5	358	308	7	301	126	5	121	472	262	210	31	29	2	215	2	213	265	1	264	0.0142857	0.0137741	0.0227273	0.0396825	0.555085	0.935484	0.00930233	0.00377358	8.4884e-76	2.43721e-73	-27.9223	RD3(dist=22811),SLC30A1(dist=58565)	intergenic
chr2	240259060	240259489	*	161	68	93	142	79	63	186	115	71	120	65	55	162	145	17	NA	NA	NA	50	43	7	65	38	27	0.42236	0.556338	0.61828	0.541667	0.895062	NA	0.86	0.584615	2.05326e-16	3.41148e-15	-27.8939	HDAC4	intronic
chr17	61778550	61778958	*	634	35	599	NA	NA	NA	90	2	88	237	7	230	484	266	218	273	4	269	90	5	85	NA	NA	NA	0.055205	NA	0.0222222	0.0295359	0.549587	0.014652	0.0555556	NA	1.95207e-58	2.86803e-56	-27.889			LOC729683:NR_046273:exon1
chr11	68049738	68050542	*	324	2	322	102	2	100	103	1	102	90	1	89	368	203	165	125	0	125	218	2	216	NA	NA	NA	0.00617284	0.0196078	0.00970874	0.0111111	0.55163	0	0.00917431	NA	1.56351e-54	1.97938e-52	-27.8633
chr12	64287779	64287915	*	324	188	136	376	252	124	298	199	99	114	59	55	402	378	24	NA	NA	NA	122	102	20	84	71	13	0.580247	0.670213	0.667785	0.517544	0.940299	NA	0.836066	0.845238	1.75507e-39	1.19906e-37	-27.8552
chr1	17763943	17764101	*	527	8	519	200	4	196	256	3	253	112	0	112	184	86	98	30	3	27	94	1	93	NA	NA	NA	0.0151803	0.02	0.0117188	0	0.467391	0.1	0.0106383	NA	7.83887e-49	7.89817e-47	-27.8509	RCC2	intronic
chr2	10541049	10541262	*	221	48	173	190	79	111	127	57	70	78	37	41	112	82	30	NA	NA	NA	10	1	9	10	1	9	0.217195	0.415789	0.448819	0.474359	0.732143	NA	0.1	0.1	5.07076e-09	3.52074e-08	-27.7597	HPCAL1	intronic
chr17	31655320	31655406	*	22	4	18	56	25	31	62	17	45	72	14	58	68	47	21	NA	NA	NA	11	7	4	37	11	26	0.181818	0.446429	0.274194	0.194444	0.691176	NA	0.636364	0.297297	8.46534e-07	3.97861e-06	-27.7326
chr11	46848373	46848450	*	286	0	286	297	8	289	453	14	439	582	12	570	308	155	153	142	1	141	110	11	99	NA	NA	NA	0	0.026936	0.0309051	0.0206186	0.503247	0.00704225	0.1	NA	2.18838e-73	5.65499e-71	-27.7201
chr17	76133752	76134100	*	506	102	404	424	112	312	370	139	231	256	67	189	367	245	122	NA	NA	NA	186	74	112	456	233	223	0.201581	0.264151	0.375676	0.261719	0.667575	NA	0.397849	0.510965	2.9431e-45	2.57549e-43	-27.7153			TMC8:NM_152468:exon12,TMC8:NM_152468:exon11
chr19	840681	841111	*	361	31	330	408	81	327	399	122	277	391	99	292	224	160	64	NA	NA	NA	70	13	57	350	143	207	0.0858726	0.198529	0.305764	0.253197	0.714286	NA	0.185714	0.408571	6.23706e-37	3.80546e-35	-27.7085			PRTN3:NM_002777:exon1
chr5	140779434	140779701	*	541	206	335	220	74	146	257	85	172	614	211	403	448	380	68	NA	NA	NA	66	6	60	221	77	144	0.380776	0.336364	0.330739	0.343648	0.848214	NA	0.0909091	0.348416	2.91313e-36	1.71087e-34	-27.6991	PCDHGB5	exonic	PCDHGB5:NM_018925:exon1,PCDHGB5:NM_032099:exon1
chr11	86387832	86388001	*	107	63	44	NA	NA	NA	57	41	16	38	26	12	71	69	2	22	20	2	20	15	5	NA	NA	NA	0.588785	NA	0.719298	0.684211	0.971831	0.909091	0.75	NA	8.39174e-09	5.62993e-08	-27.679
chr14	24780540	24780635	*	322	24	298	402	47	355	500	6	494	388	21	367	258	198	60	89	30	59	NA	NA	NA	403	25	378	0.0745342	0.116915	0.012	0.0541237	0.767442	0.337079	NA	0.0620347	1.53937e-64	2.81767e-62	-27.6539			CIDEB:NM_001318807:exon1,LTB4R2:NM_019839:exon2,LTB4R2:NM_001164692:exon2,CIDEB:NM_014430:exon1
chr15	41236066	41236213	*	239	156	83	227	145	82	144	104	40	172	130	42	136	135	1	48	48	0	68	59	9	NA	NA	NA	0.65272	0.638767	0.722222	0.755814	0.992647	1	0.867647	NA	1.53217e-23	4.46637e-22	-27.6174
chr17	7254592	7255072	*	2328	196	2132	1325	152	1173	1148	117	1031	1583	163	1420	821	605	216	78	55	23	672	37	635	527	88	439	0.0841924	0.114717	0.101916	0.102969	0.736906	0.705128	0.0550595	0.166983	8.57294e-168	2.09226e-164	-27.5795			ACAP1:NM_014716:exon22
chr1	36951305	36951382	*	51	29	22	36	21	15	42	28	14	117	57	60	105	100	5	33	19	14	42	35	7	42	29	13	0.568627	0.583333	0.666667	0.487179	0.952381	0.575758	0.833333	0.690476	8.81171e-11	7.81697e-10	-27.5544	CSF3R(dist=2390),GRIK3(dist=309746)	intergenic
chr17	28562728	28563581	*	NA	NA	NA	485	84	401	210	68	142	92	63	29	71	56	15	NA	NA	NA	48	10	38	87	47	40	NA	0.173196	0.32381	0.684783	0.788732	NA	0.208333	0.54023	2.88696e-13	3.46726e-12	-27.5354			SLC6A4:NM_001045:exon1
chr1	45275839	45275997	*	358	29	329	184	12	172	191	34	157	90	18	72	215	116	99	83	20	63	89	14	75	NA	NA	NA	0.0810056	0.0652174	0.17801	0.2	0.539535	0.240964	0.157303	NA	3.97538e-27	1.45048e-25	-27.4596	BTBD19	exonic	BTBD19:NM_001136537:exon2
chr4	6989125	6989791	*	354	32	322	498	49	449	396	37	359	168	14	154	232	163	69	100	27	73	155	13	142	131	24	107	0.0903955	0.0983936	0.0934343	0.0833333	0.702586	0.27	0.083871	0.183206	1.33529e-46	1.22717e-44	-27.4094	TBC1D14(NM_001286805:c.-8875_-8819delins-)	UTR5	TBC1D14:NM_001286805:exon1
chr6	158663540	158663910	*	228	61	167	257	78	179	210	71	139	174	56	118	243	194	49	81	27	54	78	27	51	148	71	77	0.267544	0.303502	0.338095	0.321839	0.798354	0.333333	0.346154	0.47973	1.65344e-24	5.10798e-23	-27.3901	GTF2H5(dist=43164),TULP4(dist=69782)	intergenic
chr19	36523849	36524036	*	149	16	133	147	39	108	142	20	122	262	19	243	312	195	117	NA	NA	NA	112	4	108	76	5	71	0.107383	0.265306	0.140845	0.0725191	0.625	NA	0.0357143	0.0657895	3.11933e-27	1.14479e-25	-27.3714
chr3	65665094	65665239	*	145	76	69	168	88	80	112	59	53	107	60	47	32	31	1	20	13	7	NA	NA	NA	20	14	6	0.524138	0.52381	0.526786	0.560748	0.96875	0.65	NA	0.7	4.71022e-06	1.90061e-05	-27.3601	MAGI1	intronic
chr19	56160422	56160531	*	353	66	287	383	119	264	347	90	257	NA	NA	NA	290	265	25	71	21	50	75	11	64	328	106	222	0.186969	0.310705	0.259366	NA	0.913793	0.295775	0.146667	0.323171	3.06861e-33	1.56566e-31	-27.3563			CCDC106:NM_013301:exon2
chr11	94989792	94989899	*	176	30	146	166	47	119	247	68	179	139	12	127	117	99	18	NA	NA	NA	119	27	92	120	48	72	0.170455	0.283133	0.275304	0.0863309	0.846154	NA	0.226891	0.4	1.66993e-19	3.6049e-18	-27.3105
chr4	38531570	38531693	*	312	29	283	336	68	268	252	79	173	187	23	164	204	145	59	43	10	33	129	39	90	124	34	90	0.0929487	0.202381	0.313492	0.122995	0.710784	0.232558	0.302326	0.274194	7.7996e-29	3.14056e-27	-27.2927	LINC01258(dist=6769),LINC02278(dist=33931)	intergenic
chr9	95820620	95820760	*	84	3	81	80	2	78	59	1	58	48	0	48	152	111	41	114	3	111	148	8	140	NA	NA	NA	0.0357143	0.025	0.0169492	0	0.730263	0.0263158	0.0540541	NA	1.34717e-23	3.94014e-22	-27.2546
chr14	99504362	99504569	*	91	59	32	35	13	22	53	34	19	13	5	8	120	109	11	NA	NA	NA	60	47	13	54	43	11	0.648352	0.371429	0.641509	0.384615	0.908333	NA	0.783333	0.796296	2.6293e-10	2.19132e-09	-27.2302
chr22	23604903	23605042	*	392	218	174	382	225	157	403	251	152	564	366	198	745	699	46	146	123	23	100	86	14	190	132	58	0.556122	0.589005	0.622829	0.648936	0.938255	0.842466	0.86	0.694737	1.78465e-62	3.11108e-60	-27.1764			FBXW4P1:NR_033408:exon1
chr1	1564533	1564691	*	1605	549	1056	341	41	300	639	119	520	715	51	664	506	363	143	NA	NA	NA	210	4	206	25	5	20	0.342056	0.120235	0.186228	0.0713287	0.717391	NA	0.0190476	0.2	2.33592e-46	2.12457e-44	-27.1721	MIB2	exonic	MIB2:NM_001170689:exon16,MIB2:NM_001170688:exon16,MIB2:NR_033183:exon17,MIB2:NM_001170686:exon17,MIB2:NM_080875:exon17,MIB2:NM_001170687:exon17
chr7	47576742	47576935	*	487	16	471	723	41	682	430	24	406	498	35	463	213	138	75	NA	NA	NA	106	5	101	126	2	124	0.0328542	0.0567082	0.055814	0.0702811	0.647887	NA	0.0471698	0.015873	1.79675e-51	2.00332e-49	-27.1586
chr19	47234959	47235062	*	156	3	153	172	32	140	176	37	139	103	14	89	64	51	13	NA	NA	NA	48	13	35	147	43	104	0.0192308	0.186047	0.210227	0.135922	0.796875	NA	0.270833	0.292517	1.81646e-17	3.30559e-16	-27.1447
chr2	25500258	25500323	*	77	3	74	77	0	77	173	3	170	91	2	89	182	120	62	70	3	67	NA	NA	NA	175	1	174	0.038961	0	0.017341	0.021978	0.659341	0.0428571	NA	0.00571429	5.24146e-32	2.50551e-30	-27.1259	DNMT3A	intronic
chr2	121995219	121995696	*	220	128	92	109	53	56	116	49	67	92	61	31	268	234	34	41	35	6	52	49	3	72	34	38	0.581818	0.486239	0.422414	0.663043	0.873134	0.853659	0.942308	0.472222	1.48171e-19	3.21915e-18	-27.1034	TFCP2L1	exonic	TFCP2L1:NM_014553:exon10,TFCP2L1:NM_014553:exon9
chr4	332564	332770	*	480	147	333	231	74	157	230	79	151	222	99	123	215	143	72	NA	NA	NA	126	98	28	128	47	81	0.30625	0.320346	0.343478	0.445946	0.665116	NA	0.777778	0.367188	1.39079e-23	4.06232e-22	-27.0994	ZNF141	intronic
chr4	117847287	117847424	*	896	89	807	853	112	741	673	86	587	270	25	245	160	23	137	161	141	20	NA	NA	NA	165	24	141	0.0993304	0.131301	0.127786	0.0925926	0.14375	0.875776	NA	0.145455	1.82255e-42	1.4452e-40	-27.0932	MIR1973(dist=626363),TRAM1L1(dist=157286)	intergenic
chr7	73301021	73301179	*	109	17	92	180	13	167	191	26	165	132	15	117	162	99	63	51	9	42	35	3	32	39	0	39	0.155963	0.0722222	0.136126	0.113636	0.611111	0.176471	0.0857143	0	6.45963e-20	1.44228e-18	-27.0747
chr19	55704898	55705265	*	563	251	312	459	228	231	458	217	241	197	82	115	160	131	29	NA	NA	NA	21	5	16	30	19	11	0.445826	0.496732	0.473799	0.416244	0.81875	NA	0.238095	0.633333	4.80788e-14	6.30099e-13	-27.0673
chr18	46377807	46378134	*	199	33	166	265	64	201	280	62	218	280	57	223	323	278	45	133	45	88	110	12	98	185	26	159	0.165829	0.241509	0.221429	0.203571	0.860681	0.338346	0.109091	0.140541	4.26604e-33	2.16155e-31	-26.9755
chr3	48446117	48446319	*	36	7	29	23	10	13	19	9	10	13	7	6	31	22	9	NA	NA	NA	16	10	6	21	11	10	0.194444	0.434783	0.473684	0.538462	0.709677	NA	0.625	0.52381	0.00070693	0.00165152	-26.9716	PLXNB1	intronic
chr22	51066374	51066518	*	208	9	199	287	13	274	585	34	551	504	13	491	262	219	43	182	83	99	218	8	210	344	5	339	0.0432692	0.0452962	0.0581197	0.0257937	0.835878	0.456044	0.0366972	0.0145349	2.13042e-79	6.59078e-77	-26.9561			ARSA:NM_001085426:exon1,ARSA:NM_001085428:exon1,ARSA:NM_001085427:exon1,ARSA:NM_001085425:exon1,ARSA:NM_000487:exon1
chrX	153878637	153878740	*	236	56	180	180	39	141	270	119	151	55	1	54	115	102	13	50	32	18	NA	NA	NA	255	101	154	0.237288	0.216667	0.440741	0.0181818	0.886957	0.64	NA	0.396078	1.80113e-19	3.87289e-18	-26.9375
chr8	144239075	144239407	*	NA	NA	NA	75	24	51	102	22	80	51	19	32	126	99	27	33	16	17	81	44	37	63	9	54	NA	0.32	0.215686	0.372549	0.785714	0.484848	0.54321	0.142857	3.92274e-10	3.18885e-09	-26.9368			LY6H:NM_001135655:exon4,LY6H:NM_002347:exon4,LY6H:NM_001130478:exon5
chr20	62199796	62200278	*	698	224	474	623	203	420	638	156	482	625	162	463	30	22	8	NA	NA	NA	95	7	88	1041	621	420	0.320917	0.325843	0.244514	0.2592	0.733333	NA	0.0736842	0.596542	3.15606e-55	4.1141e-53	-26.9149			HELZ2:NM_001037335:exon6
chr19	41080360	41080564	*	156	112	44	214	121	93	233	159	74	122	72	50	159	148	11	NA	NA	NA	39	34	5	88	78	10	0.717949	0.565421	0.682403	0.590164	0.930818	NA	0.871795	0.886364	3.7033e-20	8.44679e-19	-26.9091
chr6	110720729	110720881	*	144	22	122	239	109	130	236	133	103	105	46	59	206	194	12	NA	NA	NA	74	3	71	103	70	33	0.152778	0.456067	0.563559	0.438095	0.941748	NA	0.0405405	0.679612	7.15046e-18	1.34353e-16	-26.8951	DDO	intronic
chr19	50190647	50190926	*	147	52	95	41	11	30	11	5	6	10	2	8	27	21	6	NA	NA	NA	11	5	6	15	6	9	0.353741	0.268293	0.454545	0.2	0.777778	NA	0.454545	0.4	0.000392847	0.00098983	-26.8845
chr14	101175419	101175908	*	234	71	163	136	43	93	113	18	95	60	57	3	122	74	48	NA	NA	NA	84	28	56	78	73	5	0.303419	0.316176	0.159292	0.95	0.606557	NA	0.333333	0.935897	1.52384e-13	1.89101e-12	-26.8131
chr1	153670588	153670779	*	234	23	211	346	74	272	372	57	315	223	31	192	336	261	75	200	15	185	94	28	66	118	14	104	0.0982906	0.213873	0.153226	0.139013	0.776786	0.075	0.297872	0.118644	3.45221e-38	2.2335e-36	-26.7687	NPR1(dist=4120),INTS3(dist=29764)	intergenic
chr16	85936480	85936731	*	288	87	201	195	56	139	165	64	101	318	110	208	225	173	52	NA	NA	NA	33	11	22	140	53	87	0.302083	0.287179	0.387879	0.345912	0.768889	NA	0.333333	0.378571	9.39562e-20	2.07515e-18	-26.732			IRF8:NM_002163:exon2
chr2	2124777	2125037	*	249	18	231	303	12	291	120	8	112	232	10	222	353	153	200	140	13	127	259	136	123	215	7	208	0.0722892	0.039604	0.0666667	0.0431034	0.433428	0.0928571	0.525097	0.0325581	1.8735e-53	2.2184e-51	-26.6448	MYT1L	intronic
chr7	36222531	36223045	*	242	99	143	300	144	156	289	74	215	185	66	119	117	107	10	NA	NA	NA	48	15	33	160	87	73	0.409091	0.48	0.256055	0.356757	0.91453	NA	0.3125	0.54375	4.12384e-17	7.29599e-16	-26.6108
chr3	49045441	49045576	*	396	31	365	405	22	383	175	24	151	147	12	135	394	144	250	NA	NA	NA	12	0	12	14	1	13	0.0782828	0.054321	0.137143	0.0816327	0.365482	NA	0	0.0714286	1.77569e-34	9.61847e-33	-26.5986	WDR6	intronic
chr19	2579206	2579411	*	454	14	440	563	24	539	475	25	450	428	27	401	485	317	168	154	5	149	294	18	276	174	6	168	0.030837	0.0426288	0.0526316	0.0630841	0.653608	0.0324675	0.0612245	0.0344828	1.19441e-87	4.48462e-85	-26.5681
chr17	79303514	79303666	*	46	20	26	110	17	93	89	14	75	52	18	34	128	91	37	NA	NA	NA	39	6	33	72	22	50	0.434783	0.154545	0.157303	0.346154	0.710938	NA	0.153846	0.305556	1.34092e-10	1.16392e-09	-26.5585
chr2	43397998	43398155	*	217	18	199	387	28	359	367	60	307	359	39	320	167	147	20	138	1	137	149	16	133	131	55	76	0.0829493	0.0723514	0.163488	0.108635	0.88024	0.00724638	0.107383	0.419847	1.86326e-39	1.27101e-37	-26.5336	LINC01819(dist=131316),ZFP36L2(dist=51386)	intergenic
chr11	72928701	72929136	*	169	57	112	326	100	226	315	77	238	402	122	280	246	173	73	NA	NA	NA	42	8	34	220	103	117	0.337278	0.306748	0.244444	0.303483	0.703252	NA	0.190476	0.468182	7.97518e-25	2.52959e-23	-26.5326
chr17	36666143	36666411	*	1529	68	1461	1500	47	1453	1028	51	977	1174	38	1136	986	682	304	193	56	137	769	11	758	563	14	549	0.0444735	0.0313333	0.0496109	0.032368	0.691684	0.290155	0.0143043	0.0248668	1.4859e-224	1.08792e-220	-26.4865			ARHGAP23:NM_001199417:exon24
chr17	28703756	28704102	*	34	13	21	116	65	51	83	30	53	56	29	27	75	58	17	26	17	9	NA	NA	NA	56	41	15	0.382353	0.560345	0.361446	0.517857	0.773333	0.653846	NA	0.732143	4.28609e-08	2.54202e-07	-26.4805
chr4	84177760	84178011	*	415	129	286	399	145	254	486	223	263	135	50	85	296	251	45	NA	NA	NA	217	83	134	80	49	31	0.310843	0.363409	0.458848	0.37037	0.847973	NA	0.382488	0.6125	1.00019e-27	3.79759e-26	-26.4684	PLAC8(dist=141849),COQ2(dist=6966)	intergenic
chr16	67564473	67564552	*	96	4	92	137	18	119	131	21	110	102	11	91	150	100	50	45	7	38	42	2	40	81	12	69	0.0416667	0.131387	0.160305	0.107843	0.666667	0.155556	0.047619	0.148148	3.17899e-18	6.1548e-17	-26.4623
chr5	10562560	10562904	*	450	208	242	744	371	373	604	328	276	615	291	324	329	297	32	121	81	40	263	221	42	417	261	156	0.462222	0.498656	0.543046	0.473171	0.902736	0.669421	0.840304	0.625899	3.81831e-52	4.35682e-50	-26.4585	LINC02213(dist=40364),ANKRD33B(dist=1531)	intergenic
chr12	7792651	7792845	*	522	212	310	1004	529	475	604	504	100	868	694	174	439	416	23	NA	NA	NA	60	8	52	594	572	22	0.40613	0.526892	0.834437	0.799539	0.947608	NA	0.133333	0.962963	4.49576e-72	1.07922e-69	-26.4489
chr13	114831577	114831706	*	114	31	83	184	38	146	98	26	72	11	6	5	142	89	53	NA	NA	NA	49	4	45	90	51	39	0.27193	0.206522	0.265306	0.545455	0.626761	NA	0.0816327	0.566667	1.18301e-12	1.32914e-11	-26.4298
chr2	132284806	132285597	*	469	30	439	NA	NA	NA	58	26	32	363	37	326	780	390	390	185	43	142	199	49	150	239	35	204	0.0639659	NA	0.448276	0.101928	0.5	0.232432	0.246231	0.146444	2.11939e-48	2.12567e-46	-26.4002	CCDC74A	exonic	CCDC74A:NM_001349045:exon1,CCDC74A:NM_001349041:exon1,CCDC74A:NM_001349044:exon1,CCDC74A:NM_001349047:exon1,CCDC74A:NM_001258305:exon1,CCDC74A:NM_138770:exon1,CCDC74A:NM_001258304:exon1,CCDC74A:NM_001349046:exon1,CCDC74A:NM_001258306:exon1,CCDC74A:NM_001349043:exon1,CCDC74A:NM_001349042:exon1
chr7	4255675	4256008	*	177	27	150	159	33	126	120	6	114	87	10	77	175	128	47	NA	NA	NA	201	57	144	82	0	82	0.152542	0.207547	0.05	0.114943	0.731429	NA	0.283582	0	1.31279e-21	3.34517e-20	-26.3967
chr19	50015327	50016197	*	164	33	131	196	33	163	201	51	150	155	28	127	679	368	311	NA	NA	NA	247	88	159	88	17	71	0.20122	0.168367	0.253731	0.180645	0.541973	NA	0.356275	0.193182	1.12393e-30	4.98727e-29	-26.3955			FCGRT:NM_001136019:exon1
chr21	34436804	34437056	*	12	5	7	19	4	15	17	10	7	NA	NA	NA	70	50	20	NA	NA	NA	10	7	3	14	5	9	0.416667	0.210526	0.588235	NA	0.714286	NA	0.7	0.357143	0.00267569	0.00521715	-26.3741			LINC00945:NR_104056:exon5
chr3	194979055	194979833	*	222	74	148	173	74	99	183	93	90	125	64	61	152	139	13	NA	NA	NA	51	20	31	78	37	41	0.333333	0.427746	0.508197	0.512	0.914474	NA	0.392157	0.474359	4.19528e-14	5.52783e-13	-26.3654	XXYLT1	intronic
chr19	13216339	13216398	*	52	2	50	NA	NA	NA	44	0	44	40	3	37	64	40	24	NA	NA	NA	40	10	30	116	16	100	0.0384615	NA	0	0.075	0.625	NA	0.25	0.137931	3.11231e-11	2.93397e-10	-26.3235			TRMT1:NM_001142554:exon13,TRMT1:NM_001136035:exon15,TRMT1:NM_017722:exon14
chr16	4995031	4995190	*	100	35	65	186	36	150	NA	NA	NA	98	37	61	154	115	39	56	11	45	NA	NA	NA	60	21	39	0.35	0.193548	NA	0.377551	0.746753	0.196429	NA	0.35	1.06038e-11	1.064e-10	-26.3194
chr19	55963886	55964049	*	391	51	340	161	7	154	111	14	97	231	10	221	294	218	76	112	3	109	182	9	173	77	6	71	0.130435	0.0434783	0.126126	0.04329	0.741497	0.0267857	0.0494505	0.0779221	1.36663e-37	8.61343e-36	-26.3165
chr22	50499348	50499565	*	461	194	267	508	205	303	548	276	272	362	171	191	328	300	28	NA	NA	NA	34	29	5	653	395	258	0.420824	0.403543	0.50365	0.472376	0.914634	NA	0.852941	0.6049	6.82898e-43	5.4644e-41	-26.3061			MLC1:NM_015166:exon12,MLC1:NM_139202:exon12
chr18	712789	712868	*	262	49	213	358	4	354	206	44	162	272	20	252	252	127	125	NA	NA	NA	125	51	74	170	24	146	0.187023	0.0111732	0.213592	0.0735294	0.503968	NA	0.408	0.141176	4.39589e-35	2.47577e-33	-26.273
chr17	2828175	2828602	*	112	26	86	58	11	47	57	19	38	NA	NA	NA	151	114	37	97	18	79	131	61	70	NA	NA	NA	0.232143	0.189655	0.333333	NA	0.754967	0.185567	0.465649	NA	9.96454e-11	8.77411e-10	-26.2539
chr12	110763357	110763766	*	74	31	43	113	75	38	86	50	36	84	61	23	46	44	2	NA	NA	NA	22	18	4	40	32	8	0.418919	0.663717	0.581395	0.72619	0.956522	NA	0.818182	0.8	6.92049e-08	3.957e-07	-26.2527
chr19	3687990	3688939	*	2125	362	1763	747	273	474	785	199	586	1024	248	776	718	560	158	NA	NA	NA	90	27	63	849	231	618	0.170353	0.365462	0.253503	0.242188	0.779944	NA	0.3	0.272085	3.60615e-85	1.2985e-82	-26.2516
chr2	74229272	74229506	*	33	9	24	56	1	55	48	1	47	NA	NA	NA	95	46	49	41	4	37	10	0	10	NA	NA	NA	0.272727	0.0178571	0.0208333	NA	0.484211	0.097561	0	NA	2.89962e-08	1.77064e-07	-26.2174	TET3	intronic
chr17	76113693	76114182	*	50	24	26	180	78	102	144	55	89	144	64	80	149	121	28	NA	NA	NA	50	20	30	254	171	83	0.48	0.433333	0.381944	0.444444	0.812081	NA	0.4	0.673228	1.58687e-16	2.66989e-15	-26.2101			TMC6:NM_007267:exon17,TMC6:NM_001321185:exon17,TMC6:NM_001321185:exon16,TMC6:NM_001127198:exon17,TMC6:NM_007267:exon16,TMC6:NM_001127198:exon16
chr15	69079943	69080014	*	NA	NA	NA	32	19	13	34	24	10	52	22	30	24	24	0	NA	NA	NA	30	17	13	26	24	2	NA	0.59375	0.705882	0.423077	1	NA	0.566667	0.923077	9.83017e-05	0.00029033	-26.1653
chr12	52281853	52281938	*	114	56	58	190	69	121	225	110	115	245	42	203	175	150	25	NA	NA	NA	69	23	46	155	74	81	0.491228	0.363158	0.488889	0.171429	0.857143	NA	0.333333	0.477419	1.36759e-17	2.50952e-16	-26.1166			ANKRD33:NM_182608:exon1,ANKRD33:NM_001304460:exon1,ANKRD33:NM_001130015:exon1,ANKRD33:NM_001304459:exon1
chrX	15518992	15519128	*	820	361	459	441	175	266	715	356	359	276	102	174	110	99	11	NA	NA	NA	100	72	28	274	169	105	0.440244	0.396825	0.497902	0.369565	0.9	NA	0.72	0.616788	5.83683e-26	1.98922e-24	-26.1094			BMX:NM_001320866:exon1,BMX:NM_203281:exon1
chr19	852311	852747	*	398	70	328	245	67	178	173	47	126	323	90	233	315	220	95	NA	NA	NA	94	23	71	209	67	142	0.175879	0.273469	0.271676	0.278638	0.698413	NA	0.244681	0.320574	4.15022e-28	1.60917e-26	-26.1056			ELANE:NM_001972:exon1
chr6	150072174	150072378	*	304	118	186	328	178	150	367	155	212	292	138	154	289	273	16	NA	NA	NA	100	33	67	102	46	56	0.388158	0.542683	0.422343	0.472603	0.944637	NA	0.33	0.45098	1.65944e-23	4.815e-22	-26.0669	PCMT1	intronic
chr17	4384043	4384172	*	86	12	74	90	23	67	84	13	71	56	16	40	32	25	7	NA	NA	NA	25	7	18	38	12	26	0.139535	0.255556	0.154762	0.285714	0.78125	NA	0.28	0.315789	1.08015e-06	4.9692e-06	-26.0626
chr15	72519739	72519836	*	137	22	115	165	9	156	126	30	96	90	14	76	42	32	10	20	5	15	63	23	40	75	21	54	0.160584	0.0545455	0.238095	0.155556	0.761905	0.25	0.365079	0.28	3.0064e-13	3.60258e-12	-26.0212
chr9	34377566	34378067	*	410	56	354	211	58	153	78	1	77	NA	NA	NA	914	472	442	119	43	76	307	54	253	NA	NA	NA	0.136585	0.274882	0.0128205	NA	0.516411	0.361345	0.175896	NA	2.15215e-34	1.16147e-32	-26.0106
chr19	38442255	38442394	*	276	91	185	191	85	106	234	91	143	NA	NA	NA	150	118	32	NA	NA	NA	82	33	49	66	40	26	0.32971	0.445026	0.388889	NA	0.786667	NA	0.402439	0.606061	3.80351e-14	5.03579e-13	-26.0055
chr10	13058610	13058749	*	42	18	24	50	29	21	21	9	12	16	8	8	18	18	0	13	9	4	10	4	6	NA	NA	NA	0.428571	0.58	0.428571	0.5	1	0.692308	0.4	NA	0.00279999	0.0054244	-25.9974
chr12	121456139	121456255	*	424	171	253	454	201	253	448	254	194	312	163	149	184	179	5	NA	NA	NA	156	135	21	256	128	128	0.403302	0.442731	0.566964	0.522436	0.972826	NA	0.865385	0.5	8.2058e-29	3.29807e-27	-25.9926
chr6	156381246	156381556	*	164	87	77	76	20	56	26	14	12	40	15	25	26	22	4	23	21	2	22	7	15	NA	NA	NA	0.530488	0.263158	0.538462	0.375	0.846154	0.913043	0.318182	NA	6.6151e-05	0.000203973	-25.9781	MIR1202(dist=113233),SNORD28B(dist=318328)	intergenic
chr4	681086	681621	*	698	138	560	607	229	378	793	339	454	614	231	383	422	387	35	NA	NA	NA	74	44	30	817	363	454	0.197708	0.377265	0.427491	0.376221	0.917062	NA	0.594595	0.444308	1.27545e-54	1.61937e-52	-25.9221	MFSD7	intronic
chr1	53393621	53394175	*	202	4	198	88	5	83	281	5	276	217	12	205	432	221	211	113	7	106	319	51	268	95	1	94	0.019802	0.0568182	0.0177936	0.0552995	0.511574	0.0619469	0.159875	0.0105263	6.9017e-53	8.08508e-51	-25.8976	SCP2	intronic
chr7	6463607	6464058	*	332	73	259	159	59	100	222	76	146	317	114	203	118	116	2	NA	NA	NA	130	56	74	158	60	98	0.21988	0.371069	0.342342	0.359621	0.983051	NA	0.430769	0.379747	2.28281e-19	4.85868e-18	-25.8807
chr16	70457695	70457818	*	195	29	166	335	67	268	272	87	185	50	16	34	235	165	70	NA	NA	NA	137	24	113	69	28	41	0.148718	0.2	0.319853	0.32	0.702128	NA	0.175182	0.405797	1.09269e-20	2.60455e-19	-25.8495
chr19	14584404	14584549	*	1936	81	1855	1559	96	1463	1509	72	1437	1554	142	1412	912	459	453	196	10	186	615	155	460	280	13	267	0.0418388	0.0615779	0.0477137	0.0913771	0.503289	0.0510204	0.252033	0.0464286	1.24742e-179	3.65325e-176	-25.8401			PTGER1:NM_000955:exon2
chr8	141360922	141361215	*	84	38	46	53	26	27	47	29	18	35	20	15	86	68	18	NA	NA	NA	21	16	5	17	12	5	0.452381	0.490566	0.617021	0.571429	0.790698	NA	0.761905	0.705882	1.52192e-06	6.79239e-06	-25.8212
chr18	13006985	13007102	*	101	20	81	93	29	64	88	17	71	48	21	27	102	71	31	45	16	29	41	11	30	NA	NA	NA	0.19802	0.311828	0.193182	0.4375	0.696078	0.355556	0.268293	NA	4.89253e-09	3.40506e-08	-25.764
chr8	38832082	38832171	*	485	36	449	533	47	486	597	40	557	503	42	461	347	281	66	120	8	112	160	15	145	304	8	296	0.0742268	0.0881801	0.0670017	0.083499	0.809798	0.0666667	0.09375	0.0263158	7.61374e-67	1.52726e-64	-25.722			HTRA4:NM_153692:exon1
chr12	6663682	6664182	*	63	8	55	33	2	31	42	5	37	56	11	45	214	141	73	NA	NA	NA	159	16	143	54	10	44	0.126984	0.0606061	0.119048	0.196429	0.658879	NA	0.100629	0.185185	1.67321e-11	1.63451e-10	-25.708
chr10	29546138	29546511	*	201	31	170	236	93	143	188	71	117	127	28	99	144	101	43	NA	NA	NA	88	36	52	68	29	39	0.154229	0.394068	0.37766	0.220472	0.701389	NA	0.409091	0.426471	1.26882e-14	1.75612e-13	-25.6791
chr17	56356690	56356816	*	72	13	59	214	49	165	193	46	147	186	43	143	179	165	14	NA	NA	NA	97	17	80	156	27	129	0.180556	0.228972	0.238342	0.231183	0.921788	NA	0.175258	0.173077	1.25773e-18	2.52752e-17	-25.6729			MPO:NM_000250:exon5
chr16	84540698	84541596	*	231	164	67	182	63	119	50	5	45	217	174	43	125	112	13	NA	NA	NA	34	24	10	39	33	6	0.709957	0.346154	0.1	0.801843	0.896	NA	0.705882	0.846154	1.82674e-12	2.01174e-11	-25.6477
chr11	118392870	118392977	*	108	49	59	171	95	76	171	91	80	112	58	54	81	76	5	33	14	19	20	12	8	100	80	20	0.453704	0.555556	0.532164	0.517857	0.938272	0.424242	0.6	0.8	5.40877e-12	5.64251e-11	-25.6425			KMT2A:NM_001197104:exon36,KMT2A:NM_005933:exon36
chr22	50246238	50246637	*	104	6	98	248	11	237	368	25	343	381	26	355	650	329	321	NA	NA	NA	355	107	248	392	8	384	0.0576923	0.0443548	0.0679348	0.0682415	0.506154	NA	0.301408	0.0204082	3.83571e-62	6.58211e-60	-25.6062
chr1	42083881	42083962	*	111	32	79	120	51	69	134	63	71	171	49	122	82	79	3	NA	NA	NA	45	9	36	78	39	39	0.288288	0.425	0.470149	0.28655	0.963415	NA	0.2	0.5	3.51045e-10	2.87561e-09	-25.5706	HIVEP3	intronic
chr1	12203590	12203873	*	838	69	769	629	61	568	345	24	321	400	49	351	369	258	111	152	26	126	377	67	310	150	13	137	0.0823389	0.0969793	0.0695652	0.1225	0.699187	0.171053	0.177719	0.0866667	9.00451e-68	1.85712e-65	-25.5556	TNFRSF8(NM_001243:c.*1002_*1285del0,NM_001281430:c.*1002_*1285del0)	UTR3	TNFRSF8:NM_001243:exon15,TNFRSF8:NM_001281430:exon14
chr20	61937296	61937565	*	562	237	325	355	194	161	313	149	164	114	15	99	190	155	35	NA	NA	NA	72	65	7	255	141	114	0.421708	0.546479	0.476038	0.131579	0.815789	NA	0.902778	0.552941	1.64416e-23	4.77381e-22	-25.5551			COL20A1:NM_020882:exon5
chr15	64290807	64291070	*	506	176	330	451	200	251	332	170	162	263	113	150	216	159	57	10	4	6	146	96	50	81	49	32	0.347826	0.443459	0.512048	0.429658	0.736111	0.4	0.657534	0.604938	5.53273e-22	1.45366e-20	-25.5298
chr9	138870677	138870762	*	42	2	40	122	13	109	126	9	117	78	9	69	106	67	39	NA	NA	NA	116	33	83	173	36	137	0.047619	0.106557	0.0714286	0.115385	0.632075	NA	0.284483	0.208092	2.58351e-18	5.05537e-17	-25.463
chr1	2230347	2230808	*	387	221	166	58	53	5	56	52	4	27	25	2	30	30	0	NA	NA	NA	11	8	3	83	76	7	0.571059	0.913793	0.928571	0.925926	1	NA	0.727273	0.915663	5.80153e-10	4.60618e-09	-25.4582	SKI	intronic
chr5	142563127	142563232	*	93	11	82	109	15	94	100	14	86	94	20	74	59	49	10	34	3	31	22	2	20	50	13	37	0.11828	0.137615	0.14	0.212766	0.830508	0.0882353	0.0909091	0.26	2.08952e-10	1.76524e-09	-25.4545	ARHGAP26	intronic
chr11	745019	745153	*	281	170	111	485	289	196	371	259	112	78	61	17	144	137	7	68	66	2	NA	NA	NA	84	62	22	0.604982	0.595876	0.698113	0.782051	0.951389	0.970588	NA	0.738095	5.09313e-20	1.14739e-18	-25.4118
chr11	32449459	32449540	*	128	11	117	140	17	123	140	7	133	163	32	131	134	89	45	NA	NA	NA	112	26	86	72	3	69	0.0859375	0.121429	0.05	0.196319	0.664179	NA	0.232143	0.0416667	1.77274e-18	3.52539e-17	-25.3731			WT1:NM_024424:exon3,WT1:NM_001198552:exon3,WT1:NM_000378:exon3,WT1:NM_024426:exon3,WT1:NM_001198551:exon3
chr19	33758525	33759084	*	259	91	168	77	26	51	118	50	68	146	61	85	86	76	10	NA	NA	NA	66	34	32	110	56	54	0.351351	0.337662	0.423729	0.417808	0.883721	NA	0.515152	0.509091	5.58359e-12	5.80833e-11	-25.3588
chr6	90597327	90597525	*	77	18	59	275	112	163	502	190	312	377	123	254	234	143	91	88	73	15	169	115	54	127	48	79	0.233766	0.407273	0.378486	0.32626	0.611111	0.829545	0.680473	0.377953	3.99629e-25	1.29371e-23	-25.3399	CASP8AP2(dist=13172),GJA10(dist=6663)	intergenic
chr17	7108139	7108738	*	1220	12	1208	1277	27	1250	1099	20	1079	603	14	589	1006	556	450	109	46	63	861	42	819	443	11	432	0.00983607	0.0211433	0.0181984	0.0232172	0.552684	0.422018	0.0487805	0.0248307	7.66005e-225	6.73009e-221	-25.3388			DLG4:NM_001321077:exon1,DLG4:NM_001321076:exon1
chr12	125197910	125198000	*	28	5	23	56	14	42	51	16	35	45	5	40	92	48	44	NA	NA	NA	24	8	16	48	22	26	0.178571	0.25	0.313725	0.111111	0.521739	NA	0.333333	0.458333	6.55416e-07	3.14052e-06	-25.3388
chr20	31045307	31045394	*	263	144	119	327	192	135	374	105	269	480	200	280	144	138	6	104	96	8	NA	NA	NA	488	279	209	0.547529	0.587156	0.280749	0.416667	0.958333	0.923077	NA	0.571721	1.05847e-29	4.45385e-28	-25.3105
chr16	2517510	2517858	*	1885	33	1852	501	4	497	809	4	805	1126	20	1106	549	208	341	264	2	262	NA	NA	NA	18	12	6	0.0175066	0.00798403	0.00494438	0.017762	0.378871	0.00757576	NA	0.666667	1.12946e-129	1.05568e-126	-25.3031			LOC729652:NR_135198:exon1
chr14	105202647	105202881	*	631	51	580	438	52	386	361	81	280	462	85	377	329	248	81	NA	NA	NA	201	36	165	457	106	351	0.0808241	0.118721	0.224377	0.183983	0.753799	NA	0.179104	0.231947	5.23907e-51	5.73943e-49	-25.2959
chr17	78853824	78854059	*	308	130	178	288	149	139	311	195	116	190	106	84	207	180	27	NA	NA	NA	51	42	9	163	107	56	0.422078	0.517361	0.62701	0.557895	0.869565	NA	0.823529	0.656442	2.33161e-20	5.40228e-19	-25.2758
chr17	8020463	8021261	*	39	6	33	33	10	23	33	3	30	17	2	15	962	501	461	148	9	139	446	154	292	12	1	11	0.153846	0.30303	0.0909091	0.117647	0.52079	0.0608108	0.345291	0.0833333	8.57039e-09	5.74014e-08	-25.1976			ALOXE3:NM_021628:exon2,ALOXE3:NM_001165960:exon2
chr10	134778418	134778988	*	804	388	416	725	334	391	886	318	568	1368	177	1191	692	607	85	NA	NA	NA	364	12	352	984	551	433	0.482587	0.46069	0.358916	0.129386	0.877168	NA	0.032967	0.559959	3.046e-77	8.98056e-75	-25.1827			LINC01166:NR_120627:exon1
chr22	39747459	39747578	*	53	28	25	59	14	45	51	9	42	17	4	13	28	11	17	NA	NA	NA	11	5	6	22	18	4	0.528302	0.237288	0.176471	0.235294	0.392857	NA	0.454545	0.818182	0.000505062	0.00123244	-25.1821
chr19	52206608	52206854	*	511	41	470	154	12	142	308	29	279	369	38	331	471	196	275	NA	NA	NA	77	16	61	153	27	126	0.0802348	0.0779221	0.0941558	0.102981	0.416136	NA	0.207792	0.176471	1.61155e-43	1.33074e-41	-25.1523
chr13	114457289	114457623	*	48	26	22	105	55	50	79	50	29	66	24	42	42	39	3	NA	NA	NA	35	21	14	50	38	12	0.541667	0.52381	0.632911	0.363636	0.928571	NA	0.6	0.76	7.26507e-07	3.45366e-06	-25.1519
chr16	66612913	66613196	*	88	2	86	199	2	197	199	7	192	296	6	290	412	189	223	NA	NA	NA	229	5	224	70	0	70	0.0227273	0.0100503	0.0351759	0.0202703	0.458738	NA	0.0218341	0	1.36308e-49	1.41226e-47	-25.1116			CMTM1:NM_181296:exon2,CKLF-CMTM1:NM_001204099:exon4,CMTM1:NM_181269:exon4,CMTM1:NM_181270:exon4,CMTM1:NM_181271:exon3,CMTM1:NM_181283:exon3,CKLF-CMTM1:NM_001202509:exon3,CMTM1:NM_181268:exon4,CMTM1:NM_052999:exon4,CKLF-CMTM1:NM_001204098:exon4,CMTM1:NM_181272:exon3
chr19	3138120	3138722	*	154	81	73	130	46	84	179	76	103	110	44	66	229	189	40	21	9	12	65	29	36	72	37	35	0.525974	0.353846	0.424581	0.4	0.825328	0.428571	0.446154	0.513889	1.22711e-14	1.70161e-13	-25.1106
chr1	11766993	11767115	*	297	176	121	431	245	186	432	247	185	198	99	99	359	319	40	NA	NA	NA	90	67	23	126	83	43	0.592593	0.568445	0.571759	0.5	0.888579	NA	0.744444	0.65873	1.6685e-27	6.24334e-26	-25.0851	DRAXIN	intronic
chr19	43979016	43979342	*	172	41	131	275	76	199	217	46	171	208	66	142	324	260	64	NA	NA	NA	117	12	105	138	25	113	0.238372	0.276364	0.211982	0.317308	0.802469	NA	0.102564	0.181159	3.24757e-22	8.68851e-21	-25.0339			PHLDB3:NM_198850:exon16
chr2	207115507	207115842	*	474	284	190	340	203	137	420	294	126	312	202	110	1009	315	694	396	209	187	696	286	410	NA	NA	NA	0.599156	0.597059	0.7	0.647436	0.31219	0.527778	0.41092	NA	5.35225e-51	5.84884e-49	25.0304	GPR1-AS	ncRNA_intronic
chr9	76295768	76295920	*	116	97	19	78	69	9	85	71	14	36	28	8	34	25	9	10	5	5	22	9	13	NA	NA	NA	0.836207	0.884615	0.835294	0.777778	0.735294	0.5	0.409091	NA	1.65404e-05	5.90553e-05	25.0361
chr18	59309280	59309349	*	45	42	3	NA	NA	NA	45	39	6	54	53	1	39	34	5	NA	NA	NA	35	6	29	51	45	6	0.933333	NA	0.866667	0.981481	0.871795	NA	0.171429	0.882353	7.28214e-08	4.14919e-07	25.0556
chr6	116886173	116886252	*	200	124	76	198	129	69	400	233	167	317	99	218	NA	NA	NA	88	11	77	158	27	131	221	90	131	0.62	0.651515	0.5825	0.312303	NA	0.125	0.170886	0.40724	1.64133e-20	3.85785e-19	25.0574	FAM26D(dist=3887),RWDD1(dist=6278)	intergenic
chr1	47968781	47968893	*	66	54	12	112	92	20	134	113	21	80	66	14	22	18	4	NA	NA	NA	34	4	30	46	37	9	0.818182	0.821429	0.843284	0.825	0.818182	NA	0.117647	0.804348	2.67663e-07	1.37509e-06	25.065	FOXD2(dist=62418),TRABD2B(dist=257307)	intergenic
chr11	134230464	134230970	*	448	408	40	642	522	120	503	362	141	429	348	81	375	225	150	33	3	30	NA	NA	NA	188	106	82	0.910714	0.813084	0.719682	0.811189	0.6	0.0909091	NA	0.56383	4.28031e-33	2.16628e-31	25.0675
chr20	4227506	4227595	*	26	20	6	28	16	12	20	15	5	37	24	13	14	13	1	NA	NA	NA	34	13	21	32	8	24	0.769231	0.571429	0.75	0.648649	0.928571	NA	0.382353	0.25	0.000538672	0.00130408	25.0676
chr2	218853778	218853931	*	130	113	17	49	34	15	53	46	7	37	32	5	10	10	0	NA	NA	NA	34	11	23	26	20	6	0.869231	0.693878	0.867925	0.864865	1	NA	0.323529	0.769231	1.67529e-05	5.97604e-05	25.0717	LOC105373878	ncRNA_intronic
chr9	108419569	108419693	*	53	40	13	55	49	6	52	45	7	30	27	3	17	16	1	NA	NA	NA	16	3	13	19	12	7	0.754717	0.890909	0.865385	0.9	0.941176	NA	0.1875	0.631579	0.000177131	0.000489791	25.1215
chr19	16581445	16581545	*	15	11	4	30	20	10	34	24	10	25	16	9	28	13	15	NA	NA	NA	10	3	7	13	6	7	0.733333	0.666667	0.705882	0.64	0.464286	NA	0.3	0.461538	0.00280039	0.00542476	25.132
chr9	125168851	125168950	*	208	158	50	468	329	139	419	348	71	398	326	72	96	68	28	NA	NA	NA	200	26	174	335	238	97	0.759615	0.702991	0.830549	0.819095	0.708333	NA	0.13	0.710448	6.53268e-30	2.78081e-28	25.148
chr16	30573054	30573628	*	723	572	151	118	100	18	155	123	32	234	178	56	707	483	224	66	64	2	474	118	356	45	32	13	0.791148	0.847458	0.793548	0.760684	0.683168	0.969697	0.248945	0.711111	1.64561e-41	1.2232e-39	25.1583
chr8	30406750	30406888	*	54	52	2	80	74	6	63	57	6	33	33	0	11	6	5	NA	NA	NA	11	7	4	10	9	1	0.962963	0.925	0.904762	1	0.545455	NA	0.636364	0.9	9.60419e-05	0.000284421	25.163
chr19	1737940	1738827	*	241	211	30	267	235	32	118	94	24	185	162	23	104	56	48	NA	NA	NA	93	47	46	67	59	8	0.875519	0.88015	0.79661	0.875676	0.538462	NA	0.505376	0.880597	1.84708e-17	3.35852e-16	25.1962
chr5	177548430	177548593	*	455	350	105	60	43	17	216	165	51	179	140	39	106	89	17	60	25	35	100	23	77	NA	NA	NA	0.769231	0.716667	0.763889	0.782123	0.839623	0.416667	0.23	NA	1.09764e-14	1.53271e-13	25.1995	N4BP3	exonic	N4BP3:NM_015111:exon5
chr12	127986728	127987113	*	56	43	13	42	32	10	50	40	10	NA	NA	NA	13	10	3	14	2	12	NA	NA	NA	13	9	4	0.767857	0.761905	0.8	NA	0.769231	0.142857	NA	0.692308	0.00228152	0.00454152	25.2027
chr7	2677092	2677324	*	15	15	0	35	18	17	NA	NA	NA	32	15	17	19	6	13	NA	NA	NA	11	0	11	39	17	22	1	0.514286	NA	0.46875	0.315789	NA	0	0.435897	0.00186223	0.00381493	25.2033
chr5	2628273	2628349	*	20	17	3	22	14	8	32	28	4	21	16	5	48	38	10	24	7	17	NA	NA	NA	49	20	29	0.85	0.636364	0.875	0.761905	0.791667	0.291667	NA	0.408163	9.01165e-05	0.000268776	25.2284	LOC100506858(dist=315958),LSINCT5(dist=84356)	intergenic
chr17	6558851	6559134	*	32	20	12	36	23	13	88	46	42	46	45	1	225	99	126	NA	NA	NA	164	25	139	66	63	3	0.625	0.638889	0.522727	0.978261	0.44	NA	0.152439	0.954545	1.85546e-09	1.37454e-08	25.2377
chr15	74667736	74668069	*	153	77	76	167	91	76	114	67	47	39	23	16	124	37	87	32	0	32	81	28	53	36	15	21	0.503268	0.54491	0.587719	0.589744	0.298387	0	0.345679	0.416667	1.49104e-11	1.46864e-10	25.2414
chr1	10882986	10883378	*	355	242	113	399	266	133	383	255	128	333	264	69	57	19	38	66	14	52	NA	NA	NA	209	115	94	0.68169	0.666667	0.665796	0.792793	0.333333	0.212121	NA	0.550239	1.2153e-17	2.24036e-16	25.2856	CASZ1(dist=26253),C1orf127(dist=123152)	intergenic
chr16	66944649	66945167	*	96	90	6	107	97	10	84	76	8	63	57	6	48	28	20	NA	NA	NA	13	7	6	60	45	15	0.9375	0.906542	0.904762	0.904762	0.583333	NA	0.538462	0.75	2.95508e-10	2.44383e-09	25.3129			CDH16:NM_001204745:exon14,CDH16:NM_004062:exon14,CDH16:NM_001204744:exon14,CDH16:NM_001204746:exon13
chr15	75940799	75941919	*	521	404	117	182	124	58	182	136	46	223	128	95	226	168	58	53	5	48	172	28	144	134	69	65	0.775432	0.681319	0.747253	0.573991	0.743363	0.0943396	0.162791	0.514925	2.21296e-24	6.81254e-23	25.3263			SNX33:NM_153271:exon1,SNX33:NM_001318146:exon1
chr9	95704108	95704321	*	21	19	2	37	31	6	29	24	5	29	26	3	19	16	3	12	3	9	NA	NA	NA	15	9	6	0.904762	0.837838	0.827586	0.896552	0.842105	0.25	NA	0.6	0.00058764	0.00140665	25.3373
chr19	48833475	48834623	*	99	86	13	118	100	18	125	102	23	54	46	8	388	232	156	NA	NA	NA	132	51	81	97	81	16	0.868687	0.847458	0.816	0.851852	0.597938	NA	0.386364	0.835052	1.79169e-18	3.56147e-17	25.3483			EMP3:NM_001425:exon5,EMP3:NM_001313905:exon5
chr2	121279843	121279944	*	298	202	96	640	338	302	479	302	177	389	297	92	150	106	44	250	45	205	299	15	284	563	310	253	0.677852	0.528125	0.63048	0.763496	0.706667	0.18	0.0501672	0.550622	6.43801e-44	5.35645e-42	25.3496	LINC01101(dist=55918),GLI2(dist=274923)	intergenic
chr8	10823215	10823356	*	612	407	205	540	361	179	611	432	179	252	184	68	351	133	218	128	39	89	90	67	23	121	60	61	0.665033	0.668519	0.707038	0.730159	0.378917	0.304688	0.744444	0.495868	9.5077e-32	4.47665e-30	25.3515
chr11	117416249	117416396	*	51	40	11	49	40	9	50	45	5	44	34	10	26	13	13	13	11	2	14	6	8	NA	NA	NA	0.784314	0.816327	0.9	0.772727	0.5	0.846154	0.428571	NA	0.00023147	0.000620784	25.355
chr11	50372214	50372361	*	238	197	41	134	106	28	122	92	30	109	93	16	24	22	2	NA	NA	NA	37	6	31	29	22	7	0.827731	0.791045	0.754098	0.853211	0.916667	NA	0.162162	0.758621	4.69072e-07	2.30366e-06	25.3731
chr2	242140526	242141146	*	267	176	91	477	204	273	286	271	15	468	325	143	459	210	249	NA	NA	NA	20	11	9	562	193	369	0.659176	0.427673	0.947552	0.694444	0.457516	NA	0.55	0.343416	7.70665e-37	4.69558e-35	25.3841	ANO7	exonic	ANO7:NM_001001891:exon7
chr20	44839048	44839735	*	1423	1111	312	395	321	74	445	315	130	695	437	258	833	346	487	NA	NA	NA	65	49	16	161	118	43	0.780745	0.812658	0.707865	0.628777	0.415366	NA	0.753846	0.732919	1.16378e-49	1.21149e-47	25.3917			CDH22:NM_021248:exon7
chr8	37646812	37646925	*	31	29	2	53	51	2	42	39	3	24	21	3	18	17	1	NA	NA	NA	10	4	6	25	15	10	0.935484	0.962264	0.928571	0.875	0.944444	NA	0.4	0.6	1.1841e-05	4.37193e-05	25.4088
chr10	23553647	23553729	*	13	11	2	25	20	5	49	34	15	46	37	9	29	20	9	NA	NA	NA	12	0	12	37	20	17	0.846154	0.8	0.693878	0.804348	0.689655	NA	0	0.540541	0.000163354	0.000455916	25.4097
chr4	155156597	155156674	*	69	65	4	41	38	3	103	88	15	102	91	11	39	28	11	NA	NA	NA	39	10	29	78	62	16	0.942029	0.926829	0.854369	0.892157	0.717949	NA	0.25641	0.794872	1.11971e-10	9.80833e-10	25.4212	DCHS2	exonic	DCHS2:NM_017639:exon25
chr12	57102387	57102522	*	124	119	5	144	135	9	183	179	4	80	79	1	116	86	30	NA	NA	NA	32	15	17	52	41	11	0.959677	0.9375	0.978142	0.9875	0.741379	NA	0.46875	0.788462	8.61241e-21	2.0697e-19	25.4218
chr17	5941773	5941970	*	198	181	17	252	229	23	114	104	10	67	63	4	156	105	51	48	33	15	40	23	17	NA	NA	NA	0.914141	0.90873	0.912281	0.940299	0.673077	0.6875	0.575	NA	1.15306e-18	2.32143e-17	25.4585
chrX	11272642	11272740	*	40	29	11	12	8	4	29	19	10	12	6	6	10	5	5	10	2	8	NA	NA	NA	14	7	7	0.725	0.666667	0.655172	0.5	0.5	0.2	NA	0.5	0.00994578	0.0159423	25.4902			ARHGAP6:NM_013427:exon2,ARHGAP6:NM_001287242:exon2,ARHGAP6:NM_006125:exon2,ARHGAP6:NM_013423:exon2,ARHGAP6:NR_109776:exon3
chr16	8807466	8807572	*	NA	NA	NA	51	47	4	49	48	1	17	15	2	28	22	6	NA	NA	NA	11	3	8	15	12	3	NA	0.921569	0.979592	0.882353	0.785714	NA	0.272727	0.8	1.75173e-05	6.22096e-05	25.4986			ABAT:NM_000663:exon1
chr9	94942665	94942780	*	120	116	4	219	206	13	126	114	12	81	76	5	36	28	8	NA	NA	NA	33	9	24	57	49	8	0.966667	0.940639	0.904762	0.938272	0.777778	NA	0.272727	0.859649	2.06381e-13	2.52402e-12	25.5189
chr11	67617937	67618395	*	236	132	104	251	115	136	176	81	95	73	47	26	96	41	55	NA	NA	NA	91	9	82	45	9	36	0.559322	0.458167	0.460227	0.643836	0.427083	NA	0.0989011	0.2	3.40594e-12	3.62897e-11	25.5201
chr1	167422486	167422607	*	141	138	3	194	167	27	179	165	14	90	82	8	36	29	7	42	17	25	NA	NA	NA	45	35	10	0.978723	0.860825	0.921788	0.911111	0.805556	0.404762	NA	0.777778	5.49887e-12	5.72436e-11	25.5371	CD247	intronic
chrX	43831770	43832053	*	370	221	149	237	189	48	280	172	108	127	103	24	171	70	101	41	23	18	31	10	21	45	18	27	0.597297	0.797468	0.614286	0.811024	0.409357	0.560976	0.322581	0.4	7.19128e-15	1.02138e-13	25.5404
chr10	25935109	25935197	*	52	41	11	77	72	5	57	45	12	32	24	8	58	24	34	NA	NA	NA	10	7	3	58	42	16	0.788462	0.935065	0.789474	0.75	0.413793	NA	0.7	0.724138	2.65358e-07	1.36388e-06	25.5497
chr1	91893940	91894355	*	147	125	22	225	189	36	188	151	37	128	107	21	78	54	24	NA	NA	NA	81	27	54	98	67	31	0.85034	0.84	0.803191	0.835938	0.692308	NA	0.333333	0.683673	2.29889e-15	3.44322e-14	25.552	HFM1(dist=23514),CDC7(dist=72049)	intergenic
chr4	180263238	180263371	*	192	183	9	165	141	24	178	158	20	64	62	2	62	43	19	NA	NA	NA	33	17	16	23	17	6	0.953125	0.854545	0.88764	0.96875	0.693548	NA	0.515152	0.73913	2.28708e-11	2.19705e-10	25.5638	LINC01098(dist=1351334),LINC00290(dist=1721872)	intergenic
chr19	30606018	30606114	*	66	59	7	49	43	6	52	46	6	22	19	3	22	15	7	NA	NA	NA	42	21	21	22	18	4	0.893939	0.877551	0.884615	0.863636	0.681818	NA	0.5	0.818182	1.67923e-06	7.42435e-06	25.5691
chr7	150723953	150724072	*	200	156	44	259	199	60	95	73	22	55	46	9	90	54	36	80	32	48	61	35	26	125	65	60	0.78	0.76834	0.768421	0.836364	0.6	0.4	0.57377	0.52	2.83743e-16	4.64237e-15	25.5853
chr19	5131279	5131540	*	761	591	170	466	386	80	444	319	125	300	205	95	12	9	3	NA	NA	NA	60	17	43	456	241	215	0.77661	0.828326	0.718468	0.683333	0.75	NA	0.283333	0.528509	1.07137e-28	4.28644e-27	25.5861			KDM4B:NM_015015:exon12
chr18	54783008	54783131	*	129	97	32	197	156	41	134	114	20	60	53	7	105	48	57	NA	NA	NA	31	15	16	67	49	18	0.751938	0.791878	0.850746	0.883333	0.457143	NA	0.483871	0.731343	9.08181e-12	9.19224e-11	25.5968
chr18	14173111	14173352	*	23	23	0	213	178	35	373	307	66	215	186	29	21	13	8	NA	NA	NA	10	4	6	27	17	10	1	0.835681	0.823056	0.865116	0.619048	NA	0.4	0.62963	8.54546e-06	3.25078e-05	25.6026
chr10	24857895	24858518	*	320	289	31	324	291	33	151	121	30	92	83	9	206	166	40	NA	NA	NA	52	13	39	48	13	35	0.903125	0.898148	0.801325	0.902174	0.805825	NA	0.25	0.270833	1.96769e-21	4.92817e-20	25.6427
chr11	62589584	62589692	*	20	19	1	54	52	2	43	42	1	19	18	1	38	34	4	NA	NA	NA	26	10	16	11	9	2	0.95	0.962963	0.976744	0.947368	0.894737	NA	0.384615	0.818182	1.34517e-07	7.31171e-07	25.6569
chrX	152865124	152865254	*	357	194	163	249	3	246	398	205	193	NA	NA	NA	361	41	320	NA	NA	NA	71	2	69	76	30	46	0.543417	0.0120482	0.515075	NA	0.113573	NA	0.028169	0.394737	3.31926e-26	1.14364e-24	25.6698			LOC105373383:NR_131982:exon1
chr11	80371766	80371893	*	44	40	4	86	81	5	47	45	2	49	45	4	22	12	10	NA	NA	NA	23	16	7	20	16	4	0.909091	0.94186	0.957447	0.918367	0.545455	NA	0.695652	0.8	4.05396e-07	2.01277e-06	25.6705
chr2	119229777	119230011	*	126	113	13	199	164	35	81	75	6	77	69	8	169	105	64	22	15	7	54	22	32	38	32	6	0.896825	0.824121	0.925926	0.896104	0.621302	0.681818	0.407407	0.842105	4.59786e-16	7.36627e-15	25.6795	LOC100506797(dist=285815),LOC101927709(dist=127348)	intergenic
chr9	72814	72889	*	60	41	19	14	7	7	10	4	6	88	52	36	22	8	14	NA	NA	NA	10	1	9	14	7	7	0.683333	0.5	0.4	0.590909	0.363636	NA	0.1	0.5	0.00184656	0.00378654	25.6825			PGM5P3-AS1:NR_121190:exon1,PGM5P3-AS1:NR_121188:exon1,PGM5P3-AS1:NR_121189:exon1
chr7	1362168	1362912	*	1338	851	487	1065	545	520	1218	579	639	807	375	432	577	250	327	82	18	64	258	47	211	1347	305	1042	0.636024	0.511737	0.475369	0.464684	0.433276	0.219512	0.182171	0.226429	1.08243e-91	4.85214e-89	25.6862
chr3	160203369	160203568	*	348	150	198	524	378	146	421	316	105	244	126	118	225	209	16	147	4	143	276	36	240	167	56	111	0.431034	0.721374	0.750594	0.516393	0.928889	0.0272109	0.130435	0.335329	8.17079e-33	4.06042e-31	25.6866	TRIM59(dist=35743),KPNA4(dist=9215)	intergenic
chr19	30173477	30173653	*	120	110	10	185	158	27	222	201	21	144	125	19	64	63	1	NA	NA	NA	26	11	15	179	95	84	0.916667	0.854054	0.905405	0.868056	0.984375	NA	0.423077	0.530726	2.54148e-18	4.98201e-17	25.6993
chr1	220983793	220983878	*	119	53	66	100	62	38	125	69	56	130	41	89	170	33	137	58	4	54	NA	NA	NA	85	31	54	0.445378	0.62	0.552	0.315385	0.194118	0.0689655	NA	0.364706	9.04846e-14	1.1515e-12	25.7431	2019-03-01	intronic
chr1	5747557	5747819	*	103	90	13	73	58	15	110	92	18	25	22	3	12	8	4	NA	NA	NA	12	2	10	29	21	8	0.873786	0.794521	0.836364	0.88	0.666667	NA	0.166667	0.724138	5.21536e-05	0.000164958	25.7538	MIR4417(dist=123354),MIR4689(dist=174913)	intergenic
chr8	68386549	68386752	*	259	248	11	244	235	9	182	176	6	148	145	3	78	60	18	NA	NA	NA	36	12	24	33	32	1	0.957529	0.963115	0.967033	0.97973	0.769231	NA	0.333333	0.969697	2.8003e-20	6.44742e-19	25.7703
chr19	49564802	49565020	*	1059	763	296	971	547	424	1113	447	666	987	533	454	512	203	309	110	51	59	320	15	305	717	223	494	0.720491	0.563337	0.401617	0.54002	0.396484	0.463636	0.046875	0.311018	2.98537e-72	7.20585e-70	25.7915			NTF4:NM_006179:exon2
chr19	16178253	16178576	*	34	26	8	32	26	6	33	28	5	72	49	23	51	33	18	33	14	19	47	18	29	NA	NA	NA	0.764706	0.8125	0.848485	0.680556	0.647059	0.424242	0.382979	NA	3.39622e-06	1.40989e-05	25.8203			TPM4:NM_001145160:exon1
chr16	87128465	87128568	*	36	35	1	23	22	1	80	74	6	38	32	6	52	28	24	NA	NA	NA	12	10	2	19	17	2	0.972222	0.956522	0.925	0.842105	0.538462	NA	0.833333	0.894737	3.53643e-07	1.77731e-06	25.8253
chr11	61257349	61257657	*	254	208	46	57	46	11	99	72	27	96	71	25	45	27	18	NA	NA	NA	18	3	15	13	10	3	0.818898	0.807018	0.727273	0.739583	0.6	NA	0.166667	0.769231	4.56037e-06	1.84421e-05	25.8269			PPP1R32:NM_001170753:exon11,PPP1R32:NM_145017:exon12
chr20	34041839	34042531	*	810	394	416	658	321	337	581	254	327	224	114	110	478	190	288	115	1	114	218	1	217	70	0	70	0.48642	0.487842	0.437177	0.508929	0.39749	0.00869565	0.00458716	0	2.1513e-42	1.6967e-40	25.8529			GDF5:NM_001319138:exon1,MIR1289-1:NR_031620:exon1
chrX	39661945	39662671	*	382	327	55	225	211	14	387	323	64	NA	NA	NA	329	159	170	NA	NA	NA	10	9	1	198	158	40	0.856021	0.937778	0.834625	NA	0.483283	NA	0.9	0.79798	5.63068e-30	2.40617e-28	25.9121
chr22	33605843	33606858	*	222	46	176	114	97	17	87	76	11	77	66	11	264	101	163	100	8	92	97	4	93	57	48	9	0.207207	0.850877	0.873563	0.857143	0.382576	0.08	0.0412371	0.842105	5.25481e-17	9.21896e-16	25.9189
chr10	99541873	99541974	*	144	123	21	210	171	39	228	153	75	128	89	39	56	30	26	56	11	45	NA	NA	NA	118	73	45	0.854167	0.814286	0.671053	0.695312	0.535714	0.196429	NA	0.618644	5.28618e-13	6.19421e-12	25.9277
chr10	87938911	87939044	*	58	35	23	52	41	11	36	27	9	41	29	12	21	12	9	NA	NA	NA	11	0	11	24	13	11	0.603448	0.788462	0.75	0.707317	0.571429	NA	0	0.541667	0.000462205	0.00114038	25.9454
chr22	49447718	49447914	*	213	152	61	424	286	138	289	191	98	244	137	107	393	97	296	252	103	149	35	22	13	224	135	89	0.713615	0.674528	0.6609	0.561475	0.246819	0.40873	0.628571	0.602679	2.92204e-32	1.41527e-30	25.9789
chr14	96362065	96362583	*	480	296	184	403	244	159	366	259	107	95	66	29	134	14	120	NA	NA	NA	73	45	28	64	45	19	0.616667	0.605459	0.70765	0.694737	0.104478	NA	0.616438	0.703125	3.13503e-15	4.62434e-14	25.9837			TUNAR:NR_132398:exon2
chr2	61508478	61508604	*	41	38	3	53	52	1	44	38	6	26	24	2	46	32	14	13	12	1	21	15	6	22	9	13	0.926829	0.981132	0.863636	0.923077	0.695652	0.923077	0.714286	0.409091	6.25979e-08	3.60503e-07	26.0163	USP34	intronic
chr17	57915665	57915774	*	141	63	78	261	159	102	176	103	73	129	61	68	129	16	113	41	9	32	45	33	12	30	12	18	0.446809	0.609195	0.585227	0.472868	0.124031	0.219512	0.733333	0.4	1.02626e-12	1.16164e-11	26.0255			VMP1:NM_001329397:exon10,VMP1:NM_001329396:exon10,VMP1:NM_001329394:exon11,VMP1:NM_001329401:exon9,VMP1:NM_001329395:exon12,VMP1:NM_001329398:exon11,VMP1:NM_001329402:exon10,VMP1:NM_030938:exon11,VMP1:NM_001329399:exon10,VMP1:NM_001329400:exon9
chr10	133890462	133890733	*	14	9	5	12	4	8	18	6	12	14	6	8	13	5	8	NA	NA	NA	11	1	10	17	1	16	0.642857	0.333333	0.333333	0.428571	0.384615	NA	0.0909091	0.0588235	0.0051612	0.00916935	26.0303
chr5	175001067	175001158	*	58	16	42	117	34	83	132	67	65	63	20	43	113	7	106	NA	NA	NA	39	4	35	30	9	21	0.275862	0.290598	0.507576	0.31746	0.0619469	NA	0.102564	0.3	1.61074e-11	1.57805e-10	26.038	SFXN1(dist=44323),HRH2(dist=83882)	intergenic
chr16	75946590	75946726	*	87	67	20	108	90	18	74	58	16	52	45	7	65	33	32	NA	NA	NA	22	10	12	24	18	6	0.770115	0.833333	0.783784	0.865385	0.507692	NA	0.454545	0.75	1.68203e-07	8.96847e-07	26.0419
chr11	70456804	70456875	*	NA	NA	NA	53	38	15	96	70	26	87	58	29	30	16	14	NA	NA	NA	36	1	35	83	49	34	NA	0.716981	0.729167	0.666667	0.533333	NA	0.0277778	0.590361	3.74036e-07	1.87273e-06	26.0437
chr12	48550489	48550562	*	46	39	7	62	48	14	50	43	7	57	46	11	28	13	15	NA	NA	NA	26	7	19	32	28	4	0.847826	0.774194	0.86	0.807018	0.464286	NA	0.269231	0.875	5.49978e-06	2.18844e-05	26.0465
chr5	149636146	149636614	*	57	23	34	85	52	33	55	31	24	125	97	28	35	14	21	NA	NA	NA	24	5	19	14	8	6	0.403509	0.611765	0.563636	0.776	0.4	NA	0.208333	0.571429	5.0581e-05	0.000160581	26.0572	CAMK2A	exonic	CAMK2A:NM_171825:exon5,CAMK2A:NM_015981:exon6,CAMK2A:NM_171825:exon6,CAMK2A:NM_015981:exon5
chr11	125572139	125572263	*	40	35	5	37	31	6	62	56	6	27	23	4	18	2	16	11	11	0	NA	NA	NA	33	25	8	0.875	0.837838	0.903226	0.851852	0.111111	1	NA	0.757576	2.59812e-05	8.85178e-05	26.0591
chr10	133476648	133476941	*	211	128	83	259	155	104	145	104	41	124	61	63	74	17	57	NA	NA	NA	50	23	27	41	17	24	0.606635	0.598456	0.717241	0.491935	0.22973	NA	0.46	0.414634	1.07879e-09	8.26348e-09	26.077
chr1	51780769	51780849	*	11	10	1	28	25	3	45	39	6	25	24	1	19	16	3	NA	NA	NA	11	3	8	17	11	6	0.909091	0.892857	0.866667	0.96	0.842105	NA	0.272727	0.647059	0.000181592	0.000500491	26.0785	TTC39A	intronic
chr3	128215724	128216160	*	792	710	82	426	377	49	565	498	67	542	446	96	150	148	2	NA	NA	NA	280	29	251	329	288	41	0.896465	0.884977	0.881416	0.822878	0.986667	NA	0.103571	0.87538	3.4221e-51	3.7867e-49	26.09	GATA2-AS1	ncRNA_intronic
chr20	61657025	61657190	*	397	163	234	70	10	60	76	23	53	77	24	53	90	20	70	168	12	156	158	7	151	NA	NA	NA	0.410579	0.142857	0.302632	0.311688	0.222222	0.0714286	0.0443038	NA	1.67355e-23	4.84951e-22	26.1089
chr6	123080988	123081121	*	34	33	1	42	42	0	51	46	5	24	21	3	31	23	8	NA	NA	NA	10	3	7	12	10	2	0.970588	1	0.901961	0.875	0.741935	NA	0.3	0.833333	4.75113e-06	1.91606e-05	26.1152	FABP7	intronic
chr14	60042388	60042523	*	246	232	14	282	255	27	293	275	18	204	187	17	276	252	24	42	2	40	177	75	102	NA	NA	NA	0.943089	0.904255	0.938567	0.916667	0.913043	0.047619	0.423729	NA	1.5282e-36	9.08435e-35	26.1207
chr21	27813071	27813197	*	29	29	0	30	29	1	31	29	2	32	30	2	22	21	1	11	6	5	10	3	7	NA	NA	NA	1	0.966667	0.935484	0.9375	0.954545	0.545455	0.3	NA	1.12841e-05	4.1892e-05	26.1342
chr9	110350021	110350209	*	240	123	117	231	71	160	264	92	172	247	145	102	139	14	125	107	9	98	30	26	4	NA	NA	NA	0.5125	0.307359	0.348485	0.587045	0.100719	0.0841121	0.866667	NA	1.7066e-16	2.86147e-15	26.1364
chr22	44687070	44687185	*	102	99	3	115	111	4	87	81	6	63	51	12	77	68	9	NA	NA	NA	42	13	29	69	45	24	0.970588	0.965217	0.931034	0.809524	0.883117	NA	0.309524	0.652174	5.57982e-15	8.00263e-14	26.1667
chr11	110164840	110164977	*	38	38	0	41	36	5	85	82	3	123	120	3	26	23	3	NA	NA	NA	20	6	14	24	20	4	1	0.878049	0.964706	0.97561	0.884615	NA	0.3	0.833333	1.47958e-09	1.11145e-08	26.1672
chr16	87627711	87627893	*	13	10	3	12	10	2	20	19	1	13	11	2	12	12	0	NA	NA	NA	12	0	12	16	12	4	0.769231	0.833333	0.95	0.846154	1	NA	0	0.75	0.00313626	0.00598648	26.2069
chr18	69876346	69876419	*	112	102	10	392	376	16	160	142	18	256	227	29	96	93	3	NA	NA	NA	104	7	97	128	116	12	0.910714	0.959184	0.8875	0.886719	0.96875	NA	0.0673077	0.90625	4.15487e-27	1.5122e-25	26.2116
chr5	138724720	138724857	*	630	526	104	375	309	66	405	315	90	346	297	49	126	103	23	NA	NA	NA	250	70	180	126	109	17	0.834921	0.824	0.777778	0.858382	0.81746	NA	0.28	0.865079	1.6532e-31	7.63666e-30	26.2279	MZB1	intronic
chr22	50594065	50594337	*	270	262	8	189	176	13	99	89	10	130	121	9	287	174	113	NA	NA	NA	81	76	5	22	15	7	0.97037	0.931217	0.89899	0.930769	0.606272	NA	0.938272	0.681818	9.89384e-30	4.17516e-28	26.2373
chr10	81895928	81896017	*	51	35	16	86	60	26	102	81	21	94	78	16	50	45	5	NA	NA	NA	36	3	33	44	17	27	0.686275	0.697674	0.794118	0.829787	0.9	NA	0.0833333	0.386364	7.48675e-08	4.25309e-07	26.2763
chr17	29875703	29875772	*	NA	NA	NA	16	15	1	22	22	0	19	17	2	11	9	2	NA	NA	NA	14	4	10	13	13	0	NA	0.9375	1	0.894737	0.818182	NA	0.285714	1	0.000541458	0.00130988	26.3158
chr10	68678749	68678818	*	20	19	1	57	54	3	68	64	4	51	49	2	20	14	6	NA	NA	NA	26	14	12	24	20	4	0.95	0.947368	0.941176	0.960784	0.7	NA	0.538462	0.833333	5.93962e-08	3.43234e-07	26.3265
chr3	23739011	23739114	*	117	106	11	142	130	12	164	144	20	101	90	11	32	17	15	NA	NA	NA	21	9	12	48	38	10	0.905983	0.915493	0.878049	0.891089	0.53125	NA	0.428571	0.791667	5.83241e-10	4.62736e-09	26.3283	MIR548AC(dist=90129),UBE2E1-AS1(dist=106401)	intergenic
chr7	230944	231283	*	NA	NA	NA	63	51	12	57	56	1	94	88	6	39	21	18	NA	NA	NA	45	18	27	109	86	23	NA	0.809524	0.982456	0.93617	0.538462	NA	0.4	0.788991	3.95835e-11	3.68644e-10	26.3547
chr12	119693229	119693367	*	53	48	5	58	51	7	50	47	3	52	42	10	18	14	4	NA	NA	NA	11	2	9	13	10	3	0.90566	0.87931	0.94	0.807692	0.777778	NA	0.181818	0.769231	0.000107006	0.000312759	26.3581
chr5	141075353	141075744	*	126	121	5	255	235	20	246	221	25	148	130	18	35	32	3	NA	NA	NA	68	29	39	62	46	16	0.960317	0.921569	0.898374	0.878378	0.914286	NA	0.426471	0.741935	4.58509e-16	7.34849e-15	26.3773	ARAP3(dist=13553),PCDH1(dist=156932)	intergenic
chr16	88323747	88323877	*	511	217	294	622	450	172	524	259	265	426	313	113	NA	NA	NA	70	0	70	110	30	80	186	91	95	0.424658	0.723473	0.494275	0.734742	NA	0	0.272727	0.489247	6.02526e-21	1.45753e-19	26.4214
chr6	34191048	34191519	*	456	316	140	578	411	167	364	269	95	238	141	97	71	66	5	NA	NA	NA	150	24	126	60	31	29	0.692982	0.711073	0.739011	0.592437	0.929577	NA	0.16	0.516667	4.33092e-17	7.6562e-16	26.4383	GRM4(dist=67649),HMGA1(dist=13058)	intergenic
chr17	78994709	78994846	*	247	133	114	258	199	59	190	170	20	129	118	11	93	77	16	30	9	21	47	2	45	78	33	45	0.538462	0.771318	0.894737	0.914729	0.827957	0.3	0.0425532	0.423077	1.37585e-14	1.89886e-13	26.4524
chr17	73083176	73083793	*	1302	868	434	914	765	149	722	579	143	681	572	109	588	346	242	142	9	133	105	1	104	152	142	10	0.666667	0.83698	0.801939	0.839941	0.588435	0.0633803	0.00952381	0.934211	6.96521e-56	9.27213e-54	26.4714
chr1	248753507	248753581	*	168	164	4	NA	NA	NA	269	249	20	306	293	13	186	96	90	NA	NA	NA	60	48	12	78	78	0	0.97619	NA	0.925651	0.957516	0.516129	NA	0.8	1	1.17875e-29	4.94107e-28	26.5017	OR2T34(dist=15449),OR2T10(dist=2550)	intergenic
chr2	127955446	127955560	*	274	204	70	345	244	101	334	226	108	193	138	55	135	70	65	NA	NA	NA	50	0	50	115	63	52	0.744526	0.707246	0.676647	0.715026	0.518519	NA	0	0.547826	3.75238e-17	6.67103e-16	26.5218	CYP27C1	intronic
chr12	52934579	52934677	*	39	39	0	44	42	2	65	61	4	25	25	0	14	7	7	NA	NA	NA	10	3	7	46	39	7	1	0.954545	0.938462	1	0.5	NA	0.3	0.847826	1.63697e-08	1.04205e-07	26.5318
chr2	219886440	219886977	*	95	75	20	97	66	31	119	95	24	106	98	8	93	49	44	NA	NA	NA	20	0	20	70	49	21	0.789474	0.680412	0.798319	0.924528	0.526882	NA	0	0.7	6.88207e-11	6.19445e-10	26.544	CFAP65	exonic	CFAP65:NM_194302:exon18,CFAP65:NM_194302:exon17
chr21	36259129	36259287	*	377	29	348	700	303	397	601	193	408	591	182	409	453	14	439	84	3	81	264	8	256	479	34	445	0.0769231	0.432857	0.321131	0.307953	0.0309051	0.0357143	0.030303	0.0709812	7.18369e-91	3.12453e-88	26.5497			RUNX1:NM_001001890:exon1,RUNX1:NM_001754:exon4,RUNX1:NM_001122607:exon1
chr2	109834128	109834431	*	31	20	11	60	31	29	38	22	16	42	33	9	12	1	11	NA	NA	NA	11	1	10	25	15	10	0.645161	0.516667	0.578947	0.785714	0.0833333	NA	0.0909091	0.6	0.00105249	0.00232574	26.5716	SH3RF3	intronic
chr1	50825057	50825187	*	146	142	4	124	120	4	109	100	9	117	108	9	68	45	23	NA	NA	NA	20	12	8	44	33	11	0.972603	0.967742	0.917431	0.923077	0.661765	NA	0.6	0.75	4.15527e-15	6.04637e-14	26.5762	ELAVL4(dist=155600),DMRTA2(dist=58036)	intergenic
chr8	124253438	124254110	*	733	277	456	963	354	609	809	333	476	1092	255	837	698	51	647	383	5	378	275	8	267	545	75	470	0.377899	0.367601	0.411619	0.233516	0.0730659	0.0130548	0.0290909	0.137615	9.93727e-121	8.08411e-118	26.5774			C8orf76:NM_032847:exon1
chr16	88564717	88564935	*	352	325	27	458	395	63	339	279	60	285	254	31	241	184	57	30	21	9	98	47	51	470	258	212	0.923295	0.862445	0.823009	0.891228	0.763485	0.7	0.479592	0.548936	2.13699e-47	2.05872e-45	26.5913
chr6	127782184	127782388	*	145	131	14	170	162	8	99	92	7	57	50	7	126	85	41	NA	NA	NA	10	6	4	10	5	5	0.903448	0.952941	0.929293	0.877193	0.674603	NA	0.6	0.5	5.98724e-14	7.75407e-13	26.6033	SOGA3	intronic
chr1	110782768	110783534	*	140	123	17	46	39	7	50	42	8	113	105	8	34	18	16	NA	NA	NA	22	10	12	28	24	4	0.878571	0.847826	0.84	0.929204	0.529412	NA	0.454545	0.857143	5.63991e-08	3.27206e-07	26.6339	KCNC4(dist=6094),LOC440600(dist=45465)	intergenic
chr5	77142737	77143009	*	274	98	176	296	137	159	181	117	64	159	78	81	146	28	118	NA	NA	NA	109	9	100	36	23	13	0.357664	0.462838	0.646409	0.490566	0.191781	NA	0.0825688	0.638889	9.33645e-17	1.60233e-15	26.6342	TBCA(dist=70552),LOC101929154(dist=37471)	intergenic
chr1	33429038	33429363	*	245	136	109	284	140	144	189	89	100	104	53	51	455	164	291	82	2	80	219	17	202	NA	NA	NA	0.555102	0.492958	0.470899	0.509615	0.36044	0.0243902	0.0776256	NA	3.81002e-28	1.48249e-26	26.6452	RNF19B	intronic
chr10	12522170	12522359	*	325	315	10	414	371	43	305	283	22	234	219	15	215	163	52	NA	NA	NA	105	52	53	51	31	20	0.969231	0.896135	0.927869	0.935897	0.75814	NA	0.495238	0.607843	8.21167e-35	4.56629e-33	26.6505
chr4	7735547	7735797	*	401	287	114	447	315	132	450	326	124	200	147	53	94	34	60	NA	NA	NA	59	18	41	184	100	84	0.715711	0.704698	0.724444	0.735	0.361702	NA	0.305085	0.543478	5.54263e-20	1.24418e-18	26.6585	SORCS2	intronic
chr9	70649443	70649646	*	369	279	90	230	143	87	208	128	80	NA	NA	NA	399	292	107	172	22	150	299	47	252	NA	NA	NA	0.756098	0.621739	0.615385	NA	0.73183	0.127907	0.157191	NA	2.82787e-28	1.11116e-26	26.6594
chr5	179626251	179626373	*	160	150	10	289	264	25	261	225	36	147	130	17	333	172	161	NA	NA	NA	110	100	10	60	45	15	0.9375	0.913495	0.862069	0.884354	0.516517	NA	0.909091	0.75	1.47659e-31	6.87144e-30	26.7098	RASGEF1C	intronic
chr19	18313178	18313851	*	287	223	64	386	316	70	268	205	63	186	158	28	173	117	56	NA	NA	NA	129	16	113	120	92	28	0.777003	0.818653	0.764925	0.849462	0.676301	NA	0.124031	0.766667	1.6246e-24	5.02595e-23	26.718			RAB3A:NM_002866:exon2
chr19	29971516	29971678	*	34	33	1	42	38	4	25	24	1	48	45	3	30	22	8	NA	NA	NA	15	6	9	13	11	2	0.970588	0.904762	0.96	0.9375	0.733333	NA	0.4	0.846154	1.86723e-06	8.18387e-06	26.7184
chr13	110850759	110850861	*	25	25	0	50	46	4	38	35	3	22	18	4	15	13	2	NA	NA	NA	13	6	7	15	9	6	1	0.92	0.921053	0.818182	0.866667	NA	0.461538	0.6	5.77413e-05	0.000180757	26.7356			COL4A1:NM_001845:exon21,COL4A1:NM_001303110:exon21
chr9	76123102	76123236	*	71	64	7	74	54	20	72	64	8	56	47	9	43	28	15	33	18	15	43	22	21	NA	NA	NA	0.901408	0.72973	0.888889	0.839286	0.651163	0.545455	0.511628	NA	3.32935e-08	2.01429e-07	26.7399
chr12	124155354	124155639	*	155	78	77	126	41	85	115	45	70	224	24	200	140	6	134	99	2	97	49	2	47	20	1	19	0.503226	0.325397	0.391304	0.107143	0.0428571	0.020202	0.0408163	0.05	1.6475e-25	5.42537e-24	26.7512
chr21	46493408	46493511	*	250	176	74	355	257	98	309	198	111	298	247	51	115	96	19	NA	NA	NA	40	1	39	250	88	162	0.704	0.723944	0.640777	0.828859	0.834783	NA	0.025	0.352	4.82107e-22	1.27892e-20	26.7632
chr8	127700192	127700396	*	201	147	54	168	160	8	201	149	52	108	104	4	117	60	57	NA	NA	NA	66	35	31	32	25	7	0.731343	0.952381	0.741294	0.962963	0.512821	NA	0.530303	0.78125	1.39406e-14	1.92278e-13	26.7819
chr10	106541899	106542027	*	20	17	3	36	31	5	72	56	16	NA	NA	NA	22	20	2	NA	NA	NA	70	26	44	20	15	5	0.85	0.861111	0.777778	NA	0.909091	NA	0.371429	0.75	6.93645e-06	2.70019e-05	26.7857
chr8	137433399	137433531	*	35	31	4	58	47	11	39	29	10	16	11	5	14	8	6	NA	NA	NA	10	5	5	10	5	5	0.885714	0.810345	0.74359	0.6875	0.571429	NA	0.5	0.5	0.00200649	0.00406516	26.7886
chr6	13385356	13385433	*	21	18	3	25	22	3	18	17	1	32	30	2	18	14	4	NA	NA	NA	13	9	4	16	7	9	0.857143	0.88	0.944444	0.9375	0.777778	NA	0.692308	0.4375	0.000151436	0.000425845	26.7952	GFOD1	intronic
chr19	21751894	21752024	*	201	104	97	222	148	74	146	90	56	98	71	27	99	57	42	50	47	3	150	1	149	NA	NA	NA	0.517413	0.666667	0.616438	0.72449	0.575758	0.94	0.00666667	NA	9.05982e-15	1.27399e-13	26.802
chr7	29184742	29184916	*	38	33	5	26	25	1	26	24	2	11	10	1	10	1	9	11	5	6	10	10	0	11	11	0	0.868421	0.961538	0.923077	0.909091	0.1	0.454545	1	1	0.000187455	0.000514839	26.8034
chr21	37451217	37451726	*	180	168	12	52	48	4	276	263	13	172	161	11	239	197	42	65	21	44	105	41	64	56	54	2	0.933333	0.923077	0.952899	0.936047	0.824268	0.323077	0.390476	0.964286	4.42619e-33	2.23496e-31	26.8058
chr18	73103349	73103490	*	259	108	151	82	43	39	160	110	50	79	24	55	105	23	82	90	29	61	63	2	61	11	6	5	0.416988	0.52439	0.6875	0.303797	0.219048	0.322222	0.031746	0.545455	3.22206e-14	4.30226e-13	26.8331
chr13	27318276	27318547	*	34	32	2	28	28	0	57	53	4	57	51	6	24	21	3	NA	NA	NA	54	24	30	26	24	2	0.941176	1	0.929825	0.894737	0.875	NA	0.444444	0.923077	9.62419e-09	6.38171e-08	26.8357
chr4	6335186	6335258	*	21	21	0	14	11	3	33	31	2	24	22	2	30	11	19	16	16	0	18	13	5	26	19	7	1	0.785714	0.939394	0.916667	0.366667	1	0.722222	0.730769	4.42599e-06	1.79515e-05	26.8357	PPP2R2C	intronic
chr19	10712385	10713017	*	397	324	73	432	408	24	392	377	15	318	308	10	486	336	150	NA	NA	NA	86	11	75	127	109	18	0.816121	0.944444	0.961735	0.968553	0.691358	NA	0.127907	0.858268	4.57377e-53	5.38672e-51	26.8367
chr4	188736077	188736183	*	88	78	10	140	118	22	191	146	45	44	35	9	112	70	42	56	7	49	40	27	13	76	51	25	0.886364	0.842857	0.764398	0.795455	0.625	0.125	0.675	0.671053	6.06702e-15	8.66459e-14	26.848	LINC02492(dist=142282),ZFP42(dist=180742)	intergenic
chrX	108675207	108675307	*	47	36	11	29	27	2	53	46	7	12	11	1	31	21	10	NA	NA	NA	13	0	13	47	32	15	0.765957	0.931034	0.867925	0.916667	0.677419	NA	0	0.680851	5.24256e-06	2.09368e-05	26.8646
chr12	131702904	131704644	*	119	111	8	136	101	35	162	116	46	172	146	26	34	21	13	NA	NA	NA	140	71	69	48	27	21	0.932773	0.742647	0.716049	0.848837	0.617647	NA	0.507143	0.5625	7.70295e-14	9.87132e-13	26.8718
chr14	69229910	69230018	*	130	96	34	166	115	51	175	114	61	99	69	30	76	50	26	NA	NA	NA	62	10	52	113	46	67	0.738462	0.692771	0.651429	0.69697	0.657895	NA	0.16129	0.40708	4.81355e-13	5.65396e-12	26.8917
chr9	98803521	98803619	*	24	21	3	41	25	16	32	29	3	15	9	6	43	28	15	NA	NA	NA	24	2	22	12	8	4	0.875	0.609756	0.90625	0.6	0.651163	NA	0.0833333	0.666667	0.000139104	0.000394883	26.8987
chr19	50867434	50868174	*	240	208	32	283	205	78	190	135	55	180	116	64	235	145	90	75	6	69	143	57	86	55	33	22	0.866667	0.724382	0.710526	0.644444	0.617021	0.08	0.398601	0.6	7.64597e-24	2.27411e-22	26.9152
chr9	44800502	44800657	*	271	199	72	151	106	45	128	96	32	115	74	41	154	44	110	104	58	46	142	76	66	NA	NA	NA	0.734317	0.701987	0.75	0.643478	0.285714	0.557692	0.535211	NA	2.8001e-18	5.45731e-17	26.9286
chr20	17160570	17160699	*	59	36	23	74	58	16	75	45	30	50	37	13	36	17	19	10	3	7	43	21	22	20	4	16	0.610169	0.783784	0.6	0.74	0.472222	0.3	0.488372	0.2	1.66916e-06	7.38503e-06	26.9327
chr1	146548705	146548783	*	NA	NA	NA	68	53	15	69	63	6	52	49	3	54	34	20	NA	NA	NA	56	28	28	54	37	17	NA	0.779412	0.913043	0.942308	0.62963	NA	0.5	0.685185	4.20995e-09	2.95529e-08	26.9357	NBPF19	intronic
chr5	37378935	37379616	*	144	106	38	185	87	98	138	91	47	167	101	66	356	145	211	155	41	114	144	35	109	NA	NA	NA	0.736111	0.47027	0.65942	0.60479	0.407303	0.264516	0.243056	NA	1.6032e-22	4.38533e-21	26.9851	WDR70	exonic	WDR70:NM_001345999:exon1,WDR70:NM_001345998:exon2,WDR70:NM_018034:exon2,WDR70:NM_018034:exon1,WDR70:NM_001345998:exon1
chr13	106282935	106283058	*	111	102	9	112	90	22	127	108	19	67	60	7	78	45	33	24	15	9	24	15	9	24	14	10	0.918919	0.803571	0.850394	0.895522	0.576923	0.625	0.625	0.583333	2.41511e-11	2.31447e-10	26.9976
chr17	34827963	34828049	*	52	49	3	73	62	11	94	84	10	54	50	4	76	38	38	NA	NA	NA	20	16	4	65	47	18	0.942308	0.849315	0.893617	0.925926	0.5	NA	0.8	0.723077	2.58601e-11	2.46909e-10	27.0107
chr9	138001684	138001918	*	330	219	111	114	80	34	135	92	43	161	98	63	48	9	39	NA	NA	NA	20	6	14	60	35	25	0.663636	0.701754	0.681481	0.608696	0.1875	NA	0.3	0.583333	1.0298e-08	6.79363e-08	27.0186
chr4	117374263	117374401	*	158	151	7	74	62	12	188	169	19	84	76	8	48	40	8	NA	NA	NA	63	27	36	30	23	7	0.955696	0.837838	0.898936	0.904762	0.833333	NA	0.428571	0.766667	2.31995e-13	2.82157e-12	27.0432	MIR1973(dist=153339),TRAM1L1(dist=630309)	intergenic
chr22	45982649	45982770	*	196	188	8	272	244	28	212	191	21	128	117	11	48	41	7	NA	NA	NA	80	29	51	44	41	3	0.959184	0.897059	0.900943	0.914062	0.854167	NA	0.3625	0.931818	1.31953e-17	2.42437e-16	27.0493
chr7	134464557	134464671	*	141	103	38	186	138	48	159	119	40	120	93	27	78	56	22	66	6	60	NA	NA	NA	30	21	9	0.730496	0.741935	0.748428	0.775	0.717949	0.0909091	NA	0.7	3.99752e-11	3.71977e-10	27.0513
chr1	97509998	97510120	*	55	54	1	77	71	6	58	52	6	43	38	5	16	10	6	NA	NA	NA	10	3	7	20	17	3	0.981818	0.922078	0.896552	0.883721	0.625	NA	0.3	0.85	5.62829e-06	2.23358e-05	27.0573	PTBP2(dist=229393),DPYD(dist=33180)	intergenic
chr1	159797059	159797398	*	26	22	4	50	47	3	40	37	3	46	42	4	28	16	12	NA	NA	NA	28	14	14	42	33	9	0.846154	0.94	0.925	0.913043	0.571429	NA	0.5	0.785714	8.83017e-08	4.95665e-07	27.0723	SLAMF8	intronic
chr3	125677258	125677902	*	1367	1052	315	1022	572	450	1022	603	419	1175	711	464	290	123	167	NA	NA	NA	258	52	206	285	133	152	0.769568	0.559687	0.59002	0.605106	0.424138	NA	0.20155	0.466667	7.81216e-48	7.69477e-46	27.0898	ALG1L(dist=21371),ROPN1B(dist=10085)	intergenic
chr9	136379059	136379801	*	96	91	5	105	88	17	76	59	17	104	92	12	45	34	11	NA	NA	NA	13	5	8	68	36	32	0.947917	0.838095	0.776316	0.884615	0.755556	NA	0.384615	0.529412	4.17811e-10	3.37893e-09	27.0904			MYMK:NM_001080483:exon5
chr19	18873125	18873447	*	194	165	29	210	187	23	244	203	41	150	135	15	NA	NA	NA	100	17	83	58	3	55	322	265	57	0.850515	0.890476	0.831967	0.9	NA	0.17	0.0517241	0.822981	1.15358e-27	4.36117e-26	27.0912
chr2	236401569	236401678	*	101	60	41	112	47	65	128	65	63	87	64	23	74	20	54	NA	NA	NA	51	7	44	39	19	20	0.594059	0.419643	0.507812	0.735632	0.27027	NA	0.137255	0.487179	2.0567e-09	1.5124e-08	27.0914	SH3BP4(dist=437211),AGAP1(dist=1055)	intergenic
chr4	34030032	34030101	*	22	19	3	28	24	4	22	20	2	34	27	7	58	28	30	NA	NA	NA	20	8	12	38	31	7	0.863636	0.857143	0.909091	0.794118	0.482759	NA	0.4	0.815789	5.99124e-06	2.36558e-05	27.147	LOC101928622	ncRNA_intronic
chr19	46415182	46415301	*	99	96	3	95	90	5	56	50	6	46	41	5	83	44	39	NA	NA	NA	23	21	2	31	26	5	0.969697	0.947368	0.892857	0.891304	0.53012	NA	0.913043	0.83871	1.33455e-12	1.49101e-11	27.1577
chr17	17748424	17748498	*	11	10	1	15	12	3	39	30	9	18	16	2	14	9	5	NA	NA	NA	10	1	9	18	13	5	0.909091	0.8	0.769231	0.888889	0.642857	NA	0.1	0.722222	0.00153705	0.00322717	27.1658			TOM1L2:NM_001288786:exon15,TOM1L2:NM_001288788:exon12,TOM1L2:NM_001082968:exon15,TOM1L2:NM_001033551:exon14,TOM1L2:NM_001288789:exon13,TOM1L2:NM_001350331:exon13,TOM1L2:NM_001350333:exon14,TOM1L2:NM_001288787:exon14,TOM1L2:NM_001350332:exon16
chr19	35532033	35532735	*	320	177	143	282	193	89	293	180	113	257	137	120	40	3	37	40	0	40	36	0	36	229	109	120	0.553125	0.684397	0.614334	0.533074	0.075	0	0	0.475983	4.62117e-19	9.61663e-18	27.1716			HPN:NM_002151:exon2,HPN:NM_182983:exon2
chr20	58155297	58155457	*	67	49	18	35	25	10	23	19	4	12	11	1	14	2	12	15	15	0	10	2	8	NA	NA	NA	0.731343	0.714286	0.826087	0.916667	0.142857	1	0.2	NA	0.00152326	0.00320235	27.1945
chr1	20203927	20204051	*	52	40	12	77	53	24	37	35	2	16	16	0	31	16	15	10	2	8	11	9	2	NA	NA	NA	0.769231	0.688312	0.945946	1	0.516129	0.2	0.818182	NA	0.000173312	0.000480592	27.1978	RNF186(dist=62156),OTUD3(dist=4837)	intergenic
chr14	90662471	90662783	*	322	166	156	438	187	251	320	191	129	230	129	101	91	11	80	NA	NA	NA	84	13	71	98	42	56	0.515528	0.426941	0.596875	0.56087	0.120879	NA	0.154762	0.428571	4.63435e-17	8.17615e-16	27.1982
chr3	80224662	80224780	*	49	36	13	80	66	14	60	45	15	32	29	3	44	27	17	12	12	0	15	2	13	32	13	19	0.734694	0.825	0.75	0.90625	0.613636	1	0.133333	0.40625	8.06414e-07	3.80278e-06	27.2108	ROBO1(dist=407603),LINC02050(dist=589268)	intergenic
chr12	117549075	117549632	*	73	49	24	81	34	47	67	29	38	36	3	33	29	13	16	26	1	25	23	3	20	19	0	19	0.671233	0.419753	0.432836	0.0833333	0.448276	0.0384615	0.130435	0	8.96964e-07	4.19275e-06	27.2213
chr12	11694024	11694171	*	99	71	28	60	39	21	62	35	27	22	20	2	22	17	5	24	6	18	45	14	31	NA	NA	NA	0.717172	0.65	0.564516	0.909091	0.772727	0.25	0.311111	NA	6.74291e-06	2.63466e-05	27.2419
chr2	128166100	128166559	*	271	185	86	469	326	143	491	327	164	444	277	167	351	171	180	NA	NA	NA	201	10	191	323	163	160	0.682657	0.695096	0.665988	0.623874	0.487179	NA	0.0497512	0.504644	8.10056e-40	5.63955e-38	27.2529	MAP3K2(dist=65295),PROC(dist=9437)	intergenic
chr14	104759802	104760288	*	143	108	35	27	16	11	29	19	10	165	118	47	25	13	12	13	0	13	NA	NA	NA	16	11	5	0.755245	0.592593	0.655172	0.715152	0.52	0	NA	0.6875	0.000106111	0.000310535	27.2589
chr17	77315197	77316050	*	217	149	68	134	75	59	110	73	37	58	36	22	317	102	215	NA	NA	NA	12	10	2	18	16	2	0.686636	0.559701	0.663636	0.62069	0.321767	NA	0.833333	0.888889	2.36675e-15	3.54004e-14	27.2742
chr2	10689881	10690035	*	431	405	26	108	100	8	174	162	12	174	164	10	270	162	108	NA	NA	NA	60	48	12	60	49	11	0.939675	0.925926	0.931034	0.942529	0.6	NA	0.8	0.816667	4.64126e-34	2.4506e-32	27.2763	LOC101929715(dist=94203),NOL10(dist=20857)	intergenic
chr16	49732376	49732699	*	203	68	135	78	37	41	186	119	67	255	78	177	534	73	461	60	19	41	226	21	205	156	29	127	0.334975	0.474359	0.639785	0.305882	0.136704	0.316667	0.0929204	0.185897	1.06822e-36	6.42674e-35	27.2791
chr15	85427348	85427617	*	37	34	3	32	28	4	37	32	5	65	55	10	75	41	34	NA	NA	NA	13	8	5	34	24	10	0.918919	0.875	0.864865	0.846154	0.546667	NA	0.615385	0.705882	7.82418e-08	4.42931e-07	27.2984
chr7	154664702	154664881	*	50	45	5	17	14	3	10	7	3	15	14	1	88	57	31	NA	NA	NA	10	2	8	11	6	5	0.9	0.823529	0.7	0.933333	0.647727	NA	0.2	0.545455	9.77694e-06	3.67722e-05	27.3235
chr10	102852626	102853518	*	86	73	13	105	69	36	75	57	18	70	51	19	38	19	19	NA	NA	NA	16	0	16	48	29	19	0.848837	0.657143	0.76	0.728571	0.5	NA	0	0.604167	4.14249e-07	2.05255e-06	27.3459
chr10	13267909	13268010	*	31	29	2	50	44	6	51	46	5	25	24	1	41	34	7	25	17	8	14	1	13	11	6	5	0.935484	0.88	0.901961	0.96	0.829268	0.68	0.0714286	0.545455	1.8076e-07	9.57869e-07	27.3465
chr16	49499186	49499260	*	42	30	12	54	15	39	42	34	8	32	10	22	41	13	28	NA	NA	NA	77	15	62	30	9	21	0.714286	0.277778	0.809524	0.3125	0.317073	NA	0.194805	0.3	4.91019e-07	2.40311e-06	27.3529
chr22	32366712	32368455	*	1105	471	634	925	525	400	855	490	365	512	215	297	908	301	607	48	0	48	449	1	448	35	25	10	0.426244	0.567568	0.573099	0.419922	0.331498	0	0.00222717	0.714286	4.98531e-73	1.25864e-70	27.3653
chr8	97222634	97222837	*	399	266	133	503	306	197	393	191	202	91	69	22	413	176	237	NA	NA	NA	192	17	175	84	32	52	0.666667	0.60835	0.486005	0.758242	0.42615	NA	0.0885417	0.380952	2.58303e-32	1.25384e-30	27.3728
chr1	120279752	120280103	*	42	23	19	39	20	19	116	59	57	89	53	36	77	9	68	NA	NA	NA	36	14	22	81	29	52	0.547619	0.512821	0.508621	0.595506	0.116883	NA	0.388889	0.358025	1.68392e-09	1.25764e-08	27.3917	PHGDH	exonic	PHGDH:NM_006623:exon8
chr9	111332033	111332126	*	66	47	19	84	50	34	94	65	29	49	30	19	20	10	10	NA	NA	NA	44	9	35	54	26	28	0.712121	0.595238	0.691489	0.612245	0.5	NA	0.204545	0.481481	3.88945e-07	1.94162e-06	27.3934
chr9	126887818	126888114	*	120	92	28	44	43	1	82	74	8	65	52	13	65	33	32	NA	NA	NA	55	27	28	41	31	10	0.766667	0.977273	0.902439	0.8	0.507692	NA	0.490909	0.756098	1.9883e-10	1.68524e-09	27.4011
chr11	2828695	2828790	*	40	39	1	68	57	11	96	94	2	44	43	1	120	83	37	NA	NA	NA	116	48	68	176	143	33	0.975	0.838235	0.979167	0.977273	0.691667	NA	0.413793	0.8125	2.71003e-18	5.29117e-17	27.4468
chr3	128291129	128291233	*	26	26	0	40	34	6	42	38	4	11	11	0	11	10	1	NA	NA	NA	10	2	8	18	13	5	1	0.85	0.904762	1	0.909091	NA	0.2	0.722222	0.000106034	0.000310362	27.4941	LINC01565	ncRNA_exonic	LINC01565:NR_125802:exon3
chr19	5993854	5994220	*	21	13	8	32	26	6	65	45	20	78	60	18	36	26	10	24	3	21	NA	NA	NA	64	28	36	0.619048	0.8125	0.692308	0.769231	0.722222	0.125	NA	0.4375	7.48156e-07	3.5466e-06	27.5016			RFX2:NM_134433:exon17,RFX2:NM_000635:exon18
chr8	95200013	95200157	*	29	28	1	26	20	6	27	23	4	15	15	0	11	10	1	NA	NA	NA	12	4	8	13	8	5	0.965517	0.769231	0.851852	1	0.909091	NA	0.333333	0.615385	0.000578989	0.00138862	27.5487
chr6	67776611	67776981	*	98	93	5	112	85	27	44	36	8	31	27	4	30	14	16	11	11	0	66	36	30	NA	NA	NA	0.94898	0.758929	0.818182	0.870968	0.466667	1	0.545455	NA	2.65602e-08	1.62959e-07	27.5521	SLC25A51P1(dist=1277235),LOC102723883(dist=988262)	intergenic
chr19	8151137	8151434	*	70	57	13	126	86	40	224	161	63	301	210	91	153	31	122	NA	NA	NA	70	53	17	104	59	45	0.814286	0.68254	0.71875	0.697674	0.202614	NA	0.757143	0.567308	2.28414e-17	4.1293e-16	27.559			FBN3:NM_032447:exon55,FBN3:NM_001321431:exon55
chr2	9983015	9983584	*	96	63	33	148	109	39	147	109	38	172	124	48	48	38	10	NA	NA	NA	140	0	140	132	104	28	0.65625	0.736486	0.741497	0.72093	0.791667	NA	0	0.787879	6.47569e-16	1.01963e-14	27.5611	TAF1B(NM_005680:c.-100_-87delins-,NM_001318977:c.-39322_-39309delins-,NM_001318976:c.-39322_-39309delins-)	UTR5	TAF1B:NM_005680:exon1,TAF1B:NM_001318977:exon1,TAF1B:NM_001318976:exon1
chr14	54811281	54811586	*	66	37	29	138	92	46	108	67	41	156	69	87	137	50	87	NA	NA	NA	81	15	66	78	21	57	0.560606	0.666667	0.62037	0.442308	0.364964	NA	0.185185	0.269231	4.8637e-14	6.36845e-13	27.5699
chr20	633023	633170	*	109	85	24	84	56	28	143	81	62	43	22	21	72	35	37	24	17	7	68	12	56	48	14	34	0.779817	0.666667	0.566434	0.511628	0.486111	0.708333	0.176471	0.291667	9.10162e-11	8.06764e-10	27.5875
chr7	1777869	1778403	*	108	71	37	167	119	48	116	75	41	97	63	34	178	46	132	NA	NA	NA	26	5	21	114	75	39	0.657407	0.712575	0.646552	0.649485	0.258427	NA	0.192308	0.657895	1.00224e-14	1.40351e-13	27.5905			ELFN1-AS1:NR_120508:exon2,ELFN1-AS1:NR_120509:exon2,ELFN1-AS1:NR_120510:exon2
chr11	7110083	7110345	*	2065	1831	234	2293	1777	516	1797	1395	402	1632	1322	310	400	224	176	214	57	157	225	155	70	858	474	384	0.886683	0.774967	0.776294	0.810049	0.56	0.266355	0.688889	0.552448	3.66695e-116	2.6848e-113	27.6011			RBMXL2:NM_014469:exon1
chr15	69678939	69679060	*	72	46	26	86	81	5	78	68	10	31	30	1	45	28	17	NA	NA	NA	26	9	17	49	31	18	0.638889	0.94186	0.871795	0.967742	0.622222	NA	0.346154	0.632653	1.18999e-08	7.76873e-08	27.603
chr12	342441	342589	*	43	34	9	51	31	20	79	53	26	62	51	11	44	24	20	NA	NA	NA	11	0	11	15	7	8	0.790698	0.607843	0.670886	0.822581	0.545455	NA	0	0.466667	2.80995e-05	9.50584e-05	27.6292
chr11	17621360	17621460	*	42	38	4	59	53	6	61	55	6	28	25	3	34	27	7	NA	NA	NA	30	9	21	29	22	7	0.904762	0.898305	0.901639	0.892857	0.794118	NA	0.3	0.758621	6.66854e-08	3.82588e-07	27.6344
chr2	18074517	18074668	*	59	24	35	63	34	29	53	23	30	23	5	18	32	5	27	NA	NA	NA	12	0	12	13	4	9	0.40678	0.539683	0.433962	0.217391	0.15625	NA	0	0.307692	6.44423e-05	0.000199278	27.6449	KCNS3	intronic
chr2	20778815	20779269	*	34	30	4	92	67	25	148	125	23	182	158	24	122	86	36	NA	NA	NA	25	9	16	135	62	73	0.882353	0.728261	0.844595	0.868132	0.704918	NA	0.36	0.459259	4.23694e-16	6.81787e-15	27.6596	RHOB(dist=129611),HS1BP3-IT1(dist=11266)	intergenic
chr10	130489482	130489579	*	43	25	18	70	36	34	68	44	24	45	21	24	38	9	29	14	5	9	NA	NA	NA	37	11	26	0.581395	0.514286	0.647059	0.466667	0.236842	0.357143	NA	0.297297	7.17924e-06	2.78336e-05	27.6623
chr1	200457525	200458063	*	291	207	84	297	187	110	301	239	62	142	118	24	45	35	10	NA	NA	NA	108	20	88	95	57	38	0.71134	0.62963	0.79402	0.830986	0.777778	NA	0.185185	0.6	4.24924e-16	6.83266e-15	27.6806	ZNF281(dist=78339),KIF14(dist=62562)	intergenic
chr10	122360086	122360261	*	35	30	5	62	57	5	62	55	7	43	39	4	12	12	0	10	2	8	14	6	8	27	19	8	0.857143	0.919355	0.887097	0.906977	1	0.2	0.428571	0.703704	1.6922e-06	7.47942e-06	27.6992
chr1	3049362	3049430	*	22	19	3	54	39	15	55	42	13	46	33	13	39	21	18	NA	NA	NA	55	24	31	62	29	33	0.863636	0.722222	0.763636	0.717391	0.538462	NA	0.436364	0.467742	1.68249e-07	8.96981e-07	27.7053	PRDM16	intronic
chr12	54763996	54764088	*	100	81	19	99	89	10	235	205	30	189	100	89	191	174	17	114	5	109	180	11	169	164	125	39	0.81	0.89899	0.87234	0.529101	0.910995	0.0438596	0.0611111	0.762195	8.27427e-25	2.61502e-23	27.7078			ZNF385A:NM_001290004:exon9,ZNF385A:NM_015481:exon7,ZNF385A:NM_001130968:exon7,ZNF385A:NM_001130967:exon8,ZNF385A:NM_001290001:exon6,ZNF385A:NM_001290002:exon9
chr3	141944478	141944891	*	701	248	453	510	85	425	805	292	513	437	116	321	490	16	474	214	3	211	282	3	279	189	7	182	0.35378	0.166667	0.362733	0.265446	0.0326531	0.0140187	0.0106383	0.037037	6.42757e-105	3.71529e-102	27.7398	GK5	upstream
chr17	31708487	31708590	*	34	20	14	60	32	28	48	26	22	24	17	7	27	5	22	NA	NA	NA	20	5	15	31	13	18	0.588235	0.533333	0.541667	0.708333	0.185185	NA	0.25	0.419355	4.27887e-05	0.000138457	27.7417
chr7	53304114	53304251	*	55	44	11	55	40	15	34	24	10	32	25	7	21	14	7	NA	NA	NA	15	1	14	10	7	3	0.8	0.727273	0.705882	0.78125	0.666667	NA	0.0666667	0.7	0.000406666	0.00102028	27.7421
chr3	49736822	49736984	*	10	10	0	102	86	16	70	66	4	78	74	4	144	88	56	42	38	4	22	4	18	103	66	37	1	0.843137	0.942857	0.948718	0.611111	0.904762	0.181818	0.640777	1.28273e-15	1.96205e-14	27.7467	RNF123	exonic	RNF123:NM_022064:exon11,RNF123:NR_135218:exon11
chr1	846283	846468	*	57	54	3	NA	NA	NA	19	19	0	12	12	0	50	47	3	NA	NA	NA	65	29	36	23	19	4	0.947368	NA	1	1	0.94	NA	0.446154	0.826087	2.59194e-08	1.59338e-07	27.7503	FAM41C(dist=34101),LOC100130417(dist=5730)	intergenic
chr12	7780785	7781170	*	281	267	14	359	337	22	390	364	26	318	305	13	233	105	128	NA	NA	NA	50	47	3	125	120	5	0.950178	0.938719	0.933333	0.959119	0.450644	NA	0.94	0.96	1.67133e-43	1.37751e-41	27.7695
chr17	2728817	2728910	*	39	29	10	86	82	4	99	65	34	66	47	19	68	54	14	NA	NA	NA	88	6	82	60	46	14	0.74359	0.953488	0.656566	0.712121	0.794118	NA	0.0681818	0.766667	8.1433e-11	7.25332e-10	27.8225
chr1	82196135	82196265	*	168	154	14	204	181	23	155	137	18	114	107	7	131	83	48	NA	NA	NA	57	22	35	60	50	10	0.916667	0.887255	0.883871	0.938596	0.633588	NA	0.385965	0.833333	1.0143e-20	2.42163e-19	27.8276	ADGRL2	intronic
chr16	1544028	1544980	*	545	443	102	283	184	99	524	353	171	501	282	219	214	85	129	NA	NA	NA	115	7	108	468	229	239	0.812844	0.650177	0.673664	0.562874	0.397196	NA	0.0608696	0.489316	1.45887e-40	1.04718e-38	27.8297			TELO2:NM_016111:exon2
chr16	85470416	85470681	*	456	397	59	653	469	184	777	563	214	498	393	105	472	214	258	108	27	81	164	83	81	794	423	371	0.870614	0.718224	0.724582	0.789157	0.45339	0.25	0.506098	0.532746	2.39744e-71	5.48538e-69	27.8566
chr8	1147256	1147391	*	89	82	7	89	76	13	NA	NA	NA	52	42	10	32	23	9	NA	NA	NA	10	1	9	46	28	18	0.921348	0.853933	NA	0.807692	0.71875	NA	0.1	0.608696	1.48277e-07	7.99431e-07	27.8656
chr7	1501180	1501262	*	99	64	35	148	99	49	156	99	57	147	75	72	152	67	85	NA	NA	NA	80	7	73	289	100	189	0.646465	0.668919	0.634615	0.510204	0.440789	NA	0.0875	0.346021	3.83051e-20	8.72788e-19	27.8754
chr16	88563934	88564070	*	246	237	9	216	191	25	344	274	70	152	142	10	135	104	31	NA	NA	NA	80	46	34	300	160	140	0.963415	0.884259	0.796512	0.934211	0.77037	NA	0.575	0.533333	5.2888e-34	2.7858e-32	27.906
chr20	60809509	60809605	*	132	115	17	207	169	38	189	149	40	135	123	12	81	54	27	NA	NA	NA	39	15	24	216	119	97	0.871212	0.816425	0.78836	0.911111	0.666667	NA	0.384615	0.550926	6.99373e-21	1.68902e-19	27.9089
chr14	100130190	100130576	*	145	114	31	140	94	46	167	116	51	89	51	38	145	66	79	NA	NA	NA	112	23	89	57	41	16	0.786207	0.671429	0.694611	0.573034	0.455172	NA	0.205357	0.719298	1.27125e-15	1.9472e-14	27.9148
chr17	47984010	47984138	*	53	52	1	62	58	4	45	45	0	37	37	0	32	29	3	11	0	11	22	11	11	40	33	7	0.981132	0.935484	1	1	0.90625	0	0.5	0.825	2.68525e-12	2.90048e-11	27.9381
chr2	27067957	27068314	*	268	189	79	282	183	99	207	154	53	92	80	12	111	36	75	NA	NA	NA	10	3	7	100	57	43	0.705224	0.648936	0.743961	0.869565	0.324324	NA	0.3	0.57	2.47417e-14	3.34533e-13	27.9392	CENPA(dist=50502),DPYSL5(dist=2655)	intergenic
chr11	70453306	70453533	*	253	234	19	158	135	23	127	114	13	167	149	18	18	12	6	NA	NA	NA	11	2	9	18	15	3	0.924901	0.85443	0.897638	0.892216	0.666667	NA	0.181818	0.833333	1.56741e-06	6.97538e-06	27.9433
chr12	60987918	60988047	*	84	76	8	112	103	9	85	77	8	NA	NA	NA	14	13	1	NA	NA	NA	11	4	7	32	19	13	0.904762	0.919643	0.905882	NA	0.928571	NA	0.363636	0.59375	5.12931e-07	2.50116e-06	27.9453
chr10	132544376	132544948	*	81	67	14	44	34	10	30	29	1	14	12	2	38	22	16	NA	NA	NA	57	27	30	12	11	1	0.82716	0.772727	0.966667	0.857143	0.578947	NA	0.473684	0.916667	4.0014e-07	1.98915e-06	27.9489
chr9	136063379	136063859	*	600	463	137	218	123	95	242	165	77	396	297	99	445	222	223	33	2	31	31	0	31	NA	NA	NA	0.771667	0.56422	0.681818	0.75	0.498876	0.0606061	0	NA	4.32358e-29	1.76518e-27	27.9702
chr6	74232572	74233270	*	584	432	152	591	431	160	376	334	42	319	242	77	775	502	273	164	48	116	233	24	209	NA	NA	NA	0.739726	0.729272	0.888298	0.758621	0.647742	0.292683	0.103004	NA	3.01422e-56	4.08685e-54	27.9758	EEF1A1(dist=1817),SLC17A5(dist=69832)	intergenic
chr16	85235749	85236322	*	80	44	36	122	61	61	95	60	35	24	19	5	42	20	22	20	7	13	54	9	45	51	13	38	0.55	0.5	0.631579	0.791667	0.47619	0.35	0.166667	0.254902	2.83291e-09	2.04115e-08	27.9796
chr17	46048589	46049287	*	145	106	39	NA	NA	NA	22	18	4	40	36	4	276	200	76	183	22	161	83	35	48	28	24	4	0.731034	NA	0.818182	0.9	0.724638	0.120219	0.421687	0.857143	8.9292e-13	1.01762e-11	27.9964			CDK5RAP3:NM_001278197:exon2,CDK5RAP3:NM_001278216:exon2,CDK5RAP3:NM_176096:exon2,CDK5RAP3:NM_001278198:exon2,CDK5RAP3:NM_001278217:exon2
chr18	76695011	76695302	*	282	214	68	126	42	84	175	110	65	120	52	68	69	20	49	60	19	41	NA	NA	NA	84	28	56	0.758865	0.333333	0.628571	0.433333	0.289855	0.316667	NA	0.333333	5.16449e-13	6.05485e-12	28.0041
chr12	5003240	5003325	*	57	48	9	50	32	18	84	61	23	45	29	16	81	43	38	NA	NA	NA	33	3	30	45	24	21	0.842105	0.64	0.72619	0.644444	0.530864	NA	0.0909091	0.533333	2.22951e-08	1.38688e-07	28.0087
chr15	77849704	77849822	*	140	135	5	192	170	22	152	130	22	95	88	7	79	48	31	NA	NA	NA	32	12	20	88	64	24	0.964286	0.885417	0.855263	0.926316	0.607595	NA	0.375	0.727273	9.37587e-18	1.74673e-16	28.0166
chr19	49649750	49650044	*	252	193	59	242	183	59	161	121	40	80	60	20	48	32	16	NA	NA	NA	91	21	70	39	32	7	0.765873	0.756198	0.751553	0.75	0.666667	NA	0.230769	0.820513	1.30465e-12	1.45872e-11	28.0295
chr17	10029010	10029120	*	31	31	0	31	31	0	47	45	2	28	27	1	37	33	4	NA	NA	NA	10	1	9	29	19	10	1	1	0.957447	0.964286	0.891892	NA	0.1	0.655172	1.96812e-09	1.45212e-08	28.0734
chr5	1727253	1727405	*	213	201	12	168	140	28	129	116	13	42	39	3	30	23	7	NA	NA	NA	36	16	20	36	24	12	0.943662	0.833333	0.899225	0.928571	0.766667	NA	0.444444	0.666667	3.39171e-11	3.1837e-10	28.0904	MIR4277(dist=18270),MRPL36(dist=71094)	intergenic
chr2	59960303	59960418	*	34	31	3	57	53	4	49	45	4	34	31	3	15	13	2	NA	NA	NA	13	3	10	19	14	5	0.911765	0.929825	0.918367	0.911765	0.866667	NA	0.230769	0.736842	6.63126e-06	2.59473e-05	28.1242	LINC01793(dist=453768),MIR4432HG(dist=625933)	intergenic
chr10	102869104	102869239	*	102	88	14	146	119	27	148	106	42	53	37	16	122	65	57	NA	NA	NA	67	33	34	66	29	37	0.862745	0.815068	0.716216	0.698113	0.532787	NA	0.492537	0.439394	2.64107e-14	3.56003e-13	28.1471
chr18	75078860	75078954	*	38	29	9	61	46	15	43	33	10	35	29	6	26	13	13	NA	NA	NA	10	5	5	29	14	15	0.763158	0.754098	0.767442	0.828571	0.5	NA	0.5	0.482759	3.60765e-05	0.000118963	28.1704
chr4	918622	918765	*	50	35	15	43	26	17	38	20	18	31	15	16	36	20	16	15	1	14	16	1	15	36	10	26	0.7	0.604651	0.526316	0.483871	0.555556	0.0666667	0.0625	0.277778	6.20526e-06	2.44305e-05	28.1913	GAK	intronic
chr16	1294938	1295394	*	125	42	83	165	128	37	168	118	50	91	49	42	232	94	138	112	3	109	NA	NA	NA	349	133	216	0.336	0.775758	0.702381	0.538462	0.405172	0.0267857	NA	0.381089	2.28828e-23	6.59605e-22	28.1953
chr17	1840079	1840536	*	1097	808	289	920	735	185	902	687	215	813	551	262	719	253	466	55	45	10	NA	NA	NA	472	279	193	0.736554	0.798913	0.761641	0.677737	0.351878	0.818182	NA	0.591102	1.65837e-72	4.06993e-70	28.2095			RTN4RL1:NM_178568:exon2
chr19	53832299	53832578	*	174	76	98	150	68	82	287	138	149	145	83	62	1194	195	999	221	69	152	124	19	105	111	48	63	0.436782	0.453333	0.480836	0.572414	0.163317	0.312217	0.153226	0.432432	6.39535e-44	5.33105e-42	28.2198
chr6	122682959	122683044	*	14	14	0	38	28	10	22	19	3	32	30	2	33	17	16	NA	NA	NA	11	5	6	15	12	3	1	0.736842	0.863636	0.9375	0.515152	NA	0.454545	0.8	6.5765e-05	0.000202982	28.2219	GJA1(dist=912069),HSF2(dist=37652)	intergenic
chr1	230848675	230848961	*	95	68	27	62	59	3	50	47	3	30	30	0	92	59	33	26	12	14	48	25	23	NA	NA	NA	0.715789	0.951613	0.94	1	0.641304	0.461538	0.520833	NA	1.69897e-10	1.45262e-09	28.2446	AGT	intronic
chr2	121246868	121246983	*	53	41	12	78	59	19	52	37	15	40	34	6	19	2	17	NA	NA	NA	29	12	17	47	32	15	0.773585	0.75641	0.711538	0.85	0.105263	NA	0.413793	0.680851	1.11921e-06	5.13275e-06	28.2606	LINC01101(dist=22943),GLI2(dist=307884)	intergenic
chr6	11592611	11592739	*	58	54	4	55	50	5	46	40	6	25	23	2	13	10	3	NA	NA	NA	15	9	6	12	6	6	0.931034	0.909091	0.869565	0.92	0.769231	NA	0.6	0.5	2.94983e-05	9.92992e-05	28.2609	TMEM170B(dist=8854),ADTRP(dist=121149)	intergenic
chr8	47585193	47585274	*	29	19	10	61	54	7	84	75	9	60	54	6	70	34	36	NA	NA	NA	20	13	7	22	18	4	0.655172	0.885246	0.892857	0.9	0.485714	NA	0.65	0.818182	1.09236e-08	7.17622e-08	28.2891
chr11	64571172	64571575	*	73	25	48	37	29	8	39	17	22	12	8	4	98	14	84	NA	NA	NA	101	13	88	37	22	15	0.342466	0.783784	0.435897	0.666667	0.142857	NA	0.128713	0.594595	3.40399e-09	2.42282e-08	28.3056			MEN1:NM_130803:exon10,MEN1:NM_130802:exon10,MEN1:NM_130801:exon10,MEN1:NM_130799:exon10,MEN1:NM_130800:exon10,MEN1:NM_130804:exon11,MEN1:NM_000244:exon10
chr2	87756806	87756940	*	174	70	104	176	66	110	148	65	83	104	58	46	60	16	44	46	0	46	30	4	26	NA	NA	NA	0.402299	0.375	0.439189	0.557692	0.266667	0	0.133333	NA	7.56573e-11	6.7732e-10	28.3174	CYTOR	ncRNA_intronic
chr20	61731844	61731934	*	30	21	9	43	29	14	38	28	10	42	33	9	24	10	14	NA	NA	NA	11	2	9	69	34	35	0.7	0.674419	0.736842	0.785714	0.416667	NA	0.181818	0.492754	4.81645e-06	1.9392e-05	28.3183
chr2	208675738	208676195	*	311	210	101	123	74	49	125	75	50	NA	NA	NA	188	75	113	20	0	20	54	19	35	NA	NA	NA	0.675241	0.601626	0.6	NA	0.398936	0	0.351852	NA	2.33463e-14	3.16153e-13	28.344	FZD5(dist=41595),PLEKHM3(dist=9817)	intergenic
chr3	186685718	186686002	*	211	122	89	214	127	87	117	69	48	88	54	34	41	17	24	10	0	10	50	14	36	NA	NA	NA	0.578199	0.593458	0.589744	0.613636	0.414634	0	0.28	NA	9.40826e-08	5.25229e-07	28.3545	ST6GAL1	intronic
chr1	81701463	81701665	*	87	86	1	87	84	3	122	116	6	39	39	0	126	101	25	NA	NA	NA	42	11	31	33	26	7	0.988506	0.965517	0.95082	1	0.801587	NA	0.261905	0.787879	1.23236e-20	2.92476e-19	28.3582	LINC01781(dist=588990),LOC101927434(dist=277900)	intergenic
chr20	31237993	31238070	*	51	30	21	117	85	32	110	63	47	94	74	20	39	18	21	NA	NA	NA	10	1	9	12	5	7	0.588235	0.726496	0.572727	0.787234	0.461538	NA	0.1	0.416667	2.81688e-05	9.52689e-05	28.3977			C20orf203:NM_182584:exon4
chr1	15672897	15672976	*	61	51	10	87	78	9	100	77	23	69	62	7	63	29	34	30	6	24	42	29	13	36	32	4	0.836066	0.896552	0.77	0.898551	0.460317	0.2	0.690476	0.888889	1.34843e-11	1.33716e-10	28.4022	FHAD1	intronic
chr2	121279951	121280026	*	NA	NA	NA	115	56	59	55	19	36	137	71	66	54	10	44	86	11	75	90	17	73	167	38	129	NA	0.486957	0.345455	0.518248	0.185185	0.127907	0.188889	0.227545	7.3054e-16	1.14616e-14	28.4134	LINC01101(dist=56026),GLI2(dist=274841)	intergenic
chr5	1672318	1672869	*	12	12	0	18	18	0	10	10	0	80	67	13	133	78	55	NA	NA	NA	10	3	7	48	35	13	1	1	1	0.8375	0.586466	NA	0.3	0.729167	1.31772e-08	8.5354e-08	28.4337	LOC728613(dist=38198),MIR4277(dist=36031)	intergenic
chr15	44718396	44718709	*	759	324	435	641	322	319	780	320	460	317	84	233	515	52	463	342	15	327	274	30	244	201	84	117	0.426877	0.50234	0.410256	0.264984	0.100971	0.0438596	0.109489	0.41791	1.39023e-78	4.21188e-76	28.4619
chrX	153030645	153031377	*	74	60	14	32	13	19	60	39	21	13	6	7	27	7	20	11	0	11	140	52	88	57	29	28	0.810811	0.40625	0.65	0.461538	0.259259	0	0.371429	0.508772	7.37414e-09	4.98836e-08	28.475			PLXNB3:NM_001163257:exon2,PLXNB3:NM_005393:exon2
chr3	147290308	147290414	*	28	24	4	38	25	13	81	69	12	25	17	8	108	57	51	31	14	17	49	23	26	NA	NA	NA	0.857143	0.657895	0.851852	0.68	0.527778	0.451613	0.469388	NA	1.30814e-08	8.48213e-08	28.4884	LOC440982(dist=62611),LINC02032(dist=505532)	intergenic
chr1	175474448	175474573	*	670	492	178	840	625	215	540	423	117	618	466	152	124	110	14	NA	NA	NA	279	5	274	338	231	107	0.734328	0.744048	0.783333	0.754045	0.887097	NA	0.0179211	0.683432	4.19293e-47	3.97829e-45	28.4937	TNR	intronic
chr11	69509656	69509771	*	24	21	3	74	65	9	65	56	9	10	8	2	32	30	2	10	9	1	60	14	46	32	25	7	0.875	0.878378	0.861538	0.8	0.9375	0.9	0.233333	0.78125	1.26819e-08	8.25106e-08	28.4962
chr7	71989878	71990315	*	152	146	6	173	160	13	132	128	4	52	42	10	71	42	29	NA	NA	NA	30	19	11	39	30	9	0.960526	0.924855	0.969697	0.807692	0.591549	NA	0.633333	0.769231	3.04733e-16	4.97652e-15	28.5167
chr9	91897310	91897400	*	96	63	33	233	117	116	187	84	103	249	101	148	95	21	74	65	0	65	60	21	39	150	29	121	0.65625	0.502146	0.449198	0.405622	0.221053	0	0.35	0.193333	1.29527e-21	3.30244e-20	28.5232
chr5	178213271	178213635	*	259	246	13	100	91	9	48	47	1	120	104	16	95	77	18	52	16	36	20	14	6	NA	NA	NA	0.949807	0.91	0.979167	0.866667	0.810526	0.307692	0.7	NA	1.66835e-17	3.04109e-16	28.5278	AACSP1	ncRNA_intronic
chr10	129457161	129457391	*	11	6	5	20	16	4	39	32	7	40	35	5	15	13	2	NA	NA	NA	12	0	12	15	9	6	0.545455	0.8	0.820513	0.875	0.866667	NA	0	0.6	0.000578626	0.00138788	28.5281
chr6	79309260	79309372	*	33	31	2	37	33	4	18	18	0	13	11	2	63	36	27	11	10	1	22	15	7	NA	NA	NA	0.939394	0.891892	1	0.846154	0.571429	0.909091	0.681818	NA	6.15204e-07	2.96482e-06	28.5375	MEI4(dist=672501),IRAK1BP1(dist=267889)	intergenic
chr20	41203772	41204039	*	232	209	23	204	160	44	209	186	23	130	116	14	152	76	76	NA	NA	NA	104	73	31	30	17	13	0.900862	0.784314	0.889952	0.892308	0.5	NA	0.701923	0.566667	3.90941e-22	1.04085e-20	28.5387
chr17	1553502	1553623	*	226	202	24	311	258	53	198	160	38	173	161	12	105	77	28	NA	NA	NA	36	28	8	120	45	75	0.893805	0.829582	0.808081	0.930636	0.733333	NA	0.777778	0.375	1.8122e-21	4.56215e-20	28.542
chr8	138096799	138096892	*	14	12	2	33	24	9	35	22	13	23	13	10	24	17	7	NA	NA	NA	30	3	27	10	5	5	0.857143	0.727273	0.628571	0.565217	0.708333	NA	0.1	0.5	0.000269718	0.000709034	28.5565
chr2	231882117	231882227	*	18	15	3	19	14	5	18	16	2	13	11	2	36	24	12	NA	NA	NA	27	6	21	17	13	4	0.833333	0.736842	0.888889	0.846154	0.666667	NA	0.222222	0.764706	0.000172087	0.000477558	28.6029	SPATA3(dist=10118),C2orf72(dist=20054)	intergenic
chr2	239432063	239432590	*	171	138	33	148	121	27	188	131	57	211	170	41	216	61	155	44	38	6	58	28	30	160	109	51	0.807018	0.817568	0.696809	0.805687	0.282407	0.863636	0.482759	0.68125	1.17948e-24	3.67477e-23	28.622	LINC01107	ncRNA_intronic
chr11	119808863	119808987	*	132	116	16	NA	NA	NA	30	25	5	45	36	9	46	14	32	10	4	6	NA	NA	NA	83	61	22	0.878788	NA	0.833333	0.8	0.304348	0.4	NA	0.73494	2.92575e-09	2.10391e-08	28.6727
chr10	6104028	6104208	*	139	96	43	252	152	100	255	168	87	236	165	71	90	58	32	152	9	143	26	8	18	71	51	20	0.690647	0.603175	0.658824	0.699153	0.644444	0.0592105	0.307692	0.71831	1.11744e-19	2.4569e-18	28.7049			IL2RA:NM_001308243:exon1,IL2RA:NM_000417:exon1,IL2RA:NM_001308242:exon1
chr1	201619471	201619608	*	990	595	395	857	474	383	748	377	371	551	283	268	451	100	351	NA	NA	NA	293	13	280	309	163	146	0.60101	0.553092	0.504011	0.513612	0.221729	NA	0.0443686	0.527508	7.69734e-61	1.25703e-58	28.7479	NAV1	intronic
chr17	27056027	27056816	*	691	488	203	526	431	95	643	433	210	272	266	6	322	110	212	NA	NA	NA	70	0	70	149	145	4	0.706223	0.819392	0.673406	0.977941	0.341615	NA	0	0.973154	1.77318e-36	1.05122e-34	28.7562
chr19	56075713	56075813	*	190	161	29	308	226	82	301	232	69	201	161	40	215	135	80	NA	NA	NA	70	15	55	134	56	78	0.847368	0.733766	0.770764	0.800995	0.627907	NA	0.214286	0.41791	5.1666e-26	1.76491e-24	28.8353
chr2	239431513	239432059	*	264	191	73	253	186	67	258	170	88	197	137	60	86	65	21	NA	NA	NA	58	11	47	157	49	108	0.723485	0.735178	0.658915	0.695431	0.755814	NA	0.189655	0.312102	3.5129e-19	7.36615e-18	28.8421	LINC01107	ncRNA_intronic
chr4	186228245	186228384	*	96	91	5	49	41	8	45	40	5	20	19	1	24	13	11	20	19	1	51	27	24	NA	NA	NA	0.947917	0.836735	0.888889	0.95	0.541667	0.95	0.529412	NA	4.84373e-09	3.37324e-08	28.8471	SNX25	intronic
chr4	4078186	4078286	*	13	12	1	20	17	3	18	17	1	17	17	0	34	24	10	12	10	2	12	3	9	NA	NA	NA	0.923077	0.85	0.944444	1	0.705882	0.833333	0.25	NA	4.54084e-05	0.000146095	28.854	FAM86EP(dist=121031),OTOP1(dist=112244)	intergenic
chr6	37653316	37653449	*	161	151	10	174	168	6	135	123	12	76	72	4	48	44	4	NA	NA	NA	34	12	22	36	21	15	0.937888	0.965517	0.911111	0.947368	0.916667	NA	0.352941	0.583333	1.28583e-15	1.96542e-14	28.885	MDGA1	intronic
chr16	7428058	7428478	*	159	140	19	129	110	19	116	99	17	63	57	6	143	63	80	NA	NA	NA	30	25	5	63	49	14	0.880503	0.852713	0.853448	0.904762	0.440559	NA	0.833333	0.777778	3.37992e-17	6.04065e-16	28.8871
chr10	111505221	111505314	*	52	42	10	72	61	11	66	53	13	73	64	9	84	38	46	20	14	6	32	19	13	32	21	11	0.807692	0.847222	0.80303	0.876712	0.452381	0.7	0.59375	0.65625	8.01243e-11	7.14109e-10	28.8883
chr16	17322987	17323218	*	215	198	17	235	206	29	143	129	14	125	120	5	33	31	2	NA	NA	NA	63	17	46	62	50	12	0.92093	0.876596	0.902098	0.96	0.939394	NA	0.269841	0.806452	2.14502e-17	3.8906e-16	28.9218
chr10	99094896	99095588	*	40	18	22	123	44	79	123	40	83	138	43	95	505	10	495	265	1	264	333	17	316	118	36	82	0.45	0.357724	0.325203	0.311594	0.019802	0.00377358	0.0510511	0.305085	1.05493e-46	9.77701e-45	28.9565
chr1	37531562	37531765	*	96	83	13	73	63	10	79	70	9	90	82	8	71	32	39	NA	NA	NA	10	10	0	44	32	12	0.864583	0.863014	0.886076	0.911111	0.450704	NA	1	0.727273	3.16798e-11	2.9827e-10	28.9657	GRIK3(dist=31718),MIR4255(dist=95399)	intergenic
chrX	39950434	39951007	*	22	12	10	NA	NA	NA	314	209	105	180	162	18	166	87	79	NA	NA	NA	110	25	85	374	182	192	0.545455	NA	0.665605	0.9	0.524096	NA	0.227273	0.486631	5.98492e-24	1.79588e-22	28.994
chr6	146744694	146744797	*	72	58	14	118	63	55	64	43	21	59	29	30	92	25	67	NA	NA	NA	63	13	50	41	26	15	0.805556	0.533898	0.671875	0.491525	0.271739	NA	0.206349	0.634146	1.35763e-10	1.17774e-09	29.0083	GRM1	intronic
chr4	108911722	108912197	*	330	285	45	253	201	52	250	220	30	181	153	28	263	216	47	175	25	150	20	14	6	NA	NA	NA	0.863636	0.794466	0.88	0.845304	0.821293	0.142857	0.7	NA	1.25433e-31	5.85572e-30	29.0371	HADH	intronic
chr1	18700448	18700560	*	38	11	27	46	13	33	36	21	15	22	14	8	35	6	29	12	0	12	NA	NA	NA	25	3	22	0.289474	0.282609	0.583333	0.636364	0.171429	0	NA	0.12	5.8437e-06	2.31189e-05	29.0493	IGSF21	intronic
chr6	47344849	47345003	*	260	181	79	159	88	71	60	41	19	72	54	18	64	54	10	42	19	23	132	15	117	NA	NA	NA	0.696154	0.553459	0.683333	0.75	0.84375	0.452381	0.113636	NA	3.56227e-14	4.73638e-13	29.0869	TNFRSF21(dist=67166),CD2AP(dist=100522)	intergenic
chr19	5189153	5189327	*	97	43	54	18	11	7	13	5	8	NA	NA	NA	120	23	97	40	5	35	40	6	34	NA	NA	NA	0.443299	0.611111	0.384615	NA	0.191667	0.125	0.15	NA	1.44185e-08	9.26026e-08	29.0938
chr1	3036861	3037345	*	525	439	86	340	231	109	489	296	193	403	282	121	306	168	138	NA	NA	NA	162	21	141	474	206	268	0.83619	0.679412	0.605317	0.699752	0.54902	NA	0.12963	0.434599	4.86372e-49	4.96889e-47	29.0981	PRDM16	intronic
chr19	13841568	13842169	*	665	423	242	740	502	238	601	415	186	294	180	114	519	255	264	119	11	108	177	10	167	170	88	82	0.63609	0.678378	0.690516	0.612245	0.491329	0.092437	0.0564972	0.517647	6.70525e-54	8.15956e-52	29.1326
chr11	1858960	1860278	*	1779	1278	501	1147	657	490	622	533	89	740	485	255	569	180	389	NA	NA	NA	136	46	90	1156	513	643	0.718381	0.572799	0.856913	0.655405	0.316344	NA	0.338235	0.443772	4.46006e-101	2.44912e-98	29.1568			TNNI2:NM_003282:exon1
chr16	65953035	65953166	*	158	58	100	132	49	83	126	49	77	101	43	58	66	2	64	NA	NA	NA	54	7	47	30	5	25	0.367089	0.371212	0.388889	0.425743	0.030303	NA	0.12963	0.166667	2.65527e-13	3.20278e-12	29.158
chr5	149207404	149207543	*	87	81	6	84	77	7	49	49	0	41	41	0	14	12	2	13	2	11	NA	NA	NA	14	13	1	0.931034	0.916667	1	1	0.857143	0.153846	NA	0.928571	3.5509e-07	1.78397e-06	29.1655	PPARGC1B	intronic
chr15	27137300	27137503	*	167	22	145	240	157	83	333	59	274	231	127	104	250	33	217	264	6	258	44	8	36	NA	NA	NA	0.131737	0.654167	0.177177	0.549784	0.132	0.0227273	0.181818	NA	1.09199e-39	7.57833e-38	29.1672
chr19	49994609	49994904	*	48	41	7	84	72	12	54	48	6	29	19	10	16	14	2	NA	NA	NA	20	5	15	19	11	8	0.854167	0.857143	0.888889	0.655172	0.875	NA	0.25	0.578947	1.16804e-05	4.3188e-05	29.1755			RPL13A:NM_001270491:exon6,RPL13AP5:NR_026712:exon7,RPL13A:NR_073024:exon7,RPL13A:NM_012423:exon7
chr1	18167630	18167723	*	15	13	2	37	30	7	43	36	7	30	20	10	41	19	22	10	8	2	10	5	5	29	13	16	0.866667	0.810811	0.837209	0.666667	0.463415	0.8	0.5	0.448276	7.05818e-06	2.74175e-05	29.2	ACTL8(dist=14072),LINC01654(dist=224428)	intergenic
chr1	23279439	23279532	*	16	13	3	20	12	8	32	25	7	11	8	3	32	25	7	14	0	14	32	6	26	17	11	6	0.8125	0.6	0.78125	0.727273	0.78125	0	0.1875	0.647059	8.68629e-05	0.000260345	29.2072	LACTBL1	downstream
chr11	72532653	72533409	*	1801	1492	309	2132	1825	307	1869	1271	598	2016	1266	750	456	379	77	NA	NA	NA	803	3	800	1154	719	435	0.828429	0.856004	0.680043	0.627976	0.83114	NA	0.00373599	0.62305	4.47454e-152	6.55218e-149	29.2506			ATG16L2:NM_001318766:exon5,ATG16L2:NM_001318766:exon4,ATG16L2:NM_033388:exon4,ATG16L2:NM_033388:exon5
chr9	19506647	19506783	*	138	132	6	174	155	19	122	113	9	108	96	12	165	98	67	NA	NA	NA	20	13	7	11	11	0	0.956522	0.890805	0.92623	0.888889	0.593939	NA	0.65	1	2.85581e-19	6.02322e-18	29.268
chr22	40050930	40051270	*	26	18	8	52	29	23	NA	NA	NA	36	22	14	30	8	22	22	9	13	NA	NA	NA	44	13	31	0.692308	0.557692	NA	0.611111	0.266667	0.409091	NA	0.295455	1.94723e-05	6.83895e-05	29.2763
chr1	228743347	228743444	*	574	334	240	616	403	213	863	405	458	1132	601	531	810	50	760	NA	NA	NA	366	122	244	712	308	404	0.581882	0.654221	0.469293	0.530919	0.0617284	NA	0.333333	0.432584	6.15036e-95	2.96906e-92	29.3015	BTNL10(dist=43358),MIR7641-2(dist=2601)	intergenic
chr14	92981194	92981511	*	10	10	0	77	57	20	87	65	22	48	24	24	NA	NA	NA	30	28	2	64	7	57	33	17	16	1	0.74026	0.747126	0.5	NA	0.933333	0.109375	0.515152	8.00914e-08	4.52411e-07	29.3254
chr6	170732277	170732439	*	186	32	154	343	164	179	308	134	174	422	277	145	319	68	251	NA	NA	NA	60	2	58	156	31	125	0.172043	0.478134	0.435065	0.656398	0.213166	NA	0.0333333	0.198718	2.5456e-33	1.30032e-31	29.3344
chr6	42715703	42715810	*	271	208	63	311	242	69	432	357	75	288	229	59	128	95	33	184	19	165	30	23	7	96	83	13	0.767528	0.778135	0.826389	0.795139	0.742188	0.103261	0.766667	0.864583	1.66206e-30	7.30139e-29	29.3416	BICRAL	intronic
chr12	6178534	6178786	*	12	10	2	14	14	0	28	21	7	12	7	5	45	14	31	30	18	12	NA	NA	NA	12	11	1	0.833333	1	0.75	0.583333	0.311111	0.6	NA	0.916667	0.000159347	0.000445951	29.3626
chr20	49749126	49749564	*	129	118	11	103	71	32	64	48	16	56	52	4	174	129	45	NA	NA	NA	88	14	74	49	21	28	0.914729	0.68932	0.75	0.928571	0.741379	NA	0.159091	0.428571	2.76281e-16	4.52703e-15	29.3692
chr20	55356195	55356600	*	58	54	4	67	61	6	61	56	5	38	30	8	31	21	10	NA	NA	NA	10	4	6	17	10	7	0.931034	0.910448	0.918033	0.789474	0.677419	NA	0.4	0.588235	6.65839e-07	3.18525e-06	29.3873
chr10	70412306	70412597	*	37	37	0	34	33	1	43	43	0	41	40	1	61	35	26	NA	NA	NA	11	10	1	16	16	0	1	0.970588	1	0.97561	0.57377	NA	0.909091	1	4.71439e-12	4.95578e-11	29.3915			TET1:NM_030625:exon6
chr1	234719670	234719763	*	13	10	3	47	24	23	48	27	21	39	16	23	28	15	13	NA	NA	NA	26	1	25	20	1	19	0.769231	0.510638	0.5625	0.410256	0.535714	NA	0.0384615	0.05	1.9798e-05	6.94001e-05	29.408	LINC01354(dist=52145),IRF2BP2(dist=20252)	intergenic
chr5	151261124	151261495	*	35	25	10	67	51	16	53	33	20	19	7	12	24	14	10	13	5	8	49	13	36	NA	NA	NA	0.714286	0.761194	0.622642	0.368421	0.583333	0.384615	0.265306	NA	6.28765e-06	2.47128e-05	29.4574	GLRA1	intronic
chr8	142328300	142328579	*	105	68	37	145	72	73	90	73	17	148	108	40	107	55	52	NA	NA	NA	93	24	69	103	31	72	0.647619	0.496552	0.811111	0.72973	0.514019	NA	0.258065	0.300971	4.31535e-16	6.93643e-15	29.4751
chr7	117483804	117483922	*	39	39	0	41	40	1	36	36	0	NA	NA	NA	19	13	6	25	18	7	12	8	4	NA	NA	NA	1	0.97561	1	NA	0.684211	0.72	0.666667	NA	3.20942e-09	2.29205e-08	29.4951
chr19	37287274	37288396	*	1392	853	539	1716	1234	482	1542	1164	378	604	345	259	813	299	514	NA	NA	NA	157	41	116	81	69	12	0.612787	0.719114	0.754864	0.571192	0.367774	NA	0.261146	0.851852	5.76409e-71	1.28536e-68	29.5278
chr2	124598324	124598417	*	20	17	3	27	26	1	29	25	4	40	37	3	17	8	9	NA	NA	NA	13	12	1	11	5	6	0.85	0.962963	0.862069	0.925	0.470588	NA	0.923077	0.454545	4.78056e-05	0.00015289	29.5416	LINC01826(dist=767267),CNTNAP5(dist=184447)	intergenic
chr19	43457559	43457697	*	55	55	0	49	47	2	40	40	0	19	18	1	46	35	11	10	9	1	14	4	10	NA	NA	NA	1	0.959184	1	0.947368	0.76087	0.9	0.285714	NA	1.03148e-10	9.07528e-10	29.5881
chr5	164216263	164216467	*	251	218	33	205	174	31	187	148	39	126	110	16	144	94	50	NA	NA	NA	80	29	51	20	11	9	0.868526	0.84878	0.791444	0.873016	0.652778	NA	0.3625	0.55	4.25836e-20	9.66764e-19	29.6073	LOC102546299(dist=246274),NONE(dist=NONE)	intergenic
chr10	134361005	134361054	*	27	21	6	14	7	7	13	4	9	65	55	10	11	3	8	NA	NA	NA	10	0	10	25	17	8	0.777778	0.5	0.307692	0.846154	0.272727	NA	0	0.68	0.000423791	0.00105827	29.631
chr3	131681829	131681979	*	78	71	7	95	84	11	93	77	16	115	103	12	58	26	32	NA	NA	NA	35	25	10	46	30	16	0.910256	0.884211	0.827957	0.895652	0.448276	NA	0.714286	0.652174	1.00402e-12	1.13764e-11	29.6531	CPNE4	intronic
chr5	169813605	169813687	*	NA	NA	NA	18	17	1	16	13	3	24	22	2	12	7	5	NA	NA	NA	13	3	10	20	17	3	NA	0.944444	0.8125	0.916667	0.583333	NA	0.230769	0.85	0.000369025	0.000936576	29.6552	KCNIP1,KCNMB1	intronic
chr8	142274080	142274529	*	601	560	41	406	380	26	323	299	24	167	153	14	140	114	26	NA	NA	NA	117	43	74	81	57	24	0.93178	0.935961	0.925697	0.916168	0.814286	NA	0.367521	0.703704	2.82474e-40	2.01445e-38	29.6724
chr8	127630953	127631110	*	39	35	4	26	26	0	NA	NA	NA	13	9	4	12	10	2	10	5	5	23	12	11	NA	NA	NA	0.897436	1	NA	0.692308	0.833333	0.5	0.521739	NA	0.000124375	0.000357645	29.7436
chr16	759109	759426	*	62	56	6	74	56	18	66	48	18	46	36	10	99	25	74	NA	NA	NA	15	7	8	93	70	23	0.903226	0.756757	0.727273	0.782609	0.252525	NA	0.466667	0.752688	2.28262e-11	2.19324e-10	29.7569
chr22	41808271	41809032	*	457	381	76	333	303	30	326	298	28	91	66	25	124	121	3	NA	NA	NA	269	87	182	56	48	8	0.833698	0.90991	0.91411	0.725275	0.975806	NA	0.32342	0.857143	1.72162e-36	1.02203e-34	29.8113
chr7	129398997	129399296	*	39	37	2	50	48	2	63	59	4	59	56	3	83	45	38	NA	NA	NA	20	13	7	54	44	10	0.948718	0.96	0.936508	0.949153	0.542169	NA	0.65	0.814815	5.7554e-14	7.46703e-13	29.8186
chr1	11680544	11681010	*	82	67	15	54	46	8	56	44	12	20	14	6	155	84	71	NA	NA	NA	127	50	77	23	21	2	0.817073	0.851852	0.785714	0.7	0.541935	NA	0.393701	0.913043	1.47435e-12	1.63803e-11	29.8407	LINC01647(dist=7133),FBXO2(dist=27408)	intergenic
chr18	21284008	21284119	*	93	76	17	165	116	49	122	93	29	171	122	49	30	23	7	NA	NA	NA	45	3	42	75	40	35	0.817204	0.70303	0.762295	0.71345	0.766667	NA	0.0666667	0.533333	1.52664e-11	1.50076e-10	29.8657
chr10	1339923	1340040	*	219	110	109	288	186	102	314	246	68	162	127	35	145	64	81	NA	NA	NA	118	19	99	70	44	26	0.502283	0.645833	0.783439	0.783951	0.441379	NA	0.161017	0.628571	9.82077e-22	2.52738e-20	29.9188
chr10	121232451	121232539	*	20	20	0	31	28	3	40	37	3	13	13	0	20	14	6	NA	NA	NA	10	3	7	12	10	2	1	0.903226	0.925	1	0.7	NA	0.3	0.833333	9.3558e-06	3.53213e-05	29.9451
chr2	121498461	121498580	*	396	352	44	587	307	280	526	445	81	371	203	168	234	156	78	NA	NA	NA	204	53	151	384	116	268	0.888889	0.522998	0.846008	0.54717	0.666667	NA	0.259804	0.302083	3.2916e-48	3.26409e-46	29.9836	LINC01101(dist=274536),GLI2(dist=56287)	intergenic
chr1	109837301	109837819	*	105	57	48	146	36	110	127	68	59	86	45	41	152	29	123	50	5	45	74	11	63	64	4	60	0.542857	0.246575	0.535433	0.523256	0.190789	0.1	0.148649	0.0625	1.24528e-20	2.95222e-19	29.9848	MYBPHL	exonic	MYBPHL:NM_001010985:exon7,MYBPHL:NM_001265613:exon7
chr6	88855985	88856121	*	149	146	3	152	140	12	105	98	7	72	71	1	63	46	17	NA	NA	NA	33	12	21	39	30	9	0.979866	0.921053	0.933333	0.986111	0.730159	NA	0.363636	0.769231	2.1779e-18	4.29228e-17	30.0031	CNR1	intronic
chr7	150808227	150808794	*	415	205	210	548	297	251	452	273	179	351	178	173	87	8	79	30	1	29	94	0	94	219	94	125	0.493976	0.541971	0.603982	0.507123	0.091954	0.0333333	0	0.429224	3.12854e-30	1.35405e-28	30.0103
chr22	18458673	18458848	*	126	114	12	200	165	35	186	165	21	87	81	6	116	71	45	NA	NA	NA	45	21	24	37	22	15	0.904762	0.825	0.887097	0.931034	0.612069	NA	0.466667	0.594595	3.03341e-18	5.88331e-17	30.0703
chr19	734177	734564	*	188	167	21	132	102	30	40	31	9	48	41	7	52	33	19	NA	NA	NA	108	40	68	40	34	6	0.888298	0.772727	0.775	0.854167	0.634615	NA	0.37037	0.85	8.91166e-15	1.25396e-13	30.0784			PALM:NM_001040134:exon6,PALM:NM_002579:exon6
chr9	137249987	137250725	*	658	584	74	223	141	82	214	141	73	380	300	80	130	114	16	NA	NA	NA	54	8	46	141	37	104	0.887538	0.632287	0.658879	0.789474	0.876923	NA	0.148148	0.262411	2.23523e-26	7.78693e-25	30.1278
chr22	41047920	41048049	*	156	111	45	228	158	70	174	116	58	90	65	25	43	42	1	36	0	36	90	10	80	60	38	22	0.711538	0.692982	0.666667	0.722222	0.976744	0	0.111111	0.633333	1.38996e-15	2.11942e-14	30.1431
chr3	67255118	67255253	*	185	164	21	278	243	35	165	140	25	NA	NA	NA	190	104	86	NA	NA	NA	44	31	13	75	41	34	0.886486	0.874101	0.848485	NA	0.547368	NA	0.704545	0.546667	6.40603e-24	1.917e-22	30.144	KBTBD8(dist=193486),MIR4272(dist=20635)	intergenic
chr10	135059293	135059793	*	229	168	61	199	103	96	168	101	67	40	28	12	142	60	82	12	0	12	46	1	45	142	51	91	0.733624	0.517588	0.60119	0.7	0.422535	0	0.0217391	0.359155	1.24944e-19	2.72665e-18	30.1445
chr8	143070384	143071285	*	143	122	21	226	173	53	258	193	65	150	117	33	107	66	41	NA	NA	NA	124	30	94	92	58	34	0.853147	0.765487	0.748062	0.78	0.616822	NA	0.241935	0.630435	4.15445e-22	1.10542e-20	30.1856
chr2	214298688	214298988	*	149	139	10	138	131	7	116	108	8	92	82	10	176	112	64	NA	NA	NA	92	43	49	46	42	4	0.932886	0.949275	0.931034	0.891304	0.636364	NA	0.467391	0.913043	1.22108e-26	4.33292e-25	30.1904	SPAG16	intronic
chr2	87816256	87816367	*	150	137	13	282	225	57	277	221	56	168	144	24	132	91	41	NA	NA	NA	96	25	71	161	89	72	0.913333	0.797872	0.797834	0.857143	0.689394	NA	0.260417	0.552795	5.24606e-28	2.0269e-26	30.197	CYTOR	ncRNA_intronic
chr1	201618654	201618968	*	368	321	47	453	354	99	272	240	32	219	168	51	431	169	262	48	32	16	NA	NA	NA	165	136	29	0.872283	0.781457	0.882353	0.767123	0.392111	0.666667	NA	0.824242	2.03045e-43	1.66103e-41	30.2165	NAV1	intronic
chr10	73155765	73156203	*	167	121	46	201	147	54	226	168	58	156	126	30	492	242	250	180	17	163	90	39	51	163	115	48	0.724551	0.731343	0.743363	0.807692	0.49187	0.0944444	0.433333	0.705521	9.33227e-37	5.65469e-35	30.2847
chr1	6490959	6491056	*	33	31	2	45	35	10	39	36	3	39	26	13	14	13	1	NA	NA	NA	22	3	19	49	28	21	0.939394	0.777778	0.923077	0.666667	0.928571	NA	0.136364	0.571429	9.30734e-07	4.33925e-06	30.2866	ESPN	intronic
chr5	28928321	28928431	*	545	154	391	691	559	132	762	646	116	901	153	748	395	91	304	110	39	71	90	25	65	495	83	412	0.282569	0.808973	0.847769	0.169811	0.23038	0.354545	0.277778	0.167677	6.99203e-70	1.49833e-67	30.3211	LSP1P3	downstream
chr2	121577945	121578166	*	436	314	122	313	190	123	304	221	83	221	130	91	251	94	157	NA	NA	NA	83	20	63	36	22	14	0.720183	0.607029	0.726974	0.588235	0.374502	NA	0.240964	0.611111	2.03664e-25	6.6768e-24	30.3547	GLI2	intronic
chr20	23114417	23114728	*	48	45	3	72	59	13	80	70	10	96	93	3	50	45	5	34	28	6	72	29	43	58	26	32	0.9375	0.819444	0.875	0.96875	0.9	0.823529	0.402778	0.448276	3.92065e-16	6.32977e-15	30.3896
chr17	5674533	5674623	*	187	105	82	329	193	136	385	203	182	510	34	476	406	36	370	241	11	230	232	38	194	363	8	355	0.561497	0.586626	0.527273	0.0666667	0.08867	0.0456432	0.163793	0.0220386	1.87599e-82	6.33936e-80	30.4284
chr8	37334004	37334137	*	64	60	4	65	57	8	73	63	10	22	21	1	26	16	10	NA	NA	NA	13	7	6	10	6	4	0.9375	0.876923	0.863014	0.954545	0.615385	NA	0.538462	0.6	1.4079e-06	6.32855e-06	30.5485
chr8	34775780	34776260	*	206	170	36	270	223	47	163	134	29	112	85	27	212	94	118	47	33	14	NA	NA	NA	14	12	2	0.825243	0.825926	0.822086	0.758929	0.443396	0.702128	NA	0.857143	2.80344e-21	6.96575e-20	30.5756
chr7	70435752	70435977	*	82	70	12	126	103	23	113	93	20	42	34	8	46	29	17	20	5	15	32	17	15	NA	NA	NA	0.853659	0.81746	0.823009	0.809524	0.630435	0.25	0.53125	NA	2.08793e-09	1.53331e-08	30.6038
chr4	144256491	144257079	*	565	239	326	294	3	291	467	145	322	339	144	195	234	4	230	NA	NA	NA	203	2	201	108	1	107	0.423009	0.0102041	0.310493	0.424779	0.017094	NA	0.00985222	0.00925926	8.50152e-66	1.64847e-63	30.6075	GAB1	upstream
chr21	40220344	40220444	*	141	116	25	135	107	28	168	138	30	147	130	17	33	32	1	NA	NA	NA	104	8	96	149	110	39	0.822695	0.792593	0.821429	0.884354	0.969697	NA	0.0769231	0.738255	5.61887e-21	1.36298e-19	30.632
chr13	91582533	91582602	*	20	17	3	38	38	0	55	54	1	42	40	2	25	24	1	NA	NA	NA	32	7	25	24	22	2	0.85	1	0.981818	0.952381	0.96	NA	0.21875	0.916667	3.51559e-10	2.87918e-09	30.6969
chr1	227974596	227974780	*	512	183	329	518	303	215	341	192	149	NA	NA	NA	58	19	39	248	20	228	NA	NA	NA	106	38	68	0.357422	0.584942	0.56305	NA	0.327586	0.0806452	NA	0.358491	1.19695e-30	5.29523e-29	30.7636	SNAP47(dist=5664),PRSS38(dist=28638)	intergenic
chr17	47091096	47091362	*	1136	677	459	843	410	433	696	410	286	604	344	260	324	85	239	NA	NA	NA	171	6	165	132	68	64	0.595951	0.486358	0.58908	0.569536	0.262346	NA	0.0350877	0.515152	7.84919e-47	7.30537e-45	30.7863
chr16	85271771	85272063	*	64	28	36	140	69	71	156	123	33	196	111	85	197	79	118	NA	NA	NA	231	21	210	202	81	121	0.4375	0.492857	0.788462	0.566327	0.401015	NA	0.0909091	0.40099	5.11007e-27	1.84761e-25	30.8022
chr11	128646807	128647303	*	706	635	71	571	448	123	744	585	159	592	478	114	337	220	117	NA	NA	NA	164	100	64	476	181	295	0.899433	0.784588	0.78629	0.807432	0.652819	NA	0.609756	0.380252	3.56888e-73	9.06244e-71	30.8484
chr2	20870596	20870808	*	98	62	36	555	471	84	604	314	290	1017	438	579	358	179	179	NA	NA	NA	10	6	4	587	60	527	0.632653	0.848649	0.519868	0.430678	0.5	NA	0.6	0.102215	7.93341e-60	1.24915e-57	30.8539	GDF7	exonic	GDF7:NM_182828:exon2
chr3	46394598	46394712	*	37	25	12	44	22	22	50	28	22	NA	NA	NA	23	11	12	11	1	10	14	1	13	24	6	18	0.675676	0.5	0.56	NA	0.478261	0.0909091	0.0714286	0.25	1.81997e-05	6.4326e-05	30.863	CCR2	upstream
chr1	230849750	230849825	*	NA	NA	NA	26	13	13	35	26	9	20	8	12	39	2	37	NA	NA	NA	22	5	17	35	19	16	NA	0.5	0.742857	0.4	0.0512821	NA	0.227273	0.542857	2.75797e-05	9.34997e-05	30.9414	AGT	splicing
chr11	73499611	73499785	*	259	201	58	314	270	44	425	368	57	237	168	69	376	281	95	82	39	43	483	107	376	152	126	26	0.776062	0.859873	0.865882	0.708861	0.74734	0.47561	0.221532	0.828947	1.35751e-57	1.92994e-55	30.9438
chr16	49526530	49526914	*	848	657	191	815	611	204	675	449	226	665	415	250	66	62	4	162	14	148	238	76	162	547	253	294	0.774764	0.749693	0.665185	0.62406	0.939394	0.0864198	0.319328	0.462523	2.42617e-68	5.05124e-66	31.0154
chr9	38687461	38687845	*	407	178	229	483	229	254	515	275	240	703	400	303	488	62	426	NA	NA	NA	178	7	171	388	145	243	0.437346	0.47412	0.533981	0.56899	0.127049	NA	0.0393258	0.373711	2.89648e-66	5.68044e-64	31.0247
chr8	144120725	144120883	*	46	20	26	221	185	36	151	76	75	176	126	50	260	51	209	44	7	37	84	27	57	205	137	68	0.434783	0.837104	0.503311	0.715909	0.196154	0.159091	0.321429	0.668293	2.80191e-27	1.02916e-25	31.0818			C8orf31:NM_173687:exon1,C8orf31:NR_126398:exon1,C8orf31:NR_126399:exon1
chr16	31225357	31225573	*	42	41	1	47	46	1	31	31	0	14	13	1	28	27	1	NA	NA	NA	16	1	15	10	8	2	0.97619	0.978723	1	0.928571	0.964286	NA	0.0625	0.8	5.0995e-09	3.53902e-08	31.0945			TRIM72:NM_001008274:exon1
chr1	4710571	4710676	*	85	51	34	92	54	38	85	52	33	30	18	12	41	8	33	NA	NA	NA	22	6	16	48	18	30	0.6	0.586957	0.611765	0.6	0.195122	NA	0.272727	0.375	1.67404e-08	1.06364e-07	31.1027	LINC01646(dist=66807),AJAP1(dist=4429)	intergenic
chr14	95422593	95422692	*	15	15	0	37	35	2	45	39	6	13	11	2	56	25	31	12	10	2	NA	NA	NA	19	17	2	1	0.945946	0.866667	0.846154	0.446429	0.833333	NA	0.894737	1.62152e-07	8.67424e-07	31.139
chr4	187083516	187083901	*	189	112	77	398	323	75	369	299	70	216	147	69	292	98	194	84	16	68	52	28	24	156	115	41	0.592593	0.811558	0.810298	0.680556	0.335616	0.190476	0.538462	0.737179	2.34685e-37	1.45822e-35	31.1638	FAM149A	intronic
chrX	86664565	86664706	*	136	84	52	38	27	11	74	49	25	28	21	7	54	17	37	20	2	18	NA	NA	NA	28	16	12	0.617647	0.710526	0.662162	0.75	0.314815	0.1	NA	0.571429	4.99557e-08	2.93035e-07	31.266
chr21	46875808	46875978	*	221	194	27	NA	NA	NA	58	53	5	118	96	22	80	72	8	NA	NA	NA	108	26	82	12	12	0	0.877828	NA	0.913793	0.813559	0.9	NA	0.240741	1	1.18364e-16	2.01072e-15	31.398			COL18A1:NM_130444:exon1,COL18A1:NM_030582:exon1
chr12	95567919	95568014	*	28	28	0	65	55	10	67	57	10	44	38	6	62	30	32	21	14	7	NA	NA	NA	28	18	10	1	0.846154	0.850746	0.863636	0.483871	0.666667	NA	0.642857	7.91401e-10	6.17954e-09	31.399
chr18	77917521	77917812	*	101	11	90	126	92	34	54	36	18	45	10	35	782	118	664	242	2	240	81	21	60	30	21	9	0.108911	0.730159	0.666667	0.222222	0.150895	0.00826446	0.259259	0.7	9.81966e-31	4.37057e-29	31.4324			PARD6G:NM_032510:exon3
chr2	173599834	173600373	*	306	97	209	108	77	31	182	86	96	215	50	165	55	8	47	61	4	57	140	8	132	55	1	54	0.316993	0.712963	0.472527	0.232558	0.145455	0.0655738	0.0571429	0.0181818	8.59698e-30	3.63487e-28	31.472	RAPGEF4-AS1	ncRNA_exonic	RAPGEF4-AS1:NR_026995:exon2
chr3	156827492	156827612	*	150	129	21	241	199	42	177	141	36	128	109	19	110	73	37	NA	NA	NA	51	30	21	95	29	66	0.86	0.825726	0.79661	0.851562	0.663636	NA	0.588235	0.305263	1.32069e-21	3.36334e-20	31.4835	LINC00880	ncRNA_intronic
chr22	37378237	37378384	*	75	49	26	71	37	34	52	41	11	27	19	8	26	8	18	NA	NA	NA	26	7	19	14	7	7	0.653333	0.521127	0.788462	0.703704	0.307692	NA	0.269231	0.5	5.24482e-06	2.0942e-05	31.5556
chr12	131622151	131622599	*	392	308	84	213	196	17	292	263	29	388	354	34	420	139	281	90	64	26	50	21	29	324	268	56	0.785714	0.920188	0.900685	0.912371	0.330952	0.711111	0.42	0.82716	1.81002e-61	3.02334e-59	31.5812
chr4	1145344	1145680	*	90	83	7	128	113	15	94	86	8	95	80	15	20	18	2	NA	NA	NA	28	4	24	20	17	3	0.922222	0.882812	0.914894	0.842105	0.9	NA	0.142857	0.85	3.01463e-09	2.16363e-08	31.5905	LOC105374344(dist=18581),SPON2(dist=15041)	intergenic
chr20	62152810	62153436	*	1136	685	451	908	395	513	807	340	467	598	224	374	146	88	58	80	15	65	152	1	151	720	72	648	0.602993	0.435022	0.421314	0.374582	0.60274	0.1875	0.00657895	0.1	7.71653e-85	2.73375e-82	31.6368			PPDPF:NM_024299:exon3,PPDPF:NM_024299:exon4
chr8	145674184	145674354	*	277	251	26	347	289	58	384	340	44	307	278	29	204	99	105	NA	NA	NA	126	63	63	604	365	239	0.906137	0.832853	0.885417	0.905537	0.485294	NA	0.5	0.604305	1.76672e-65	3.40403e-63	31.6369
chr21	40667273	40667409	*	830	419	411	668	326	342	820	498	322	408	188	220	848	207	641	138	20	118	391	21	370	160	72	88	0.504819	0.488024	0.607317	0.460784	0.244104	0.144928	0.0537084	0.45	3.60427e-95	1.75927e-92	31.6747
chr19	45748854	45748999	*	108	85	23	170	122	48	192	116	76	254	206	48	81	63	18	30	16	14	68	2	66	157	58	99	0.787037	0.717647	0.604167	0.811024	0.777778	0.533333	0.0294118	0.369427	5.55701e-23	1.56086e-21	31.6973
chr2	10689376	10689510	*	129	96	33	146	111	35	63	52	11	77	58	19	90	22	68	36	25	11	42	28	14	NA	NA	NA	0.744186	0.760274	0.825397	0.753247	0.244444	0.694444	0.666667	NA	3.6379e-13	4.32042e-12	31.7427	LOC101929715(dist=93698),NOL10(dist=21382)	intergenic
chr14	73698841	73699172	*	87	78	9	113	99	14	107	100	7	70	60	10	67	35	32	NA	NA	NA	43	18	25	60	45	15	0.896552	0.876106	0.934579	0.857143	0.522388	NA	0.418605	0.75	1.78429e-16	2.98718e-15	31.7429
chr19	994975	995315	*	199	111	88	298	179	119	371	235	136	192	131	61	136	53	83	NA	NA	NA	67	15	52	182	48	134	0.557789	0.600671	0.633423	0.682292	0.389706	NA	0.223881	0.263736	4.26999e-27	1.55281e-25	31.7569
chr15	40531377	40531892	*	316	105	211	170	137	33	138	107	31	107	72	35	388	85	303	NA	NA	NA	40	1	39	56	39	17	0.332278	0.805882	0.775362	0.672897	0.219072	NA	0.025	0.696429	1.83129e-28	7.26066e-27	31.7659			PAK6:NM_001276718:exon1
chr20	21071157	21071593	*	222	185	37	224	157	67	204	175	29	141	109	32	213	75	138	67	46	21	30	9	21	79	54	25	0.833333	0.700893	0.857843	0.77305	0.352113	0.686567	0.3	0.683544	8.28094e-28	3.15781e-26	31.8396
chr16	50647246	50647737	*	120	95	25	204	180	24	168	149	19	52	49	3	90	53	37	52	15	37	45	35	10	NA	NA	NA	0.791667	0.882353	0.886905	0.942308	0.588889	0.288462	0.777778	NA	2.11531e-18	4.17828e-17	31.8683
chr12	132293002	132293504	*	333	182	151	411	299	112	465	296	169	467	143	324	769	62	707	10	3	7	221	24	197	295	209	86	0.546547	0.727494	0.636559	0.30621	0.0806242	0.3	0.108597	0.708475	5.41898e-71	1.22079e-68	31.881
chr1	110074621	110075317	*	324	268	56	539	430	109	488	402	86	248	186	62	275	90	185	NA	NA	NA	88	58	30	152	102	50	0.82716	0.797774	0.82377	0.75	0.327273	NA	0.659091	0.671053	3.05293e-42	2.36951e-40	31.8816	AMIGO1(dist=22285),GPR61(dist=7177)	intergenic
chr15	22697925	22698282	*	150	121	29	192	152	40	149	121	28	50	27	23	90	44	46	NA	NA	NA	27	9	18	42	20	22	0.806667	0.791667	0.812081	0.54	0.488889	NA	0.333333	0.47619	5.97082e-14	7.73737e-13	31.9069
chr15	34394780	34395140	*	36	34	2	38	35	3	32	31	1	30	25	5	36	35	1	70	17	53	54	44	10	NA	NA	NA	0.944444	0.921053	0.96875	0.833333	0.972222	0.242857	0.814815	NA	4.67683e-11	4.30989e-10	31.9118			PGBD4:NM_152595:exon1
chr22	23499192	23499329	*	11	8	3	32	29	3	29	25	4	56	52	4	12	8	4	22	6	16	NA	NA	NA	29	22	7	0.727273	0.90625	0.862069	0.928571	0.666667	0.272727	NA	0.758621	8.47991e-07	3.9846e-06	31.9196
chr4	3632697	3633097	*	541	425	116	281	182	99	324	231	93	321	256	65	196	109	87	NA	NA	NA	70	6	64	60	24	36	0.785582	0.647687	0.712963	0.797508	0.556122	NA	0.0857143	0.4	1.41615e-27	5.33087e-26	31.9359	LINC00955(dist=39985),LINC02171(dist=42223)	intergenic
chr19	14639144	14639681	*	621	568	53	579	533	46	450	410	40	208	183	25	168	166	2	100	28	72	184	33	151	112	107	5	0.914654	0.920553	0.911111	0.879808	0.988095	0.28	0.179348	0.955357	1.07858e-62	1.91055e-60	31.9534
chr17	33894256	33894587	*	455	368	87	432	363	69	369	312	57	266	213	53	284	142	142	NA	NA	NA	74	10	64	91	75	16	0.808791	0.840278	0.845528	0.800752	0.5	NA	0.135135	0.824176	1.37994e-39	9.47196e-38	31.9662
chr21	36258364	36258498	*	476	165	311	569	274	295	400	193	207	100	47	53	429	64	365	116	14	102	227	7	220	120	21	99	0.346639	0.481547	0.4825	0.47	0.149184	0.12069	0.030837	0.175	8.51818e-66	1.64847e-63	32.0648
chr11	61496440	61496597	*	180	120	60	74	44	30	92	62	30	90	62	28	98	36	62	22	2	20	NA	NA	NA	36	15	21	0.666667	0.594595	0.673913	0.688889	0.367347	0.0909091	NA	0.416667	3.5897e-12	3.81827e-11	32.0807			DAGLA:NM_006133:exon8
chr17	1633553	1633854	*	210	187	23	264	227	37	238	174	64	239	212	27	210	123	87	105	59	46	133	57	76	150	72	78	0.890476	0.859848	0.731092	0.887029	0.585714	0.561905	0.428571	0.48	4.89517e-42	3.7399e-40	32.1153			WDR81:NM_001163811:exon2,WDR81:NM_001163809:exon2,WDR81:NM_001163673:exon2,WDR81:NM_152348:exon3
chr5	177630532	177631309	*	691	157	534	476	432	44	288	254	34	189	168	21	1158	340	818	221	3	218	438	4	434	331	284	47	0.227207	0.907563	0.881944	0.888889	0.29361	0.0135747	0.00913242	0.858006	4.02976e-88	1.55287e-85	32.1202	HNRNPAB	upstream
chr7	27182830	27183029	*	725	639	86	356	328	28	967	840	127	971	857	114	809	462	347	NA	NA	NA	220	41	179	565	391	174	0.881379	0.921348	0.868666	0.882595	0.571075	NA	0.186364	0.692035	5.46118e-130	5.2154e-127	32.1558			HOXA5:NM_019102:exon1
chr5	37666116	37666267	*	161	108	53	238	189	49	304	247	57	184	172	12	80	58	22	44	18	26	NA	NA	NA	80	23	57	0.670807	0.794118	0.8125	0.934783	0.725	0.409091	NA	0.2875	1.50643e-19	3.26963e-18	32.1921	WDR70	intronic
chr16	85409880	85410161	*	519	376	143	746	538	208	574	390	184	432	320	112	102	85	17	NA	NA	NA	165	16	149	550	220	330	0.72447	0.72118	0.679443	0.740741	0.833333	NA	0.0969697	0.4	8.40139e-59	1.25535e-56	32.2203
chr1	150896909	150898303	*	1031	804	227	1257	808	449	894	723	171	556	325	231	929	254	675	NA	NA	NA	50	36	14	227	179	48	0.779825	0.6428	0.808725	0.584532	0.273412	NA	0.72	0.788546	1.74187e-88	6.89367e-86	32.2722	SETDB1	upstream
chr17	27076578	27077250	*	220	70	150	137	89	48	149	133	16	113	102	11	175	47	128	43	4	39	57	2	55	63	53	10	0.318182	0.649635	0.892617	0.902655	0.268571	0.0930233	0.0350877	0.84127	5.43814e-22	1.43052e-20	32.2901			TRAF4:NM_004295:exon7
chr12	10096112	10096258	*	390	178	212	330	28	302	293	226	67	114	51	63	86	8	78	75	0	75	142	24	118	NA	NA	NA	0.45641	0.0848485	0.771331	0.447368	0.0930233	0	0.169014	NA	4.23521e-29	1.73072e-27	32.2961
chr19	17456893	17457881	*	525	347	178	512	310	202	483	301	182	194	122	72	831	262	569	98	81	17	352	5	347	78	69	9	0.660952	0.605469	0.623188	0.628866	0.315283	0.826531	0.0142045	0.884615	2.43425e-72	5.90807e-70	32.3262
chr2	170572058	170572716	*	178	136	42	159	127	32	152	121	31	86	67	19	77	34	43	NA	NA	NA	47	13	34	43	30	13	0.764045	0.798742	0.796053	0.77907	0.441558	NA	0.276596	0.697674	4.60979e-15	6.67899e-14	32.327	PHOSPHO2-KLHL23	intronic
chr6	89717172	89717696	*	189	182	7	98	90	8	73	72	1	57	55	2	79	79	0	59	18	41	23	5	18	NA	NA	NA	0.962963	0.918367	0.986301	0.964912	1	0.305085	0.217391	NA	3.55408e-22	9.49695e-21	32.3294	RNGTT(dist=43824),PNRC1(dist=72733)	intergenic
chr3	127139821	127139948	*	52	20	32	64	32	32	54	27	27	20	10	10	15	0	15	22	6	16	22	2	20	10	2	8	0.384615	0.5	0.5	0.5	0	0.272727	0.0909091	0.2	6.34499e-07	3.04961e-06	32.3494	LINC02016(dist=30308),LINC01471(dist=76496)	intergenic
chr10	13200515	13200974	*	487	306	181	259	233	26	471	260	211	678	342	336	679	211	468	232	38	194	357	97	260	140	46	94	0.628337	0.899614	0.552017	0.504425	0.310751	0.163793	0.271709	0.328571	7.11273e-78	2.14014e-75	32.3702
chr12	124018970	124019603	*	600	270	330	384	316	68	295	243	52	286	162	124	455	222	233	222	15	207	223	8	215	70	55	15	0.45	0.822917	0.823729	0.566434	0.487912	0.0675676	0.0358744	0.785714	1.06326e-57	1.52147e-55	32.3948
chr1	16514789	16514877	*	NA	NA	NA	119	89	30	101	81	20	112	88	24	45	23	22	NA	NA	NA	39	7	32	44	28	16	NA	0.747899	0.80198	0.785714	0.511111	NA	0.179487	0.636364	4.95928e-11	4.55013e-10	32.3983	EPHA2(dist=32185),ARHGEF19(dist=9472)	intergenic
chr3	176988641	176988739	*	114	99	15	138	120	18	126	109	17	131	129	2	120	76	44	NA	NA	NA	66	19	47	72	53	19	0.868421	0.869565	0.865079	0.984733	0.633333	NA	0.287879	0.736111	3.22151e-24	9.82779e-23	32.4195	TBL1XR1(dist=73527),LINC00501(dist=23491)	intergenic
chr20	46354260	46354679	*	312	235	77	417	323	94	456	329	127	268	234	34	171	69	102	32	0	32	56	5	51	231	145	86	0.753205	0.77458	0.721491	0.873134	0.403509	0	0.0892857	0.627706	3.81947e-39	2.5774e-37	32.4568
chr11	44875355	44875526	*	25	10	15	32	18	14	37	10	27	91	61	30	13	5	8	NA	NA	NA	12	3	9	13	0	13	0.4	0.5625	0.27027	0.67033	0.384615	NA	0.25	0	0.000171831	0.000476999	32.4609
chr12	53448211	53448864	*	640	317	323	684	324	360	480	193	287	462	190	272	613	61	552	356	21	335	120	1	119	466	114	352	0.495312	0.473684	0.402083	0.411255	0.0995106	0.0589888	0.00833333	0.244635	1.24665e-107	7.60626e-105	32.521			TNS2:NM_198316:exon7,LOC283335:NR_033854:exon1,TNS2:NM_170754:exon7,TNS2:NM_015319:exon7
chr3	194726806	194727027	*	170	155	15	223	186	37	110	102	8	39	38	1	107	62	45	NA	NA	NA	72	30	42	31	26	5	0.911765	0.834081	0.927273	0.974359	0.579439	NA	0.416667	0.83871	1.84406e-21	4.62909e-20	32.5549	LINC01968(dist=223909),XXYLT1(dist=61981)	intergenic
chr19	2562214	2562542	*	54	49	5	105	75	30	60	45	15	NA	NA	NA	153	99	54	151	9	142	57	53	4	NA	NA	NA	0.907407	0.714286	0.75	NA	0.647059	0.0596026	0.929825	NA	4.55307e-15	6.60117e-14	32.5706
chr11	34026195	34026295	*	18	17	1	35	29	6	31	28	3	23	22	1	30	25	5	NA	NA	NA	31	8	23	16	11	5	0.944444	0.828571	0.903226	0.956522	0.833333	NA	0.258065	0.6875	2.79976e-07	1.43348e-06	32.5768
chr9	96581295	96581643	*	798	671	127	906	709	197	809	656	153	593	477	116	558	174	384	NA	NA	NA	206	144	62	194	145	49	0.840852	0.782561	0.810878	0.804384	0.311828	NA	0.699029	0.747423	1.10123e-81	3.55712e-79	32.5781			MIR4291:NR_036254:exon1
chr22	44442754	44442863	*	203	193	10	232	195	37	305	272	33	213	198	15	255	154	101	55	20	35	NA	NA	NA	94	58	36	0.950739	0.840517	0.891803	0.929577	0.603922	0.363636	NA	0.617021	2.96804e-40	2.11321e-38	32.6057
chr20	7784486	7784576	*	198	134	64	407	262	145	245	82	163	409	297	112	418	98	320	NA	NA	NA	195	39	156	142	81	61	0.676768	0.643735	0.334694	0.726161	0.23445	NA	0.2	0.570423	7.60479e-47	7.09292e-45	32.6826
chr6	127343550	127343662	*	116	91	25	174	125	49	143	129	14	65	44	21	108	48	60	NA	NA	NA	30	11	19	36	20	16	0.784483	0.718391	0.902098	0.676923	0.444444	NA	0.366667	0.555556	3.60078e-15	5.28151e-14	32.7102	MIR588(dist=537691),RSPO3(dist=96386)	intergenic
chr20	30537854	30537980	*	264	195	69	205	160	45	212	141	71	141	113	28	51	25	26	NA	NA	NA	70	24	46	99	42	57	0.738636	0.780488	0.665094	0.801418	0.490196	NA	0.342857	0.424242	3.75432e-19	7.85739e-18	32.724
chr15	60907719	60907826	*	87	77	10	113	107	6	101	87	14	51	48	3	62	53	9	NA	NA	NA	47	13	34	62	33	29	0.885057	0.946903	0.861386	0.941176	0.854839	NA	0.276596	0.532258	1.49575e-17	2.73898e-16	32.7303
chr9	124463294	124463430	*	350	310	40	421	343	78	351	288	63	125	100	25	117	110	7	60	26	34	371	110	261	152	109	43	0.885714	0.814727	0.820513	0.8	0.940171	0.433333	0.296496	0.717105	2.33951e-52	2.70458e-50	32.7661
chr6	166666304	166666960	*	1920	522	1398	511	415	96	420	324	96	380	319	61	751	8	743	202	0	202	321	4	317	307	243	64	0.271875	0.812133	0.771429	0.839474	0.0106525	0	0.0124611	0.791531	1.10361e-115	7.8196e-113	32.7722	LOC101929297	ncRNA_intronic
chr12	131044901	131045013	*	68	54	14	104	81	23	21	16	5	NA	NA	NA	50	40	10	NA	NA	NA	38	3	35	22	7	15	0.794118	0.778846	0.761905	NA	0.8	NA	0.0789474	0.318182	7.89272e-09	5.31543e-08	32.7838
chr12	48262576	48263244	*	525	459	66	314	298	16	297	286	11	120	109	11	289	132	157	NA	NA	NA	32	18	14	117	108	9	0.874286	0.949045	0.962963	0.908333	0.456747	NA	0.5625	0.923077	4.72665e-50	5.00339e-48	32.8156
chr5	3111326	3111652	*	48	42	6	58	52	6	66	55	11	40	39	1	49	23	26	NA	NA	NA	14	9	5	14	11	3	0.875	0.896552	0.833333	0.975	0.469388	NA	0.642857	0.785714	4.59898e-09	3.21094e-08	32.8351	LOC105374620(dist=190684),LINC01377(dist=66297)	intergenic
chr2	202798534	202798777	*	94	70	24	60	51	9	121	103	18	111	91	20	26	20	6	NA	NA	NA	52	15	37	41	23	18	0.744681	0.85	0.85124	0.81982	0.769231	NA	0.288462	0.560976	7.5922e-12	7.75817e-11	32.8667	CDK15(dist=38261),FZD7(dist=100533)	intergenic
chr10	124253874	124253958	*	28	20	8	91	50	41	63	36	27	37	23	14	76	21	55	NA	NA	NA	22	6	16	29	6	23	0.714286	0.549451	0.571429	0.621622	0.276316	NA	0.272727	0.206897	1.84831e-09	1.36947e-08	32.9199
chr20	62808071	62808209	*	14	4	10	22	12	10	22	22	0	33	19	14	25	1	24	NA	NA	NA	13	2	11	26	16	10	0.285714	0.545455	1	0.575758	0.04	NA	0.153846	0.615385	4.39484e-05	0.000141834	32.9499
chr20	40726558	40726983	*	308	223	85	194	148	46	167	125	42	197	130	67	116	35	81	NA	NA	NA	16	1	15	72	44	28	0.724026	0.762887	0.748503	0.659898	0.301724	NA	0.0625	0.611111	2.12879e-18	4.19925e-17	33.0707
chr4	44794675	44794956	*	10	8	2	13	13	0	13	13	0	18	18	0	23	16	7	NA	NA	NA	43	22	21	10	10	0	0.8	1	1	1	0.695652	NA	0.511628	1	1.37737e-06	6.197e-06	33.1384	GNPDA2(dist=66024),GABRG1(dist=1242831)	intergenic
chr1	201619017	201619408	*	1066	572	494	1138	539	599	1089	539	550	800	408	392	1030	103	927	NA	NA	NA	648	21	627	689	281	408	0.536585	0.473638	0.494949	0.51	0.1	NA	0.0324074	0.407837	1.55253e-164	3.41012e-161	33.1707	NAV1	intronic
chr5	59128774	59129034	*	190	173	17	100	75	25	143	122	21	115	81	34	100	40	60	NA	NA	NA	25	15	10	40	26	14	0.910526	0.75	0.853147	0.704348	0.4	NA	0.6	0.65	2.0524e-16	3.41134e-15	33.2084	PDE4D	intronic
chr19	31170253	31170598	*	200	157	43	203	170	33	191	146	45	148	117	31	52	37	15	NA	NA	NA	68	5	63	68	45	23	0.785	0.837438	0.764398	0.790541	0.711538	NA	0.0735294	0.661765	2.12381e-18	4.1913e-17	33.2382
chr17	7015665	7016174	*	70	63	7	85	73	12	77	75	2	78	69	9	26	24	2	NA	NA	NA	96	27	69	55	50	5	0.9	0.858824	0.974026	0.884615	0.923077	NA	0.28125	0.909091	2.98394e-17	5.34163e-16	33.2604
chr1	19651928	19652355	*	79	62	17	139	95	44	127	76	51	146	91	55	72	15	57	NA	NA	NA	36	11	25	94	40	54	0.78481	0.683453	0.598425	0.623288	0.208333	NA	0.305556	0.425532	7.83566e-16	1.22411e-14	33.3145	PQLC2	exonic	PQLC2:NM_017765:exon5,PQLC2:NM_001040126:exon4,PQLC2:NR_109848:exon5,PQLC2:NM_001040125:exon4,PQLC2:NM_001287531:exon4
chr5	13337111	13337246	*	44	37	7	39	29	10	36	35	1	10	10	0	35	17	18	NA	NA	NA	29	13	16	10	9	1	0.840909	0.74359	0.972222	1	0.485714	NA	0.448276	0.9	2.65163e-07	1.36304e-06	33.3438	LINC02220(dist=304113),DNAH5(dist=353191)	intergenic
chr19	575445	575529	*	60	51	9	124	93	31	108	86	22	104	81	23	52	21	31	NA	NA	NA	56	3	53	209	119	90	0.85	0.75	0.796296	0.778846	0.403846	NA	0.0535714	0.569378	1.69835e-20	3.9791e-19	33.4249
chr1	228673646	228674068	*	693	349	344	720	402	318	656	385	271	486	253	233	602	179	423	130	4	126	377	9	368	158	73	85	0.503608	0.558333	0.58689	0.520576	0.297342	0.0307692	0.0238727	0.462025	1.59768e-90	6.88094e-88	33.4484	MIR4666A(dist=23793),RNF187(dist=1000)	intergenic
chr5	5618882	5619019	*	175	139	36	160	125	35	125	83	42	107	81	26	141	67	74	NA	NA	NA	94	17	77	41	32	9	0.794286	0.78125	0.664	0.757009	0.475177	NA	0.180851	0.780488	3.46665e-21	8.54118e-20	33.456	ICE1(dist=128535),LINC02145(dist=691535)	intergenic
chr2	237297848	237298296	*	777	708	69	754	659	95	418	388	30	564	503	61	126	31	95	NA	NA	NA	91	80	11	182	114	68	0.911197	0.874005	0.92823	0.891844	0.246032	NA	0.879121	0.626374	1.08855e-53	1.30299e-51	33.4618	IQCA1	intronic
chr11	1680571	1680824	*	94	44	50	64	64	0	52	46	6	52	46	6	348	150	198	NA	NA	NA	155	37	118	60	54	6	0.468085	1	0.884615	0.884615	0.431034	NA	0.23871	0.9	4.37977e-20	9.933e-19	33.5295
chr14	36582913	36583025	*	28	17	11	36	20	16	34	28	6	21	14	7	24	9	15	11	1	10	NA	NA	NA	17	7	10	0.607143	0.555556	0.823529	0.666667	0.375	0.0909091	NA	0.411765	4.1602e-05	0.000134936	33.6942
chr7	1687805	1688074	*	502	415	87	460	372	88	566	449	117	342	297	45	161	64	97	NA	NA	NA	143	25	118	419	260	159	0.826693	0.808696	0.793286	0.868421	0.397516	NA	0.174825	0.620525	5.66519e-63	1.00757e-60	33.7075
chr1	234346549	234346683	*	51	45	6	92	77	15	NA	NA	NA	34	33	1	28	18	10	30	13	17	20	11	9	NA	NA	NA	0.882353	0.836957	NA	0.970588	0.642857	0.433333	0.55	NA	9.74017e-09	6.45083e-08	33.7245	SLC35F3	intronic
chr11	122427294	122427724	*	209	115	94	534	502	32	582	449	133	960	561	399	512	79	433	NA	NA	NA	110	11	99	455	313	142	0.550239	0.940075	0.771478	0.584375	0.154297	NA	0.1	0.687912	1.74545e-77	5.21615e-75	33.7847
chr3	149271990	149272113	*	25	14	11	39	23	16	37	25	12	18	12	6	13	13	0	24	4	20	37	4	33	NA	NA	NA	0.56	0.589744	0.675676	0.666667	1	0.166667	0.108108	NA	3.73297e-06	1.53879e-05	33.8065	WWTR1	intronic
chr7	1502288	1502357	*	56	35	21	46	26	20	32	16	16	52	28	24	26	10	16	NA	NA	NA	30	1	29	126	30	96	0.625	0.565217	0.5	0.538462	0.384615	NA	0.0333333	0.238095	1.60095e-11	1.56915e-10	33.9241
chr1	234492499	234492894	*	1645	1184	461	1231	820	411	1078	781	297	1110	456	654	741	149	592	NA	NA	NA	380	101	279	254	163	91	0.719757	0.666125	0.72449	0.410811	0.20108	NA	0.265789	0.641732	5.6948e-113	3.90893e-110	33.9644	SLC35F3(dist=32235),LOC101927765(dist=15659)	intergenic
chr9	33076868	33077695	*	971	389	582	858	351	507	716	299	417	614	278	336	870	131	739	256	1	255	624	9	615	90	1	89	0.400618	0.409091	0.417598	0.452769	0.150575	0.00390625	0.0144231	0.0111111	5.03135e-164	1.0525e-160	33.973
chr3	184928708	184928824	*	80	78	2	157	154	3	131	122	9	49	33	16	27	20	7	30	16	14	NA	NA	NA	28	14	14	0.975	0.980892	0.931298	0.673469	0.740741	0.533333	NA	0.5	7.00372e-14	9.0068e-13	33.9822	EHHADH	intronic
chr1	240655944	240656232	*	865	537	328	308	271	37	290	268	22	498	318	180	300	62	238	NA	NA	NA	120	26	94	130	116	14	0.620809	0.87987	0.924138	0.638554	0.206667	NA	0.216667	0.892308	4.27345e-47	4.04595e-45	33.9953	MIR1273E	ncRNA_intronic	GREM2:NM_022469:exon2
chr1	6164513	6165637	*	152	129	23	40	39	1	22	18	4	22	21	1	136	58	78	NA	NA	NA	30	12	18	50	46	4	0.848684	0.975	0.818182	0.954545	0.426471	NA	0.4	0.92	3.60615e-16	5.83275e-15	34.0082	CHD5(NM_015557:c.*47_*1021delins-)	UTR3	CHD5:NM_015557:exon42
chr20	39498397	39498507	*	53	52	1	59	56	3	53	50	3	23	22	1	25	17	8	NA	NA	NA	33	17	16	15	11	4	0.981132	0.949153	0.943396	0.956522	0.68	NA	0.515152	0.733333	1.15246e-11	1.15298e-10	34.1008
chr10	60726549	60726670	*	38	35	3	60	54	6	20	18	2	NA	NA	NA	75	55	20	23	15	8	47	12	35	NA	NA	NA	0.921053	0.9	0.9	NA	0.733333	0.652174	0.255319	NA	1.59187e-10	1.36663e-09	34.1262
chr16	22832278	22832406	*	74	70	4	93	84	9	75	67	8	47	45	2	10	7	3	NA	NA	NA	30	11	19	17	15	2	0.945946	0.903226	0.893333	0.957447	0.7	NA	0.366667	0.882353	1.29363e-09	9.79639e-09	34.1468
chr3	120655549	120655618	*	14	14	0	11	9	2	28	24	4	13	13	0	14	10	4	NA	NA	NA	11	2	9	12	9	3	1	0.818182	0.857143	1	0.714286	NA	0.181818	0.75	6.26626e-05	0.000194513	34.1523	STXBP5L	intronic
chr2	237572975	237573290	*	81	71	10	113	92	21	118	94	24	58	49	9	54	26	28	NA	NA	NA	22	6	16	27	18	9	0.876543	0.814159	0.79661	0.844828	0.481481	NA	0.272727	0.666667	1.39037e-11	1.37533e-10	34.159	ACKR3(dist=81981),LOC93463(dist=383952)	intergenic
chr6	9025439	9025904	*	102	32	70	192	62	130	234	181	53	179	100	79	347	19	328	NA	NA	NA	72	45	27	60	26	34	0.313725	0.322917	0.773504	0.558659	0.054755	NA	0.625	0.433333	4.51581e-34	2.3901e-32	34.2519	LOC100506207(dist=239761),TFAP2A(dist=1371012)	intergenic
chr11	126978142	126978487	*	48	41	7	34	31	3	47	45	2	18	18	0	27	22	5	10	1	9	18	6	12	11	9	2	0.854167	0.911765	0.957447	1	0.814815	0.1	0.333333	0.818182	1.09685e-08	7.20139e-08	34.261
chr5	28927549	28927942	*	513	80	433	536	440	96	474	406	68	607	50	557	349	50	299	NA	NA	NA	70	22	48	645	51	594	0.155945	0.820896	0.85654	0.0823723	0.143266	NA	0.314286	0.0790698	1.27185e-91	5.64364e-89	34.2614	LSP1P3	downstream
chr16	87811659	87812735	*	408	296	112	456	351	105	485	414	71	342	259	83	210	69	141	NA	NA	NA	60	2	58	144	110	34	0.72549	0.769737	0.853608	0.75731	0.328571	NA	0.0333333	0.763889	2.65447e-40	1.8961e-38	34.3405			LOC102724467:NR_120309:exon1
chr3	101278520	101278722	*	687	497	190	460	382	78	490	476	14	321	208	113	612	271	341	NA	NA	NA	85	44	41	77	37	40	0.723435	0.830435	0.971429	0.647975	0.44281	NA	0.517647	0.480519	1.03061e-66	2.04862e-64	34.3483	FAM172BP(dist=35789),TRMT10C(dist=1958)	intergenic
chr13	45057519	45057729	*	304	227	77	100	78	22	231	172	59	193	145	48	375	96	279	NA	NA	NA	138	100	38	52	34	18	0.746711	0.78	0.744589	0.751295	0.256	NA	0.724638	0.653846	1.62685e-38	1.07147e-36	34.4128
chr17	74877560	74877638	*	NA	NA	NA	30	25	5	33	31	2	24	20	4	11	10	1	NA	NA	NA	11	0	11	12	8	4	NA	0.833333	0.939394	0.833333	0.909091	NA	0	0.666667	8.6641e-05	0.000259733	34.4151
chr4	140555040	140555219	*	161	130	31	14	11	3	62	59	3	14	11	3	44	35	9	NA	NA	NA	59	16	43	12	6	6	0.807453	0.785714	0.951613	0.785714	0.795455	NA	0.271186	0.5	1.37337e-11	1.35944e-10	34.4985	SETD7(dist=77117),MGST2(dist=31703)	intergenic
chr2	134870114	134870248	*	34	33	1	62	56	6	40	39	1	25	19	6	38	30	8	NA	NA	NA	25	8	17	11	4	7	0.970588	0.903226	0.975	0.76	0.789474	NA	0.32	0.363636	1.94492e-09	1.43621e-08	34.5476	NCKAP5(dist=544083),MIR3679(dist=14448)	intergenic
chr11	71476243	71476380	*	170	127	43	203	137	66	175	122	53	113	73	40	75	53	22	84	25	59	126	25	101	59	17	42	0.747059	0.674877	0.697143	0.646018	0.706667	0.297619	0.198413	0.288136	5.45241e-26	1.8611e-24	34.5565
chr19	55449950	55450019	*	NA	NA	NA	20	20	0	39	38	1	44	44	0	60	44	16	NA	NA	NA	33	15	18	42	28	14	NA	1	0.974359	1	0.733333	NA	0.454545	0.666667	1.18013e-13	1.47995e-12	34.5847
chr15	69223087	69223317	*	746	630	116	650	483	167	562	502	60	444	398	46	212	207	5	NA	NA	NA	401	56	345	125	100	25	0.844504	0.743077	0.893238	0.896396	0.976415	NA	0.139651	0.8	1.25983e-74	3.48075e-72	34.6182
chr7	150676507	150677126	*	11	6	5	34	15	19	30	21	9	42	23	19	212	52	160	NA	NA	NA	11	3	8	184	30	154	0.545455	0.441176	0.7	0.547619	0.245283	NA	0.272727	0.163043	1.83927e-12	2.02452e-11	34.671
chr9	133873819	133874195	*	158	87	71	180	52	128	310	118	192	217	62	155	120	1	119	NA	NA	NA	52	0	52	100	5	95	0.550633	0.288889	0.380645	0.285714	0.00833333	NA	0	0.05	1.35332e-37	8.54182e-36	34.6727
chr9	116945823	116946506	*	67	66	1	21	21	0	29	27	2	23	21	2	114	71	43	NA	NA	NA	10	0	10	25	21	4	0.985075	1	0.931034	0.913043	0.622807	NA	0	0.84	1.49685e-14	2.05809e-13	34.6836
chr20	55985155	55985775	*	434	392	42	209	149	60	227	170	57	248	205	43	33	25	8	NA	NA	NA	58	13	45	235	116	119	0.903226	0.712919	0.748899	0.826613	0.757576	NA	0.224138	0.493617	2.50564e-33	1.28289e-31	34.6928
chr3	185928780	185928890	*	65	55	10	141	108	33	210	164	46	121	91	30	11	7	4	45	20	25	30	11	19	96	40	56	0.846154	0.765957	0.780952	0.752066	0.636364	0.444444	0.366667	0.416667	8.6619e-18	1.6199e-16	34.9827	DGKG	intronic
chr16	85455504	85456029	*	383	351	32	393	306	87	311	267	44	94	83	11	197	73	124	NA	NA	NA	80	11	69	254	183	71	0.916449	0.778626	0.858521	0.882979	0.370558	NA	0.1375	0.720472	1.52243e-50	1.63521e-48	34.9842
chr2	26726709	26727117	*	309	149	160	187	125	62	323	228	95	45	2	43	221	43	178	22	2	20	127	8	119	59	47	12	0.482201	0.668449	0.705882	0.0444444	0.19457	0.0909091	0.0629921	0.79661	6.57715e-34	3.44789e-32	35.0233	OTOF	exonic	OTOF:NM_001287489:exon6,OTOF:NM_194248:exon6
chr22	31277616	31277747	*	155	123	32	223	194	29	155	120	35	102	88	14	67	31	36	NA	NA	NA	32	6	26	69	43	26	0.793548	0.869955	0.774194	0.862745	0.462687	NA	0.1875	0.623188	5.991e-19	1.23502e-17	35.0581			OSBP2:NM_001282742:exon1
chr17	25972232	25972346	*	159	146	13	102	95	7	257	232	25	84	75	9	99	61	38	41	32	9	63	19	44	74	43	31	0.918239	0.931373	0.902724	0.892857	0.616162	0.780488	0.301587	0.581081	1.34921e-31	6.29197e-30	35.0732			LGALS9:NM_002308:exon5,LGALS9:NM_009587:exon6,LGALS9:NM_001330163:exon5,LGALS9:NR_024043:exon5
chr15	31548721	31548836	*	251	209	42	331	249	82	311	232	79	192	140	52	180	79	101	131	70	61	43	7	36	156	55	101	0.832669	0.752266	0.745981	0.729167	0.438889	0.534351	0.162791	0.352564	3.83279e-42	2.94875e-40	35.1251
chr4	152330527	152330610	*	25	17	8	47	22	25	30	26	4	44	40	4	22	11	11	12	4	8	16	1	15	18	9	9	0.68	0.468085	0.866667	0.909091	0.5	0.333333	0.0625	0.5	1.02162e-06	4.72613e-06	35.1531	FAM160A1(NM_001109977:c.-156885_-156802del-,NM_001348694:c.-156885_-156802del-)	UTR5	FAM160A1:NM_001109977:exon1,FAM160A1:NM_001348694:exon1
chr10	19777930	19778017	*	234	149	85	207	104	103	315	175	140	278	76	202	377	24	353	NA	NA	NA	248	10	238	342	97	245	0.636752	0.502415	0.555556	0.273381	0.0636605	NA	0.0403226	0.283626	2.27199e-67	4.66393e-65	35.1957
chr6	35574156	35574294	*	318	291	27	264	200	64	156	146	10	NA	NA	NA	108	51	57	40	18	22	40	27	13	NA	NA	NA	0.915094	0.757576	0.935897	NA	0.472222	0.45	0.675	NA	3.81134e-23	1.07951e-21	35.2505	FKBP5	intronic
chr2	87053241	87053317	*	12	11	1	23	16	7	39	24	15	46	30	16	61	14	47	NA	NA	NA	11	4	7	15	10	5	0.916667	0.695652	0.615385	0.652174	0.229508	NA	0.363636	0.666667	3.93994e-07	1.96148e-06	35.3161	CD8B	intronic
chr19	12799867	12800537	*	393	287	106	391	293	98	313	214	99	264	169	95	224	69	155	NA	NA	NA	67	3	64	138	80	58	0.73028	0.749361	0.683706	0.640152	0.308036	NA	0.0447761	0.57971	9.59039e-39	6.37374e-37	35.3256			FBXW9:NM_032301:exon8,FBXW9:NM_032301:exon9,FBXW9:NM_032301:exon10
chr22	27831961	27832056	*	251	178	73	479	374	105	407	312	95	484	358	126	185	122	63	77	8	69	111	11	100	279	120	159	0.709163	0.780793	0.766585	0.739669	0.659459	0.103896	0.0990991	0.430108	3.5746e-56	4.81691e-54	35.3549
chr19	51257380	51257463	*	12	12	0	17	15	2	20	17	3	21	20	1	28	20	8	NA	NA	NA	10	1	9	12	7	5	1	0.882353	0.85	0.952381	0.714286	NA	0.1	0.583333	4.98953e-06	2.00246e-05	35.4286
chr16	87524059	87524193	*	268	160	108	295	163	132	192	92	100	156	93	63	48	38	10	44	3	41	135	5	130	NA	NA	NA	0.597015	0.552542	0.479167	0.596154	0.791667	0.0681818	0.037037	NA	6.29675e-23	1.76188e-21	35.4986
chr1	242441074	242441210	*	177	170	7	195	174	21	137	124	13	81	74	7	48	34	14	20	12	8	42	16	26	NA	NA	NA	0.960452	0.892308	0.905109	0.91358	0.708333	0.6	0.380952	NA	2.70572e-18	5.28509e-17	35.5008	PLD5	intronic
chr14	104734272	104734554	*	24	17	7	24	17	7	37	17	20	NA	NA	NA	191	23	168	135	37	98	88	32	56	28	16	12	0.708333	0.708333	0.459459	NA	0.120419	0.274074	0.363636	0.571429	3.41532e-10	2.80124e-09	35.5656
chr19	2546674	2546845	*	408	340	68	593	456	137	720	544	176	450	218	232	121	101	20	230	18	212	117	9	108	110	81	29	0.833333	0.768971	0.755556	0.484444	0.834711	0.0782609	0.0769231	0.736364	8.76156e-55	1.11888e-52	35.605
chr16	67475109	67475336	*	195	144	51	248	181	67	226	166	60	226	166	60	96	61	35	NA	NA	NA	63	3	60	188	67	121	0.738462	0.729839	0.734513	0.734513	0.635417	NA	0.047619	0.356383	5.1005e-31	2.29809e-29	35.6557
chr14	24725930	24726364	*	79	73	6	48	40	8	31	24	7	49	44	5	70	40	30	20	15	5	26	5	21	NA	NA	NA	0.924051	0.833333	0.774194	0.897959	0.571429	0.75	0.192308	NA	2.76517e-12	2.97875e-11	35.7155
chr4	7908197	7908295	*	116	112	4	92	86	6	132	124	8	NA	NA	NA	30	19	11	NA	NA	NA	33	6	27	93	67	26	0.965517	0.934783	0.939394	NA	0.633333	NA	0.181818	0.72043	5.85328e-22	1.53512e-20	35.7315	AFAP1	intronic
chr3	10968863	10969231	*	274	252	22	271	241	30	324	298	26	60	54	6	132	104	28	NA	NA	NA	44	8	36	92	36	56	0.919708	0.889299	0.919753	0.9	0.787879	NA	0.181818	0.391304	8.82809e-37	5.35658e-35	35.7341	SLC6A11	intronic
chr22	27831818	27831934	*	215	156	59	298	193	105	371	248	123	192	131	61	127	83	44	50	1	49	134	17	117	84	25	59	0.725581	0.647651	0.668464	0.682292	0.653543	0.02	0.126866	0.297619	7.17572e-35	3.99528e-33	35.7593
chr2	232479646	232480893	*	458	420	38	609	562	47	593	490	103	365	284	81	480	296	184	NA	NA	NA	87	8	79	33	1	32	0.917031	0.922824	0.826307	0.778082	0.616667	NA	0.091954	0.030303	3.78664e-70	8.23497e-68	35.8827	TEX44(dist=20652),PTMA(dist=92342)	intergenic
chr16	25830952	25831091	*	98	50	48	95	52	43	64	39	25	NA	NA	NA	44	10	34	40	7	33	53	9	44	NA	NA	NA	0.510204	0.547368	0.609375	NA	0.227273	0.175	0.169811	NA	1.50082e-12	1.66576e-11	35.8857
chr2	242143525	242143872	*	199	181	18	73	57	16	111	90	21	59	38	21	26	14	12	NA	NA	NA	20	0	20	59	35	24	0.909548	0.780822	0.810811	0.644068	0.538462	NA	0	0.59322	2.30804e-13	2.80786e-12	36.1388	ANO7	intronic
chr4	6344246	6344362	*	143	63	80	240	170	70	244	124	120	80	44	36	190	43	147	125	8	117	70	1	69	105	48	57	0.440559	0.708333	0.508197	0.55	0.226316	0.064	0.0142857	0.457143	1.30714e-37	8.2622e-36	36.3104	PPP2R2C	intronic
chr10	87878815	87878949	*	66	58	8	54	40	14	24	20	4	20	15	5	16	12	4	NA	NA	NA	14	2	12	17	7	10	0.878788	0.740741	0.833333	0.75	0.75	NA	0.142857	0.411765	2.04121e-06	8.88965e-06	36.4167
chr3	96495764	96495855	*	84	69	15	108	72	36	233	178	55	90	69	21	161	54	107	NA	NA	NA	168	54	114	65	45	20	0.821429	0.666667	0.763948	0.766667	0.335404	NA	0.321429	0.692308	4.35768e-29	1.77746e-27	36.5073	MIR8060(dist=416881),EPHA6(dist=37570)	intergenic
chr9	115825416	115825567	*	96	39	57	162	80	82	293	220	73	201	65	136	116	19	97	11	0	11	123	24	99	NA	NA	NA	0.40625	0.493827	0.750853	0.323383	0.163793	0	0.195122	NA	1.22182e-25	4.06624e-24	36.5234
chr4	132897000	132897193	*	665	630	35	825	758	67	880	784	96	616	535	81	449	43	406	NA	NA	NA	132	129	3	417	368	49	0.947368	0.918788	0.890909	0.868506	0.0957684	NA	0.977273	0.882494	2.91097e-129	2.66413e-126	36.5482	SNHG27(dist=184363),LINC01256(dist=615051)	intergenic
chr2	240360687	240360824	*	44	34	10	38	27	11	28	19	9	24	13	11	26	24	2	10	2	8	71	9	62	NA	NA	NA	0.772727	0.710526	0.678571	0.541667	0.923077	0.2	0.126761	NA	9.97053e-09	6.59048e-08	36.6927	LOC101928111(dist=36629),LOC150935(dist=323730)	intergenic
chr5	128215159	128215276	*	46	37	9	47	41	6	52	43	9	36	31	5	30	18	12	NA	NA	NA	11	4	7	14	4	10	0.804348	0.87234	0.826923	0.861111	0.6	NA	0.363636	0.285714	1.32681e-07	7.22083e-07	36.7052	FBN2(dist=341424),SLC27A6(dist=85544)	intergenic
chr1	17044747	17044849	*	573	517	56	299	258	41	600	482	118	278	239	39	104	65	39	NA	NA	NA	56	22	34	431	201	230	0.902269	0.862876	0.803333	0.859712	0.625	NA	0.392857	0.466357	2.75384e-67	5.57492e-65	36.7547	ESPNP	ncRNA_intronic
chr10	130667761	130667872	*	91	71	20	109	86	23	61	48	13	31	30	1	28	7	21	11	6	5	NA	NA	NA	16	11	5	0.78022	0.788991	0.786885	0.967742	0.25	0.545455	NA	0.6875	6.13864e-08	3.5399e-07	36.8431
chr7	154655381	154655450	*	10	9	1	15	12	3	NA	NA	NA	14	9	5	17	6	11	NA	NA	NA	14	2	12	14	10	4	0.9	0.8	NA	0.642857	0.352941	NA	0.142857	0.714286	0.000525879	0.00127704	36.9231
chr1	25522189	25522433	*	NA	NA	NA	32	29	3	38	30	8	30	25	5	39	34	5	NA	NA	NA	56	7	49	20	13	7	NA	0.90625	0.789474	0.833333	0.871795	NA	0.125	0.65	6.85746e-09	4.6676e-08	37.0435	MIR4425(dist=172112),SYF2(dist=26334)	intergenic
chr7	44674758	44675026	*	100	85	15	96	72	24	46	37	9	77	65	12	70	36	34	NA	NA	NA	22	4	18	42	19	23	0.85	0.75	0.804348	0.844156	0.514286	NA	0.181818	0.452381	1.14632e-14	1.59663e-13	37.1614
chr8	41691995	41692636	*	610	449	161	399	343	56	329	235	94	112	101	11	289	83	206	93	45	48	81	6	75	113	100	13	0.736066	0.859649	0.714286	0.901786	0.287197	0.483871	0.0740741	0.884956	3.45396e-56	4.66867e-54	37.1681
chr5	176903253	176903416	*	18	17	1	10	10	0	14	14	0	12	11	1	27	22	5	26	11	15	13	6	7	NA	NA	NA	0.944444	1	1	0.916667	0.814815	0.423077	0.461538	NA	2.90981e-07	1.48567e-06	37.2054	DBN1(dist=2559),PDLIM7(dist=6979)	intergenic
chr22	20989643	20990340	*	205	142	63	134	60	74	128	63	65	153	114	39	132	48	84	NA	NA	NA	56	2	54	30	2	28	0.692683	0.447761	0.492188	0.745098	0.363636	NA	0.0357143	0.0666667	5.31175e-22	1.39895e-20	37.2758
chr18	21656101	21656240	*	159	119	40	108	73	35	114	76	38	33	13	20	85	39	46	20	4	16	88	16	72	NA	NA	NA	0.748428	0.675926	0.666667	0.393939	0.458824	0.2	0.181818	NA	4.20358e-18	8.06387e-17	37.3044
chr4	111617752	111617887	*	40	38	2	23	22	1	14	14	0	10	9	1	16	11	5	NA	NA	NA	16	7	9	18	11	7	0.95	0.956522	1	0.9	0.6875	NA	0.4375	0.611111	5.02292e-08	2.94424e-07	37.4023	PITX2(dist=54473),C4orf32(dist=1448666)	intergenic
chr19	33726255	33726982	*	787	391	396	139	49	90	317	120	197	364	258	106	165	5	160	64	0	64	253	7	246	156	74	82	0.496823	0.352518	0.378549	0.708791	0.030303	0	0.027668	0.474359	4.39702e-66	8.5849e-64	37.4227
chr6	166814040	166815159	*	86	78	8	114	102	12	96	83	13	36	34	2	525	270	255	NA	NA	NA	62	22	40	36	32	4	0.906977	0.894737	0.864583	0.944444	0.514286	NA	0.354839	0.888889	1.73626e-34	9.4165e-33	37.4514
chr17	60218266	60218405	*	184	145	39	177	137	40	115	81	34	127	99	28	94	72	22	132	19	113	30	9	21	NA	NA	NA	0.788043	0.774011	0.704348	0.779528	0.765957	0.143939	0.3	NA	1.40594e-25	4.65781e-24	37.5544
chr3	172162907	172163061	*	259	186	73	185	141	44	144	101	43	69	37	32	140	41	99	50	13	37	24	15	9	12	6	6	0.718147	0.762162	0.701389	0.536232	0.292857	0.26	0.625	0.5	2.9519e-23	8.44798e-22	37.5904	GHSR	exonic	GHSR:NM_198407:exon2
chr22	24627231	24627295	*	10	8	2	NA	NA	NA	14	9	5	21	12	9	19	7	12	NA	NA	NA	11	1	10	11	3	8	0.8	NA	0.642857	0.571429	0.368421	NA	0.0909091	0.272727	0.00039804	0.00100102	37.6152
chr5	155598904	155599188	*	131	98	33	41	38	3	45	39	6	15	14	1	33	17	16	NA	NA	NA	35	11	24	10	6	4	0.748092	0.926829	0.866667	0.933333	0.515152	NA	0.314286	0.6	4.89104e-10	3.92156e-09	37.8758	KIF4B(dist=1201212),SGCD(dist=154579)	intergenic
chr1	246852945	246853606	*	584	343	241	259	98	161	106	20	86	181	49	132	246	25	221	55	0	55	188	6	182	21	6	15	0.587329	0.378378	0.188679	0.270718	0.101626	0	0.0319149	0.285714	4.97775e-60	7.89429e-58	37.8778	CNST(dist=21061),SCCPDH(dist=33772)	intergenic
chr11	1042174	1042554	*	36	33	3	116	107	9	141	125	16	126	114	12	96	44	52	NA	NA	NA	38	6	32	241	147	94	0.916667	0.922414	0.886525	0.904762	0.458333	NA	0.157895	0.609959	1.37375e-34	7.53414e-33	37.9201
chr1	21056163	21056429	*	NA	NA	NA	10	7	3	14	13	1	15	15	0	53	25	28	NA	NA	NA	10	2	8	22	17	5	NA	0.7	0.928571	1	0.471698	NA	0.2	0.772727	1.35232e-05	4.92554e-05	37.9789	SH2D5	intronic
chr1	4277709	4277784	*	NA	NA	NA	34	26	8	60	51	9	44	31	13	22	10	12	NA	NA	NA	26	1	25	24	18	6	NA	0.764706	0.85	0.704545	0.454545	NA	0.0384615	0.75	4.9919e-08	2.92859e-07	37.9831	LINC01346(dist=265066),LINC01777(dist=194327)	intergenic
chr15	94613705	94613915	*	96	72	24	116	72	44	119	81	38	155	103	52	180	9	171	30	8	22	51	16	35	95	72	23	0.75	0.62069	0.680672	0.664516	0.05	0.266667	0.313725	0.757895	2.63663e-28	1.03787e-26	37.9953
chr5	149624662	149625534	*	561	441	120	166	117	49	208	156	52	393	311	82	44	19	25	35	13	22	13	4	9	NA	NA	NA	0.786096	0.704819	0.75	0.791349	0.431818	0.371429	0.307692	NA	6.51832e-14	8.41707e-13	38.0533	CAMK2A	exonic	CAMK2A:NM_015981:exon13,CAMK2A:NM_171825:exon13
chr2	199627286	199627385	*	30	28	2	56	36	20	68	45	23	54	32	22	24	18	6	NA	NA	NA	92	23	69	22	0	22	0.933333	0.642857	0.661765	0.592593	0.75	NA	0.25	0	2.12061e-12	2.31967e-11	38.0783	LINC01923(dist=387465),SATB2(dist=506838)	intergenic
chr19	42905128	42905912	*	186	179	7	471	210	261	127	123	4	92	90	2	404	129	275	NA	NA	NA	100	0	100	39	37	2	0.962366	0.44586	0.968504	0.978261	0.319307	NA	0	0.948718	1.71797e-45	1.52465e-43	38.1506			LIPE:NM_005357:exon10
chr1	53785219	53785689	*	286	236	50	333	289	44	253	196	57	198	158	40	48	30	18	NA	NA	NA	80	22	58	127	60	67	0.825175	0.867868	0.774704	0.79798	0.625	NA	0.275	0.472441	7.3374e-33	3.66701e-31	38.228	LRP8	intronic
chr10	135255851	135256138	*	402	251	151	94	14	80	94	11	83	155	76	79	43	5	38	10	1	9	22	1	21	47	4	43	0.624378	0.148936	0.117021	0.490323	0.116279	0.1	0.0454545	0.0851064	6.24863e-18	1.1837e-16	38.2319
chr4	177913924	177914091	*	28	28	0	10	10	0	NA	NA	NA	10	9	1	34	21	13	11	7	4	12	6	6	NA	NA	NA	1	1	NA	0.9	0.617647	0.636364	0.5	NA	2.95284e-07	1.50607e-06	38.2675	VEGFC(dist=200025),NEIL3(dist=316900)	intergenic
chr1	68512368	68512659	*	455	356	99	433	349	84	230	184	46	164	119	45	78	45	33	60	23	37	48	7	41	NA	NA	NA	0.782418	0.806005	0.8	0.72561	0.576923	0.383333	0.145833	NA	2.40744e-25	7.85722e-24	38.3046	DIRAS3	exonic	DIRAS3:NM_004675:exon4
chr3	126006133	126006482	*	148	99	49	139	110	29	98	74	24	34	23	11	140	47	93	NA	NA	NA	10	1	9	26	13	13	0.668919	0.791367	0.755102	0.676471	0.335714	NA	0.1	0.5	2.30551e-18	4.52954e-17	38.3719	ALDH1L1-AS2(dist=77122),KLF15(dist=54996)	intergenic
chr17	32854107	32854397	*	NA	NA	NA	11	7	4	12	1	11	23	13	10	10	4	6	NA	NA	NA	44	1	43	15	0	15	NA	0.636364	0.0833333	0.565217	0.4	NA	0.0227273	0	1.16176e-06	5.31125e-06	38.4058
chr9	98275046	98275305	*	11	9	2	22	10	12	20	17	3	17	13	4	16	4	12	12	0	12	11	3	8	18	11	7	0.818182	0.454545	0.85	0.764706	0.25	0	0.272727	0.611111	1.26958e-05	4.65234e-05	38.4211
chr8	82753432	82753501	*	36	23	13	32	23	9	48	39	9	39	32	7	30	29	1	42	6	36	36	5	31	NA	NA	NA	0.638889	0.71875	0.8125	0.820513	0.966667	0.142857	0.138889	NA	3.10207e-10	2.55816e-09	38.4468
chr19	12876917	12877216	*	761	689	72	616	592	24	741	23	718	932	393	539	586	230	356	NA	NA	NA	288	5	283	581	15	566	0.905388	0.961039	0.0310391	0.421674	0.392491	NA	0.0173611	0.0258176	9.97049e-141	1.18379e-137	38.4572			HOOK2:NM_001100176:exon15,HOOK2:NM_013312:exon15
chr6	106143945	106144089	*	26	26	0	19	18	1	30	28	2	17	16	1	14	8	6	10	8	2	39	20	19	NA	NA	NA	1	0.947368	0.933333	0.941176	0.571429	0.8	0.512821	NA	1.80753e-09	1.34152e-08	38.5093	PREP(dist=292946),PRDM1(dist=390106)	intergenic
chr12	4535449	4535741	*	213	192	21	181	175	6	132	126	6	66	66	0	45	33	12	NA	NA	NA	38	3	35	30	27	3	0.901408	0.966851	0.954545	1	0.733333	NA	0.0789474	0.9	8.59549e-24	2.54446e-22	38.6735
chr6	145852809	145852888	*	NA	NA	NA	30	18	12	35	20	15	39	32	7	30	9	21	10	3	7	23	6	17	NA	NA	NA	NA	0.6	0.571429	0.820513	0.3	0.3	0.26087	NA	8.71725e-07	4.08564e-06	38.7363	UTRN(dist=678639),EPM2A(dist=93552)	intergenic
chr6	167592864	167593700	*	573	494	79	450	382	68	432	389	43	417	364	53	54	17	37	NA	NA	NA	22	8	14	40	31	9	0.862129	0.848889	0.900463	0.872902	0.314815	NA	0.363636	0.775	1.22325e-21	3.12606e-20	38.7434
chr16	87682154	87682543	*	219	153	66	223	160	63	250	202	48	136	34	102	260	84	176	52	11	41	84	4	80	174	58	116	0.69863	0.717489	0.808	0.25	0.323077	0.211538	0.047619	0.333333	2.60608e-47	2.49421e-45	38.7605
chr14	36528103	36528366	*	66	52	14	44	30	14	46	24	22	25	21	4	37	8	29	10	1	9	NA	NA	NA	20	12	8	0.787879	0.681818	0.521739	0.84	0.216216	0.1	NA	0.6	3.3287e-08	2.01417e-07	38.8225
chr1	12128100	12128608	*	11	10	1	NA	NA	NA	24	21	3	41	36	5	92	60	32	NA	NA	NA	42	3	39	12	9	3	0.909091	NA	0.875	0.878049	0.652174	NA	0.0714286	0.75	2.17164e-09	1.59022e-08	38.8428	TNFRSF8	intronic
chr10	77523819	77524084	*	102	92	10	103	86	17	85	69	16	44	40	4	61	48	13	NA	NA	NA	76	14	62	16	10	6	0.901961	0.834951	0.811765	0.909091	0.786885	NA	0.184211	0.625	9.96951e-19	2.01638e-17	38.8693
chr14	75594176	75594500	*	60	42	18	102	88	14	90	52	38	60	35	25	396	166	230	72	11	61	135	8	127	NA	NA	NA	0.7	0.862745	0.577778	0.583333	0.419192	0.152778	0.0592593	NA	1.16824e-29	4.90167e-28	38.8713
chr21	46677404	46677863	*	1167	983	184	1224	729	495	1042	819	223	1058	772	286	439	30	409	99	18	81	185	46	139	373	286	87	0.842331	0.595588	0.785988	0.729679	0.0683371	0.181818	0.248649	0.766756	7.53986e-125	6.62449e-122	38.8756
chr19	51228937	51229327	*	592	353	239	350	217	133	248	130	118	320	211	109	50	16	34	NA	NA	NA	94	17	77	94	18	76	0.596284	0.62	0.524194	0.659375	0.32	NA	0.180851	0.191489	4.53191e-30	1.9423e-28	38.9026			CLEC11A:NM_002975:exon4
chr11	76518730	76519454	*	242	190	52	64	57	7	196	173	23	46	36	10	26	17	9	NA	NA	NA	75	19	56	30	22	8	0.785124	0.890625	0.882653	0.782609	0.653846	NA	0.253333	0.733333	1.54684e-18	3.09156e-17	38.9369
chr12	49297382	49297503	*	105	66	39	159	105	54	117	63	54	51	28	23	96	18	78	20	2	18	82	6	76	42	26	16	0.628571	0.660377	0.538462	0.54902	0.1875	0.1	0.0731707	0.619048	2.94408e-23	8.43109e-22	38.9815
chr6	162256665	162256762	*	59	56	3	70	56	14	88	68	20	66	51	15	24	23	1	NA	NA	NA	71	17	54	20	9	11	0.949153	0.8	0.772727	0.772727	0.958333	NA	0.239437	0.45	4.46158e-14	5.86289e-13	39.0167	PRKN	intronic
chr16	1762804	1762909	*	192	132	60	182	149	33	216	106	110	166	116	50	149	24	125	NA	NA	NA	66	13	53	55	37	18	0.6875	0.818681	0.490741	0.698795	0.161074	NA	0.19697	0.672727	4.13429e-29	1.69105e-27	39.127
chr4	23907957	23908044	*	42	42	0	94	74	20	75	74	1	72	69	3	72	40	32	NA	NA	NA	42	18	24	33	19	14	1	0.787234	0.986667	0.958333	0.555556	NA	0.428571	0.575758	5.40316e-20	1.21412e-18	39.1385	PPARGC1A	intronic
chr7	30954541	30955723	*	281	255	26	322	273	49	332	292	40	204	187	17	135	81	54	NA	NA	NA	213	91	122	176	86	90	0.907473	0.847826	0.879518	0.916667	0.6	NA	0.42723	0.488636	2.25401e-64	4.10864e-62	39.1742
chr10	123073072	123073221	*	155	100	55	156	106	50	187	121	66	12	4	8	11	1	10	10	1	9	14	7	7	NA	NA	NA	0.645161	0.679487	0.647059	0.333333	0.0909091	0.1	0.5	NA	5.03574e-06	2.01916e-05	39.1877
chr2	9612807	9612877	*	33	33	0	33	27	6	75	68	7	69	66	3	36	18	18	NA	NA	NA	33	15	18	42	26	16	1	0.818182	0.906667	0.956522	0.5	NA	0.454545	0.619048	7.69487e-16	1.20297e-14	39.2278	CPSF3	intronic
chr2	2699540	2699703	*	131	113	18	36	30	6	24	15	9	48	34	14	26	11	15	22	14	8	47	14	33	NA	NA	NA	0.862595	0.833333	0.625	0.708333	0.423077	0.636364	0.297872	NA	6.76578e-12	6.96227e-11	39.2821	MYT1L(dist=364455),LINC01250(dist=199117)	intergenic
chr19	49990140	49990660	*	192	191	1	250	238	12	358	350	8	263	260	3	700	272	428	NA	NA	NA	180	173	7	174	170	4	0.994792	0.952	0.977654	0.988593	0.388571	NA	0.961111	0.977011	1.93523e-124	1.66694e-121	39.3931
chr17	77345568	77345726	*	154	126	28	103	84	19	79	61	18	79	64	15	119	44	75	NA	NA	NA	19	4	15	34	23	11	0.818182	0.815534	0.772152	0.810127	0.369748	NA	0.210526	0.676471	2.69419e-20	6.21941e-19	39.4438
chr22	47797235	47797365	*	255	216	39	224	168	56	233	167	66	125	97	28	54	47	7	81	10	71	86	15	71	45	29	16	0.847059	0.75	0.716738	0.776	0.87037	0.123457	0.174419	0.644444	1.17533e-31	5.49951e-30	39.4494
chr4	187498180	187498477	*	52	46	6	87	77	10	58	52	6	72	68	4	68	29	39	NA	NA	NA	50	30	20	10	6	4	0.884615	0.885057	0.896552	0.944444	0.426471	NA	0.6	0.6	7.03618e-18	1.32263e-16	39.5533	MTNR1A(dist=21459),FAT1(dist=10460)	intergenic
chr1	6726757	6727230	*	41	37	4	67	57	10	87	75	12	47	42	5	34	12	22	NA	NA	NA	10	6	4	15	10	5	0.902439	0.850746	0.862069	0.893617	0.352941	NA	0.6	0.666667	3.68529e-10	3.00918e-09	39.7325	DNAJC11	intronic
chr16	87524209	87524753	*	540	317	223	499	316	183	96	33	63	90	70	20	48	31	17	NA	NA	NA	138	6	132	70	15	55	0.587037	0.633267	0.34375	0.777778	0.645833	NA	0.0434783	0.214286	2.03739e-32	9.93364e-31	39.7691
chr10	131095106	131095244	*	57	36	21	67	30	37	38	22	16	32	18	14	20	0	20	NA	NA	NA	17	0	17	17	8	9	0.631579	0.447761	0.578947	0.5625	0	NA	0	0.470588	5.27352e-08	3.07615e-07	39.8244
chr3	13114196	13114909	*	253	186	67	217	146	71	134	57	77	92	21	71	267	101	166	NA	NA	NA	286	1	285	62	15	47	0.735178	0.672811	0.425373	0.228261	0.378277	NA	0.0034965	0.241935	5.47573e-51	5.96892e-49	39.8837	IQSEC1	exonic	IQSEC1:NM_001134382:exon1
chr10	125436481	125436580	*	24	21	3	36	31	5	35	29	6	20	17	3	14	4	10	NA	NA	NA	10	4	6	18	11	7	0.875	0.861111	0.828571	0.85	0.285714	NA	0.4	0.611111	9.59471e-07	4.46072e-06	39.9793
chr4	1023333	1023437	*	84	78	6	131	107	24	124	101	23	99	87	12	76	26	50	38	17	21	51	7	44	270	146	124	0.928571	0.816794	0.814516	0.878788	0.342105	0.447368	0.137255	0.540741	4.40716e-37	2.69646e-35	40.1023	FGFRL1(dist=2647),RNF212(dist=41829)	intergenic
chr11	78871915	78872016	*	31	24	7	25	21	4	43	35	8	21	20	1	58	25	33	NA	NA	NA	37	8	29	14	14	0	0.774194	0.84	0.813953	0.952381	0.431034	NA	0.216216	1	1.12824e-10	9.87515e-10	40.2141
chr7	1215463	1216059	*	1313	510	803	528	448	80	410	289	121	485	342	143	286	98	188	98	1	97	182	2	180	NA	NA	NA	0.388423	0.848485	0.704878	0.705155	0.342657	0.0102041	0.010989	NA	2.40571e-72	5.87124e-70	40.233
chr1	54483896	54484162	*	15	14	1	12	8	4	39	34	5	26	22	4	15	13	2	NA	NA	NA	36	8	28	10	6	4	0.933333	0.666667	0.871795	0.846154	0.866667	NA	0.222222	0.6	1.14068e-07	6.28651e-07	40.5203	LDLRAD1	upstream
chr4	148651956	148652901	*	815	314	501	276	223	53	303	228	75	195	160	35	509	83	426	112	37	75	198	23	175	NA	NA	NA	0.385276	0.807971	0.752475	0.820513	0.163065	0.330357	0.116162	NA	1.31581e-86	4.81693e-84	40.7524	ARHGAP10	upstream
chr13	26760874	26761383	*	1089	591	498	1049	593	456	905	670	235	451	226	225	327	42	285	60	4	56	182	30	152	118	53	65	0.5427	0.5653	0.740331	0.501109	0.12844	0.0666667	0.164835	0.449153	1.18824e-89	4.92445e-87	40.7533
chr18	43652398	43652672	*	60	48	12	77	67	10	108	96	12	220	200	20	121	43	78	NA	NA	NA	40	0	40	89	76	13	0.8	0.87013	0.888889	0.909091	0.355372	NA	0	0.853933	8.9838e-32	4.23451e-30	40.7871
chr19	18548845	18549690	*	580	452	128	517	290	227	417	331	86	869	316	553	609	82	527	22	0	22	155	2	153	1526	318	1208	0.77931	0.560928	0.793765	0.363636	0.134647	0	0.0129032	0.208388	7.54562e-191	2.76231e-187	40.9003			ISYNA1:NM_016368:exon1,ISYNA1:NR_045573:exon1,ISYNA1:NR_045574:exon1,ISYNA1:NM_001170938:exon1
chr19	55147144	55147252	*	17	15	2	30	23	7	30	22	8	14	10	4	32	9	23	NA	NA	NA	18	5	13	17	10	7	0.882353	0.766667	0.733333	0.714286	0.28125	NA	0.277778	0.588235	1.51714e-07	8.1596e-07	41.1022
chr2	102685697	102685806	*	101	88	13	132	116	16	110	95	15	192	171	21	39	33	6	10	7	3	33	3	30	87	36	51	0.871287	0.878788	0.863636	0.890625	0.846154	0.7	0.0909091	0.413793	2.34329e-26	8.144e-25	41.1049	IL1R2(dist=40813),IL1R1(dist=1030)	intergenic
chr7	73255895	73256779	*	222	201	21	58	54	4	64	53	11	34	24	10	251	90	161	20	18	2	NA	NA	NA	48	41	7	0.905405	0.931034	0.828125	0.705882	0.358566	0.9	NA	0.854167	9.08837e-33	4.50113e-31	41.1222			METTL27:NM_152559:exon2
chr5	175987938	175988042	*	46	40	6	64	53	11	72	60	12	88	73	15	40	19	21	31	16	15	32	3	29	58	30	28	0.869565	0.828125	0.833333	0.829545	0.475	0.516129	0.09375	0.517241	4.55536e-19	9.48417e-18	41.4677	CDHR2	intronic
chr1	160979479	160979566	*	48	48	0	128	118	10	99	93	6	84	74	10	64	23	41	NA	NA	NA	64	32	32	73	48	25	1	0.921875	0.939394	0.880952	0.359375	NA	0.5	0.657534	1.80878e-29	7.52456e-28	41.5139	F11R	intronic
chr5	28928105	28928227	*	32	9	23	169	150	19	114	102	12	193	11	182	68	2	66	100	14	86	NA	NA	NA	124	18	106	0.28125	0.887574	0.894737	0.0569948	0.0294118	0.14	NA	0.145161	4.56654e-35	2.56531e-33	41.8995	LSP1P3	downstream
chr1	10962485	10962972	*	20	20	0	29	26	3	36	36	0	22	20	2	10	9	1	NA	NA	NA	50	16	34	15	15	0	1	0.896552	1	0.909091	0.9	NA	0.32	1	5.07406e-12	5.31733e-11	41.9938	CASZ1(dist=105752),C1orf127(dist=43558)	intergenic
chr9	119227311	119227672	*	143	120	23	237	180	57	146	118	28	120	100	20	63	12	51	NA	NA	NA	33	13	20	81	42	39	0.839161	0.759494	0.808219	0.833333	0.190476	NA	0.393939	0.518519	3.68692e-26	1.26833e-24	42.3327
chrX	123294300	123294434	*	37	33	4	26	25	1	39	35	4	10	9	1	51	27	24	10	0	10	NA	NA	NA	13	9	4	0.891892	0.961538	0.897436	0.9	0.529412	0	NA	0.692308	7.10033e-11	6.37865e-10	42.4228
chr5	180672798	180672916	*	68	45	23	271	177	94	298	209	89	168	123	45	43	30	13	92	20	72	162	28	134	NA	NA	NA	0.661765	0.653137	0.701342	0.732143	0.697674	0.217391	0.17284	NA	2.88309e-37	1.78134e-35	42.5572	CTC-338M12.4	upstream
chr19	16830613	16830740	*	132	84	48	141	94	47	108	74	34	72	43	29	121	29	92	20	0	20	42	12	30	NA	NA	NA	0.636364	0.666667	0.685185	0.597222	0.239669	0	0.285714	NA	2.47769e-23	7.13265e-22	42.717
chr7	27214660	27215280	*	89	82	7	74	70	4	61	52	9	31	28	3	10	8	2	NA	NA	NA	29	6	23	15	12	3	0.921348	0.945946	0.852459	0.903226	0.8	NA	0.206897	0.8	5.44398e-12	5.6752e-11	42.8322
chr2	9893888	9894328	*	505	444	61	195	132	63	268	220	48	312	268	44	61	30	31	NA	NA	NA	114	23	91	79	49	30	0.879208	0.676923	0.820896	0.858974	0.491803	NA	0.201754	0.620253	2.19932e-42	1.73147e-40	42.9675	YWHAQ(dist=122704),TAF1B(dist=89243)	intergenic
chr4	7724250	7724661	*	11	11	0	NA	NA	NA	10	10	0	14	13	1	206	104	102	NA	NA	NA	12	10	2	21	15	6	1	NA	1	0.928571	0.504854	NA	0.833333	0.714286	2.55148e-08	1.57005e-07	43.168	SORCS2	intronic
chr2	105383376	105383538	*	260	159	101	55	50	5	NA	NA	NA	65	47	18	80	18	62	68	17	51	10	3	7	NA	NA	NA	0.611538	0.909091	NA	0.723077	0.225	0.25	0.3	NA	1.15433e-20	2.747e-19	43.3178	LINC01114(dist=9199),LINC01158(dist=38345)	intergenic
chr19	43518654	43518783	*	52	40	12	67	45	22	55	33	22	25	18	7	14	2	12	NA	NA	NA	18	5	13	12	4	8	0.769231	0.671642	0.6	0.72	0.142857	NA	0.277778	0.333333	1.12726e-07	6.21722e-07	43.3417
chr14	35838981	35839524	*	610	518	92	168	76	92	135	104	31	52	36	16	78	47	31	200	27	173	135	61	74	NA	NA	NA	0.84918	0.452381	0.77037	0.692308	0.602564	0.135	0.451852	NA	3.64628e-52	4.17136e-50	43.3745
chr2	56387078	56387193	*	35	30	5	57	47	10	58	55	3	22	18	4	51	10	41	NA	NA	NA	10	7	3	28	22	6	0.857143	0.824561	0.948276	0.818182	0.196078	NA	0.7	0.785714	2.10899e-13	2.57712e-12	43.3891	LINC01813(dist=69561),LOC100129434(dist=13476)	intergenic
chr6	34109992	34110098	*	77	67	10	118	92	26	112	85	27	60	43	17	20	8	12	NA	NA	NA	20	4	16	99	36	63	0.87013	0.779661	0.758929	0.716667	0.4	NA	0.2	0.363636	7.05657e-20	1.57038e-18	43.6693	GRM4	intronic
chr11	2216407	2217340	*	80	67	13	14	1	13	226	185	41	25	12	13	13	0	13	NA	NA	NA	28	0	28	89	43	46	0.8375	0.0714286	0.818584	0.48	0	NA	0	0.483146	1.46469e-18	2.93003e-17	43.7347
chr16	87174624	87174682	*	39	27	12	36	25	11	NA	NA	NA	72	44	28	54	6	48	NA	NA	NA	39	4	35	33	17	16	0.692308	0.694444	NA	0.611111	0.111111	NA	0.102564	0.515152	1.16702e-13	1.46603e-12	43.8776
chr19	5720640	5721308	*	306	297	9	305	282	23	226	213	13	NA	NA	NA	482	279	203	164	3	161	98	94	4	NA	NA	NA	0.970588	0.92459	0.942478	NA	0.578838	0.0182927	0.959184	NA	2.06732e-96	1.05601e-93	44.086			CATSPERD:NM_152784:exon1
chr16	57754414	57754952	*	189	146	43	166	129	37	128	109	19	78	62	16	40	15	25	NA	NA	NA	10	2	8	21	8	13	0.772487	0.777108	0.851562	0.794872	0.375	NA	0.2	0.380952	7.03657e-14	9.04639e-13	44.2896
chr17	62359799	62360154	*	284	242	42	296	211	85	139	94	45	NA	NA	NA	NA	NA	NA	40	2	38	90	23	67	60	35	25	0.852113	0.712838	0.676259	NA	NA	0.05	0.255556	0.583333	1.34354e-29	5.61574e-28	44.4989
chr5	139403932	139404136	*	592	478	114	540	474	66	589	502	87	204	161	43	613	210	403	NA	NA	NA	100	69	31	12	6	6	0.807432	0.877778	0.852292	0.789216	0.342577	NA	0.69	0.5	7.71215e-108	4.77173e-105	44.5858	NRG2	intronic
chr16	29243456	29243643	*	140	136	4	271	231	40	251	198	53	89	85	4	88	37	51	NA	NA	NA	60	20	40	76	37	39	0.971429	0.852399	0.788845	0.955056	0.420455	NA	0.333333	0.486842	7.83115e-39	5.22034e-37	44.587
chr9	27281381	27281742	*	184	144	40	54	48	6	66	48	18	NA	NA	NA	36	30	6	48	1	47	10	1	9	NA	NA	NA	0.782609	0.888889	0.727273	NA	0.833333	0.0208333	0.1	NA	1.65356e-15	2.50571e-14	44.9048
chr13	79160478	79161024	*	91	61	30	94	66	28	42	26	16	33	18	15	98	24	74	20	12	8	142	18	124	NA	NA	NA	0.67033	0.702128	0.619048	0.545455	0.244898	0.6	0.126761	NA	4.29777e-26	1.47615e-24	45
chr17	5403304	5403462	*	1003	613	390	240	213	27	390	186	204	569	394	175	357	52	305	176	106	70	429	23	406	NA	NA	NA	0.611167	0.8875	0.476923	0.692443	0.145658	0.602273	0.0536131	NA	5.93209e-127	5.31828e-124	45.0361			LOC728392:NM_001162371:exon1
chr17	62291319	62291582	*	562	481	81	705	574	131	577	444	133	445	336	109	263	122	141	NA	NA	NA	80	1	79	128	42	86	0.855872	0.814184	0.769497	0.755056	0.463878	NA	0.0125	0.328125	6.66493e-80	2.07652e-77	45.1342			TEX2:NM_001288732:exon2,TEX2:NM_001288733:exon2,TEX2:NM_018469:exon2
chr8	11314726	11315103	*	17	3	14	83	62	21	93	88	5	22	1	21	24	9	15	10	0	10	NA	NA	NA	23	6	17	0.176471	0.746988	0.946237	0.0454545	0.375	0	NA	0.26087	4.87181e-10	3.90686e-09	45.3121
chr1	45103924	45104008	*	56	55	1	72	63	9	96	78	18	112	107	5	84	64	20	60	24	36	64	9	55	100	39	61	0.982143	0.875	0.8125	0.955357	0.761905	0.4	0.140625	0.39	3.02053e-38	1.9571e-36	46.0227	RNF220	intronic
chr5	153898216	153898478	*	10	6	4	40	33	7	20	10	10	NA	NA	NA	88	18	70	NA	NA	NA	20	2	18	49	16	33	0.6	0.825	0.5	NA	0.204545	NA	0.1	0.326531	1.42531e-11	1.408e-10	47.0701	HAND1(dist=40392),MIR3141(dist=77094)	intergenic
chr2	10444980	10445127	*	245	209	36	272	228	44	133	106	27	91	67	24	50	48	2	NA	NA	NA	248	13	235	91	76	15	0.853061	0.838235	0.796992	0.736264	0.96	NA	0.0524194	0.835165	1.53328e-56	2.09833e-54	47.1027	HPCAL1	intronic
chr6	74281273	74281364	*	44	40	4	148	110	38	52	51	1	88	77	11	72	24	48	NA	NA	NA	88	1	87	58	54	4	0.909091	0.743243	0.980769	0.875	0.333333	NA	0.0113636	0.931034	1.17306e-30	5.19481e-29	47.4964	EEF1A1(dist=50518),SLC17A5(dist=21738)	intergenic
chr16	88578396	88578610	*	356	337	19	266	212	54	128	109	19	100	84	16	70	14	56	NA	NA	NA	30	6	24	171	87	84	0.946629	0.796992	0.851562	0.84	0.2	NA	0.2	0.508772	2.93913e-52	3.37999e-50	47.8107
chr1	181477640	181478073	*	62	59	3	24	21	3	24	19	5	20	19	1	25	13	12	12	4	8	12	4	8	NA	NA	NA	0.951613	0.875	0.791667	0.95	0.52	0.333333	0.333333	NA	4.87836e-11	4.4831e-10	47.9121	CACNA1E	intronic
chr1	43814215	43814673	*	830	731	99	296	266	30	320	307	13	303	265	38	392	353	39	NA	NA	NA	723	55	668	127	104	23	0.880723	0.898649	0.959375	0.874587	0.90051	NA	0.0760719	0.818898	4.08487e-183	1.38037e-179	48.4846	MPL	exonic	MPL:NM_005373:exon9
chr1	59090260	59090500	*	488	463	25	482	357	125	436	361	75	308	216	92	676	61	615	NA	NA	NA	95	73	22	265	207	58	0.94877	0.740664	0.827982	0.701299	0.0902367	NA	0.768421	0.781132	1.81054e-146	2.33932e-143	48.5902	TACSTD2(dist=47094),MYSM1(dist=29911)	intergenic
chr3	13936426	13937054	*	323	299	24	376	327	49	346	309	37	235	199	36	965	254	711	65	63	2	NA	NA	NA	175	161	14	0.925697	0.869681	0.893064	0.846809	0.263212	0.969231	NA	0.92	4.58813e-153	7.46502e-150	48.9257	WNT7A(dist=14808),FGD5P1(dist=37499)	intergenic
chr17	72096249	72096364	*	19	16	3	58	49	9	45	36	9	35	34	1	25	5	20	NA	NA	NA	15	2	13	17	14	3	0.842105	0.844828	0.8	0.971429	0.2	NA	0.133333	0.823529	4.6825e-12	4.92697e-11	49.1452
chr20	25834544	25834933	*	20	5	15	21	15	6	29	17	12	35	24	11	475	22	453	10	2	8	157	6	151	37	26	11	0.25	0.714286	0.586207	0.685714	0.0463158	0.2	0.0382166	0.702703	2.23064e-30	9.73102e-29	49.8478			LOC101926935:NR_110001:exon1
chr4	122861198	122861310	*	38	26	12	44	35	9	37	30	7	13	11	2	36	2	34	NA	NA	NA	10	6	4	10	7	3	0.684211	0.795455	0.810811	0.846154	0.0555556	NA	0.6	0.7	6.46479e-11	5.8532e-10	50.487	TRPC3	intronic
chr5	137667830	137668412	*	288	251	37	371	313	58	275	223	52	138	102	36	484	187	297	144	1	143	100	0	100	96	73	23	0.871528	0.843666	0.810909	0.73913	0.386364	0.00694444	0	0.760417	6.81164e-118	5.15921e-115	51.2543	LOC100128966	ncRNA_exonic	LOC100128966:NR_146628:exon1
chr16	4290374	4290801	*	118	95	23	114	88	26	99	74	25	45	35	10	10	8	2	61	12	49	10	1	9	NA	NA	NA	0.805085	0.77193	0.747475	0.777778	0.8	0.196721	0.1	NA	1.416e-18	2.8365e-17	51.7336
chr7	124645894	124645979	*	10	9	1	13	11	2	18	16	2	17	15	2	23	1	22	NA	NA	NA	10	6	4	10	8	2	0.9	0.846154	0.888889	0.882353	0.0434783	NA	0.6	0.8	1.53787e-08	9.83952e-08	53.0473
chr17	73042112	73042473	*	344	209	135	104	62	42	144	83	61	112	77	35	851	95	756	130	12	118	461	8	453	NA	NA	NA	0.607558	0.596154	0.576389	0.6875	0.111633	0.0923077	0.0173536	NA	1.82009e-152	2.85557e-149	53.2466
chr2	119074635	119074755	*	44	38	6	33	24	9	43	37	6	18	16	2	22	6	16	15	2	13	11	6	5	NA	NA	NA	0.863636	0.727273	0.860465	0.888889	0.272727	0.133333	0.545455	NA	7.34086e-12	7.51708e-11	54.1667	LOC100506797(dist=130673),LOC101927709(dist=282604)	intergenic
chr7	35031553	35031693	*	60	47	13	69	65	4	59	57	2	40	39	1	85	84	1	115	22	93	125	13	112	NA	NA	NA	0.783333	0.942029	0.966102	0.975	0.988235	0.191304	0.104	NA	2.95622e-42	2.29852e-40	54.6127
chr15	100347371	100347668	*	NA	NA	NA	52	46	6	44	35	9	68	55	13	67	57	10	NA	NA	NA	401	40	361	60	48	12	NA	0.884615	0.795455	0.808824	0.850746	NA	0.0997506	0.8	1.42461e-37	8.96601e-36	55.4647
chr5	176448746	176449720	*	332	311	21	345	308	37	423	382	41	159	139	20	604	193	411	75	53	22	253	46	207	55	46	9	0.936747	0.892754	0.903073	0.874214	0.319536	0.706667	0.181818	0.836364	2.83956e-182	8.91011e-179	56.3029	ZNF346(NM_001308218:c.-59_-20delins-,NM_001308216:c.-59_-20delins-,NM_001308215:c.-59_-20delins-,NM_001308214:c.-59_-20delins-,NM_012279:c.-59_-20delins-,NM_001308213:c.-59_-20delins-,NM_001308221:c.-59_-20delins-,NM_001308219:c.-59_-20delins-,NM_001308223:c.-59_-20delins-)	UTR5	ZNF346:NM_001308218:exon1,ZNF346:NM_001308213:exon1,ZNF346:NM_001308214:exon1,ZNF346:NM_001308215:exon1,ZNF346:NM_012279:exon1,ZNF346:NM_001308219:exon1,ZNF346:NM_001308223:exon1,ZNF346:NR_131774:exon1,ZNF346:NM_001308221:exon1,ZNF346:NM_001308216:exon1,ZNF346:NR_131773:exon1
chr10	134935758	134936295	*	567	510	57	31	2	29	137	3	134	285	94	191	198	7	191	55	0	55	55	0	55	268	7	261	0.899471	0.0645161	0.0218978	0.329825	0.0353535	0	0	0.0261194	1.31404e-138	1.48015e-135	57.2753
chr15	68644277	68644826	*	48	47	1	42	41	1	60	59	1	63	59	4	334	171	163	162	30	132	261	97	164	NA	NA	NA	0.979167	0.97619	0.983333	0.936508	0.511976	0.185185	0.371648	NA	5.90449e-60	9.33033e-58	57.3477
chr17	1092151	1092369	*	12	9	3	11	9	2	11	11	0	NA	NA	NA	14	2	12	NA	NA	NA	48	11	37	10	7	3	0.75	0.818182	1	NA	0.142857	NA	0.229167	0.7	9.8705e-09	6.53026e-08	57.5163
chr9	95929007	95929311	*	25	23	2	14	12	2	31	27	4	34	31	3	10	6	4	NA	NA	NA	14	3	11	27	7	20	0.92	0.857143	0.870968	0.911765	0.6	NA	0.214286	0.259259	1.30233e-13	1.62809e-12	58.0505
chr19	49298173	49299473	*	173	158	15	154	139	15	116	114	2	75	67	8	422	108	314	NA	NA	NA	20	20	0	18	15	3	0.913295	0.902597	0.982759	0.893333	0.255924	NA	1	0.833333	6.8869e-96	3.47747e-93	61.191			BCAT2:NM_001284325:exon12,BCAT2:NM_001164773:exon9,BCAT2:NM_001190:exon11
chr1	38678970	38679582	*	35	32	3	63	54	9	49	37	12	18	13	5	295	29	266	NA	NA	NA	11	8	3	28	20	8	0.914286	0.857143	0.755102	0.722222	0.0983051	NA	0.727273	0.714286	5.32459e-47	4.99804e-45	65.3584	LINC01343	ncRNA_intronic
chr13	50265722	50266422	*	651	576	75	496	421	75	475	285	190	533	261	272	248	22	226	60	0	60	NA	NA	NA	86	1	85	0.884793	0.84879	0.6	0.489681	0.0887097	0	NA	0.0116279	7.72388e-144	9.42524e-141	65.7634
chr1	155290759	155291272	*	66	60	6	150	137	13	96	88	8	186	161	25	60	54	6	196	13	183	122	22	100	NA	NA	NA	0.909091	0.913333	0.916667	0.865591	0.9	0.0663265	0.180328	NA	1.87497e-94	8.85665e-92	66.0133	RUSC1-AS1	ncRNA_exonic	RUSC1:NM_001105204:exon1,RUSC1-AS1:NR_145426:exon2,RUSC1:NM_001105203:exon1
chr1	567239	567403	*	13	10	3	27	19	8	24	19	5	19	16	3	154	4	150	NA	NA	NA	115	0	115	27	22	5	0.769231	0.703704	0.791667	0.842105	0.025974	NA	0	0.814815	1.67672e-34	9.11609e-33	68.3246	MIR6723	downstream

## Sheet: Gene
chr	start	end	strand	C1_coverage	C1_numCs	C1_numTs	C2_coverage	C2_numCs	C2_numTs	C3_coverage	C3_numCs	C3_numTs	C4_coverage	C4_numCs	C4_numTs	M-P10-1_coverage	M-P10-1_numCs	M-P10-1_numTs	M-P11-1_coverage	M-P11-1_numCs	M-P11-1_numTs	M-P12-1_coverage	M-P12-1_numCs	M-P12-1_numTs	P3-1_coverage	P3-1_numCs	P3-1_numTs	C1_freq	C2_freq	C3_freq	C4_freq	M-P10-1_freq	M-P11-1_freq	M-P12-1_freq	P3-1_freq	pvalue	qvalue	meth.diff	Gene	Gene Region	ExonCover
chr1	1309109	1310580	*	1854	747	1107	1419	817	602	1394	716	678	1542	583	959	1510	373	1137	786	15	771	824	21	803	757	216	541	0.402913	0.575758	0.51363	0.37808	0.24702	0.019084	0.0254854	0.285337	2.92618e-222	3.2731e-221	29.9898	AURKAIP1	exonic	AURKAIP1:NM_001127229:exon3,AURKAIP1:NM_001127230:exon2,AURKAIP1:NM_017900:exon3,AURKAIP1:NM_001127230:exon3,AURKAIP1:NM_001127230:exon4,AURKAIP1:NM_001127229:exon2,AURKAIP1:NM_017900:exon1,AURKAIP1:NM_017900:exon2,AURKAIP1:NM_001127230:exon1,AURKAIP1:NM_017900:exon4,AURKAIP1:NM_001127229:exon1,AURKAIP1:NM_001127229:exon4
chr1	1309110	1310562	*	1777	746	1031	1329	816	513	1290	715	575	1443	583	860	1410	371	1039	704	14	690	747	21	726	626	215	411	0.419809	0.613995	0.554264	0.404019	0.263121	0.0198864	0.0281124	0.34345	1.62691e-211	1.62597e-210	31.172	AURKAIP1	exonic	AURKAIP1:NM_001127229:exon3,AURKAIP1:NM_001127230:exon2,AURKAIP1:NM_017900:exon3,AURKAIP1:NM_001127230:exon3,AURKAIP1:NM_001127230:exon4,AURKAIP1:NM_001127229:exon2,AURKAIP1:NM_017900:exon1,AURKAIP1:NM_017900:exon2,AURKAIP1:NM_001127230:exon1,AURKAIP1:NM_017900:exon4,AURKAIP1:NM_001127229:exon1,AURKAIP1:NM_001127229:exon4
chr1	2518188	2522908	*	2869	1890	979	2592	1580	1012	2687	1529	1158	2669	1515	1154	763	141	622	144	1	143	567	59	508	3460	1494	1966	0.658766	0.609568	0.569036	0.567628	0.184797	0.00694444	0.104056	0.431792	1.05631e-201	9.34099e-201	25.8666	FAM213B,MMEL1	exonic	FAM213B:NR_036638:exon6,FAM213B:NM_152371:exon3,FAM213B:NM_001195736:exon2,FAM213B:NM_001195736:exon7,FAM213B:NR_036637:exon7,FAM213B:NM_001195738:exon5,FAM213B:NM_152371:exon6,FAM213B:NM_001195738:exon6,FAM213B:NM_001195741:exon4,FAM213B:NM_001195740:exon6,FAM213B:NM_001195737:exon2,FAM213B:NR_036637:exon4,FAM213B:NR_036637:exon2,FAM213B:NM_001195740:exon3,FAM213B:NM_001195737:exon5,FAM213B:NM_0…
chr1	6581406	6614658	*	1352	260	1092	745	580	165	430	182	248	1324	405	919	2252	1471	781	200	34	166	233	164	69	172	155	17	0.192308	0.778523	0.423256	0.305891	0.653197	0.17	0.703863	0.901163	1.15036e-105	2.85313e-105	-26.7879	NOL9	exonic	NOL9:NM_024654:exon1,NOL9:NM_024654:exon6,NOL9:NM_024654:exon10,NOL9:NM_024654:exon3,NOL9:NM_024654:exon7,NOL9:NM_024654:exon2,NOL9:NM_024654:exon8,NOL9:NM_024654:exon9,NOL9:NM_024654:exon5,NOL9:NM_024654:exon4,NOL9:NM_024654:exon11,NOL9:NM_024654:exon12
chr1	8412463	8483747	*	2610	1566	1044	1851	1175	676	1942	1375	567	2040	1193	847	1518	471	1047	308	34	274	752	107	645	1067	732	335	0.6	0.634792	0.708033	0.584804	0.310277	0.11039	0.142287	0.686036	8.2845e-154	4.08348e-153	26.0081	RERE	exonic	RERE:NM_012102:exon18,RERE:NM_012102:exon13,RERE:NM_001042682:exon11,RERE:NM_001042681:exon15,RERE:NM_001042682:exon13,RERE:NM_001042681:exon18,RERE:NM_001042682:exon5,RERE:NM_001042681:exon23,RERE:NM_001042682:exon10,RERE:NM_012102:exon19,RERE:NM_001042681:exon19,RERE:NM_012102:exon22,RERE:NM_001042682:exon7,RERE:NM_012102:exon14,RERE:NM_001042681:exon22,RERE:NM_012102:exon21,RERE:NM_001042682:e…
chr1	10490158	10512060	*	2375	132	2243	961	78	883	2128	106	2022	1299	99	1200	524	335	189	NA	NA	NA	77	72	5	323	7	316	0.0555789	0.0811655	0.049812	0.0762125	0.639313	NA	0.935065	0.0216718	2.13321e-190	1.65277e-189	-38.6689	CENPS,CENPS-CORT,CORT	exonic	CENPS-CORT:NM_198544:exon4,CENPS-CORT:NR_037187:exon1,CENPS-CORT:NM_199006:exon2,CORT:NM_001302:exon1,CENPS:NM_199294:exon1,CENPS:NR_036462:exon3,CENPS-CORT:NM_198544:exon1,CENPS-CORT:NM_001243768:exon2,CENPS:NM_199294:exon5,CORT:NM_001302:exon2,CENPS-CORT:NM_198544:exon3,CENPS-CORT:NM_001270517:exon1,CENPS-CORT:NM_001270517:exon2,CENPS-CORT:NR_037187:exon3,CENPS-CORT:NM_001243768:exon3,CENPS-COR…
chr1	10490803	10512060	*	1585	130	1455	961	78	883	1434	102	1332	1023	99	924	524	335	189	NA	NA	NA	77	72	5	170	5	165	0.0820189	0.0811655	0.0711297	0.0967742	0.639313	NA	0.935065	0.0294118	1.93704e-181	1.31394e-180	-45.262	CENPS,CENPS-CORT,CORT	exonic	CENPS-CORT:NM_198544:exon4,CENPS-CORT:NR_037187:exon1,CENPS-CORT:NM_199006:exon2,CORT:NM_001302:exon1,CENPS:NR_036462:exon3,CENPS-CORT:NM_001243768:exon2,CENPS:NM_199294:exon5,CORT:NM_001302:exon2,CENPS-CORT:NM_198544:exon3,CENPS-CORT:NM_001270517:exon2,CENPS-CORT:NR_037187:exon3,CENPS-CORT:NM_001243768:exon3,CENPS-CORT:NM_001270517:exon5,CENPS-CORT:NM_001270517:exon3,CENPS:NR_036462:exon4,CENPS:…
chr1	11796141	11810828	*	2513	1452	1061	1578	912	666	1375	979	396	1194	902	292	1676	750	926	81	0	81	555	18	537	420	284	136	0.577795	0.577947	0.712	0.755444	0.447494	0	0.0324324	0.67619	6.48078e-111	1.73565e-110	25.2322	AGTRAP	exonic	AGTRAP:NM_001040194:exon2,AGTRAP:NM_020350:exon1,AGTRAP:NM_001040196:exon3,AGTRAP:NM_001040196:exon2,AGTRAP:NM_020350:exon2,AGTRAP:NM_001040195:exon3,AGTRAP:NM_001040197:exon1,AGTRAP:NM_001040197:exon6,AGTRAP:NM_001040194:exon5,AGTRAP:NM_001040194:exon1,AGTRAP:NM_001040195:exon2,AGTRAP:NM_020350:exon3,AGTRAP:NM_001040194:exon3,AGTRAP:NM_001040197:exon2,AGTRAP:NM_001040197:exon5,AGTRAP:NM_00104019…
chr1	24117645	24122029	*	726	421	305	814	472	342	1029	465	564	803	324	479	522	73	449	216	4	212	218	2	216	491	246	245	0.57989	0.579853	0.451895	0.403487	0.139847	0.0185185	0.00917431	0.501018	1.34569e-73	2.06816e-73	27.4211	LYPLA2	exonic	LYPLA2:NM_007260:exon5,LYPLA2:NM_007260:exon6,LYPLA2:NM_007260:exon3,LYPLA2:NM_007260:exon2,LYPLA2:NM_007260:exon4,LYPLA2:NM_007260:exon9,LYPLA2:NM_007260:exon7,LYPLA2:NM_007260:exon1,LYPLA2:NM_007260:exon10,LYPLA2:NM_007260:exon8
chr1	24739976	24799473	*	1693	912	781	1490	741	749	1298	687	611	605	295	310	1109	271	838	310	5	305	578	42	536	71	11	60	0.538689	0.497315	0.529276	0.487603	0.244364	0.016129	0.0726644	0.15493	6.76356e-187	5.00313e-186	35.8998	NIPAL3	exonic	NIPAL3:NR_136508:exon2,NIPAL3:NR_136508:exon11,NIPAL3:NR_136506:exon7,NIPAL3:NM_001322868:exon4,NIPAL3:NM_001322856:exon12,NIPAL3:NM_001322854:exon2,NIPAL3:NM_001322862:exon7,NIPAL3:NM_020448:exon5,NIPAL3:NM_001322868:exon9,NIPAL3:NM_001322864:exon10,NIPAL3:NM_001322862:exon9,NIPAL3:NM_001322864:exon4,NIPAL3:NM_001322855:exon9,NIPAL3:NM_001322864:exon9,NIPAL3:NM_001322857:exon9,NIPAL3:NM_00132286…
chr1	25629225	25664745	*	960	381	579	862	354	508	716	245	471	587	189	398	582	76	506	110	0	110	132	3	129	246	42	204	0.396875	0.410673	0.342179	0.321976	0.130584	0	0.0227273	0.170732	4.17172e-65	5.59069e-65	26.0996	RHD	exonic	RHD:NM_001282871:exon6,RHD:NM_001282872:exon6,RHD:NM_001282869:exon6,RSRP1:NR_135791:exon3,RHD:NM_016124:exon9,RHD:NM_001282870:exon8,RSRP1:NR_135789:exon1,RHD:NM_001282868:exon8,RHD:NM_016124:exon10,RHD:NM_001127691:exon7,RSRP1:NR_135787:exon1,RHD:NM_001282867:exon8,RHD:NM_001282871:exon8,RSRP1:NR_135788:exon1,RHD:NM_016124:exon6,RHD:NM_001282867:exon7,RHD:NM_001282868:exon7,RHD:NM_001282869:exo…
chr1	26608772	26633195	*	1271	906	365	426	294	132	604	424	180	972	740	232	351	168	183	78	27	51	128	52	76	35	27	8	0.712825	0.690141	0.701987	0.761317	0.478632	0.346154	0.40625	0.771429	1.2565e-33	9.39886e-34	25.9435	UBXN11	exonic	UBXN11:NM_145345:exon13,UBXN11:NM_001077262:exon5,UBXN11:NM_001077262:exon9,UBXN11:NM_183008:exon14,UBXN11:NM_001077262:exon8,UBXN11:NM_145345:exon3,UBXN11:NM_145345:exon5,UBXN11:NM_183008:exon8,UBXN11:NM_183008:exon11,UBXN11:NM_145345:exon15,UBXN11:NM_145345:exon9,UBXN11:NM_001077262:exon1,UBXN11:NM_183008:exon1,UBXN11:NM_145345:exon2,UBXN11:NM_145345:exon12,UBXN11:NM_183008:exon4,UBXN11:NM_1830…
chr1	27561006	27635124	*	1556	1291	265	1843	1381	462	2132	1568	564	1536	1104	432	1846	929	917	146	0	146	315	37	278	467	279	188	0.829692	0.749322	0.73546	0.71875	0.50325	0	0.11746	0.59743	1.257e-180	8.45858e-180	30.738	WDTC1	exonic	WDTC1:NM_001276252:exon16,WDTC1:NM_001276252:exon2,WDTC1:NM_015023:exon6,WDTC1:NM_015023:exon4,WDTC1:NM_001276252:exon6,WDTC1:NM_015023:exon14,WDTC1:NM_001276252:exon3,WDTC1:NM_015023:exon11,WDTC1:NM_015023:exon9,WDTC1:NM_001276252:exon4,WDTC1:NM_015023:exon3,WDTC1:NM_001276252:exon7,WDTC1:NM_015023:exon10,WDTC1:NM_015023:exon13,WDTC1:NM_015023:exon8,WDTC1:NM_001276252:exon8,WDTC1:NM_015023:exon2…
chr1	31191618	31199593	*	2464	1156	1308	3293	1502	1791	2963	1247	1716	2265	989	1276	1489	154	1335	383	16	367	837	17	820	1828	594	1234	0.469156	0.456119	0.420857	0.436645	0.103425	0.0417755	0.0203106	0.324945	4.70817e-245	6.95528e-244	27.3376	MATN1	exonic	MATN1-AS1:NR_034182:exon2,MATN1:NM_002379:exon3,MATN1:NM_002379:exon1,MATN1-AS1:NR_034182:exon1,MATN1-AS1:NR_034182:exon4,MATN1-AS1:NR_034182:exon3,MATN1:NM_002379:exon2
chr1	32095462	32110218	*	184	41	143	126	121	5	114	109	5	169	113	56	185	77	108	77	0	77	198	4	194	56	50	6	0.222826	0.960317	0.95614	0.668639	0.416216	0	0.020202	0.892857	1.76112e-40	1.53355e-40	39.3679	PEF1	exonic	PEF1:NM_012392:exon5,PEF1:NR_033688:exon5,PEF1:NR_033688:exon1,PEF1:NR_033686:exon3,PEF1:NM_012392:exon3,PEF1:NM_012392:exon4,PEF1:NR_033688:exon4,PEF1:NR_033686:exon2,PEF1:NM_012392:exon2,PEF1:NR_033688:exon3,PEF1:NR_033686:exon4,PEF1:NR_033688:exon2
chr1	32095462	32110838	*	184	41	143	126	121	5	114	109	5	169	113	56	255	77	178	77	0	77	198	4	194	56	50	6	0.222826	0.960317	0.95614	0.668639	0.301961	0	0.020202	0.892857	1.85872e-50	1.94352e-50	42.4005	PEF1	exonic	PEF1:NM_012392:exon5,PEF1:NR_033688:exon5,PEF1:NR_033686:exon1,PEF1:NR_033688:exon1,PEF1:NR_033686:exon3,PEF1:NM_012392:exon3,PEF1:NM_012392:exon4,PEF1:NR_033688:exon4,PEF1:NR_033686:exon2,PEF1:NM_012392:exon2,PEF1:NR_033688:exon3,PEF1:NM_012392:exon1,PEF1:NR_033686:exon4,PEF1:NR_033688:exon2
chr1	32256022	32281652	*	643	614	29	342	316	26	304	282	22	245	231	14	812	686	126	109	3	106	125	8	117	56	54	2	0.954899	0.923977	0.927632	0.942857	0.844828	0.0275229	0.064	0.964286	2.67563e-70	3.90034e-70	25.919	SPOCD1	exonic	SPOCD1:NM_001281988:exon1,SPOCD1:NM_001281987:exon16,SPOCD1:NM_001281988:exon3,SPOCD1:NM_001281987:exon10,SPOCD1:NM_001281988:exon8,SPOCD1:NM_001281988:exon13,SPOCD1:NM_001281988:exon7,SPOCD1:NM_144569:exon10,SPOCD1:NM_001281987:exon14,SPOCD1:NM_001281988:exon12,SPOCD1:NM_001281987:exon15,SPOCD1:NM_144569:exon12,SPOCD1:NM_144569:exon5,SPOCD1:NM_144569:exon7,SPOCD1:NM_001281987:exon6,SPOCD1:NM_144…
chr1	32665986	32670991	*	270	0	270	NA	NA	NA	191	154	37	30	3	27	623	15	608	410	1	409	366	10	356	NA	NA	NA	0	NA	0.806283	0.1	0.024077	0.00243902	0.0273224	NA	2.52625e-73	3.86261e-73	30.1171	CCDC28B	exonic	CCDC28B:NM_001301011:exon4,CCDC28B:NM_024296:exon1,CCDC28B:NM_024296:exon3,CCDC28B:NM_024296:exon2,CCDC28B:NM_024296:exon6,CCDC28B:NM_001301011:exon2,CCDC28B:NM_001301011:exon3,CCDC28B:NM_001301011:exon5,CCDC28B:NM_001301011:exon1,CCDC28B:NM_024296:exon4,CCDC28B:NM_024296:exon5
chr1	32930657	32953459	*	893	852	41	1203	1131	72	726	696	30	383	350	33	991	674	317	NA	NA	NA	293	45	248	273	234	39	0.954087	0.94015	0.958678	0.913838	0.680121	NA	0.153584	0.857143	8.65807e-177	5.53927e-176	33.3011	ZBTB8B	exonic	ZBTB8B:NM_001145720:exon3,ZBTB8B:NM_001145720:exon4,ZBTB8B:NM_001145720:exon1,ZBTB8B:NM_001145720:exon2
chr1	33086816	33116191	*	969	921	48	1024	950	74	866	811	55	626	592	34	869	754	115	NA	NA	NA	303	22	281	95	86	9	0.950464	0.927734	0.93649	0.945687	0.867664	NA	0.0726073	0.905263	1.50305e-107	3.82715e-107	25.9108	ZBTB8OS	exonic	ZBTB8OS:NM_001308139:exon5,ZBTB8OS:NM_178547:exon3,ZBTB8OS:NM_001308137:exon3,ZBTB8OS:NM_001308136:exon6,ZBTB8OS:NM_001308136:exon2,ZBTB8OS:NM_001308135:exon5,ZBTB8OS:NM_001308141:exon5,ZBTB8OS:NM_001308135:exon2,ZBTB8OS:NM_001308140:exon6,ZBTB8OS:NM_001308140:exon1,ZBTB8OS:NM_001308140:exon5,ZBTB8OS:NM_001308135:exon4,ZBTB8OS:NM_001330475:exon1,ZBTB8OS:NM_001308141:exon2,ZBTB8OS:NM_001308141:exo…
chr1	35258598	35261348	*	391	235	156	496	287	209	424	272	152	349	124	225	319	80	239	NA	NA	NA	66	3	63	184	59	125	0.601023	0.578629	0.641509	0.355301	0.250784	NA	0.0454545	0.320652	2.79855e-37	2.26597e-37	30.3451	GJA4	exonic	GJA4:NM_002060:exon1,GJA4:NM_002060:exon2
chr1	35451766	35497569	*	940	845	95	674	522	152	522	373	149	377	230	147	509	381	128	76	10	66	158	32	126	88	18	70	0.898936	0.774481	0.714559	0.61008	0.748527	0.131579	0.202532	0.204545	1.14457e-42	1.03954e-42	25.3238	ZMYM6	exonic	ZMYM6:NM_007167:exon12,ZMYM6:NM_007167:exon16,ZMYM6:NM_007167:exon3,ZMYM6:NM_007167:exon2,ZMYM6:NM_007167:exon8,ZMYM6:NM_007167:exon10,ZMYM6:NM_007167:exon13,ZMYM6:NM_007167:exon4,ZMYM6:NM_007167:exon7,ZMYM6:NM_007167:exon5,ZMYM6:NM_007167:exon15,ZMYM6:NM_007167:exon14,ZMYM6:NM_007167:exon6,ZMYM6:NM_007167:exon1,ZMYM6:NM_007167:exon11,ZMYM6:NM_007167:exon9
chr1	38158072	38175391	*	95	35	60	116	37	79	99	36	63	47	12	35	371	279	92	20	0	20	26	1	25	35	0	35	0.368421	0.318966	0.363636	0.255319	0.752022	0	0.0384615	0	7.41878e-16	3.57571e-16	-28.3335	CDCA8	exonic	CDCA8:NM_018101:exon8,CDCA8:NM_001256875:exon5,CDCA8:NM_018101:exon10,CDCA8:NM_001256875:exon2,CDCA8:NM_001256875:exon6,CDCA8:NM_001256875:exon9,CDCA8:NM_018101:exon1,CDCA8:NM_001256875:exon8,CDCA8:NM_018101:exon7,CDCA8:NM_001256875:exon10,CDCA8:NM_018101:exon11,CDCA8:NM_018101:exon6,CDCA8:NM_018101:exon3,CDCA8:NM_018101:exon2,CDCA8:NM_001256875:exon1,CDCA8:NM_018101:exon5,CDCA8:NM_001256875:exon…
chr1	38674705	38680439	*	35	32	3	63	54	9	49	37	12	18	13	5	295	29	266	NA	NA	NA	11	8	3	28	20	8	0.914286	0.857143	0.755102	0.722222	0.0983051	NA	0.727273	0.714286	5.32459e-47	5.25211e-47	65.3584	LINC01343	ncRNA_exonic	LINC01343:NR_038928:exon1,LINC01343:NR_038928:exon4,LINC01343:NR_038928:exon3,LINC01343:NR_038928:exon2
chr1	40235196	40237020	*	300	7	293	419	4	415	516	15	501	251	10	241	417	231	186	NA	NA	NA	128	1	127	215	5	210	0.0233333	0.00954654	0.0290698	0.0398406	0.553957	NA	0.0078125	0.0232558	1.37693e-84	2.50972e-84	-28.7616	OXCT2	exonic	OXCT2:NM_022120:exon1
chr1	42312859	42384496	*	265	250	15	535	426	109	525	488	37	382	228	154	796	264	532	12	11	1	101	0	101	91	65	26	0.943396	0.796262	0.929524	0.596859	0.331658	0.916667	0	0.714286	1.28738e-137	4.99102e-137	47.5466	HIVEP3(NM_024503:c.333910_333616delins-,NM_001127714:c.333910_333616delins-)	UTR5	HIVEP3:NR_038261:exon2,HIVEP3:NR_038261:exon3,HIVEP3:NR_038260:exon2,HIVEP3:NM_024503:exon1,HIVEP3:NR_038261:exon4,HIVEP3:NR_038260:exon1,HIVEP3:NR_038260:exon3,HIVEP3:NM_001127714:exon1
chr1	43124047	43142429	*	38	38	0	36	36	0	46	45	1	20	20	0	312	112	200	156	1	155	148	25	123	32	28	4	1	1	0.978261	1	0.358974	0.00641026	0.168919	0.875	9.29501e-68	1.29855e-67	73.6684	PPIH	exonic	PPIH:NM_001330510:exon1,PPIH:NM_001330510:exon5,PPIH:NM_006347:exon3,PPIH:NM_006347:exon2,PPIH:NM_001330510:exon8,PPIH:NM_006347:exon7,PPIH:NM_001330510:exon10,PPIH:NM_001330510:exon2,PPIH:NM_001330510:exon4,PPIH:NM_006347:exon1,PPIH:NM_006347:exon8,PPIH:NM_001330510:exon7,PPIH:NM_001330510:exon3,PPIH:NM_006347:exon5,PPIH:NM_006347:exon9,PPIH:NM_001330510:exon9,PPIH:NM_006347:exon4,PPIH:NM_006347…
chr1	43803474	43820135	*	1249	1008	241	410	377	33	394	381	13	448	388	60	844	753	91	110	97	13	1059	165	894	159	131	28	0.807046	0.919512	0.967005	0.866071	0.89218	0.881818	0.155807	0.823899	2.33369e-141	9.62945e-141	33.3631	MPL	exonic	MPL:NM_005373:exon11,MPL:NM_005373:exon8,MPL:NM_005373:exon7,MPL:NM_005373:exon3,MPL:NM_005373:exon6,MPL:NM_005373:exon1,MPL:NM_005373:exon9,MPL:NM_005373:exon5,MPL:NM_005373:exon2,MPL:NM_005373:exon12,MPL:NM_005373:exon4,MPL:NM_005373:exon10
chr1	44115796	44171189	*	1340	430	910	1058	447	611	772	324	448	813	216	597	1158	810	348	50	29	21	200	60	140	45	43	2	0.320896	0.422495	0.419689	0.265683	0.699482	0.58	0.3	0.955556	1.19537e-82	2.11636e-82	-29.2552	KDM4A	exonic	KDM4A:NM_014663:exon4,KDM4A:NM_014663:exon9,KDM4A:NM_014663:exon8,KDM4A-AS1:NR_033827:exon3,KDM4A:NM_014663:exon20,KDM4A:NM_014663:exon14,KDM4A:NM_014663:exon16,KDM4A:NM_014663:exon5,KDM4A:NM_014663:exon10,KDM4A:NM_014663:exon12,KDM4A-AS1:NR_033827:exon2,KDM4A:NM_014663:exon11,KDM4A:NM_014663:exon15,KDM4A:NM_014663:exon19,KDM4A:NM_014663:exon6,KDM4A:NM_014663:exon3,KDM4A:NM_014663:exon13,KDM4A:NM…
chr1	53692563	53704282	*	833	772	61	926	836	90	727	660	67	384	354	30	674	383	291	NA	NA	NA	82	22	60	324	271	53	0.926771	0.902808	0.90784	0.921875	0.568249	NA	0.268293	0.83642	6.71828e-94	1.40728e-93	28.7663	MAGOH	exonic	MAGOH:NM_002370:exon2,MAGOH:NM_002370:exon1,MAGOH:NM_002370:exon5,LOC100507564:NR_038953:exon1,MAGOH:NM_002370:exon4,MAGOH:NM_002370:exon3
chr1	55181494	55208328	*	326	161	165	268	262	6	218	213	5	112	8	104	607	196	411	20	20	0	244	44	200	64	63	1	0.493865	0.977612	0.977064	0.0714286	0.3229	1	0.180328	0.984375	4.52527e-53	4.95888e-53	35.1515	TTC4	exonic	MROH7-TTC4:NR_037641:exon25,TTC4:NM_001291333:exon5,MROH7-TTC4:NR_037639:exon33,MROH7-TTC4:NR_037641:exon29,TTC4:NM_004623:exon3,TTC4:NM_004623:exon2,MROH7-TTC4:NR_037639:exon28,MROH7-TTC4:NR_037640:exon27,MROH7-TTC4:NR_037639:exon29,TTC4:NM_004623:exon10,MROH7-TTC4:NR_037641:exon28,MROH7-TTC4:NR_037640:exon31,MROH7-TTC4:NR_037639:exon32,TTC4:NM_001291333:exon6,MROH7-TTC4:NR_037640:exon26,TTC4:NM…
chr1	57110989	57181008	*	107	101	6	160	82	78	99	92	7	395	84	311	320	305	15	NA	NA	NA	34	30	4	44	33	11	0.943925	0.5125	0.929293	0.212658	0.953125	NA	0.882353	0.75	1.10632e-59	1.35047e-59	-45.2875	PRKAA2	exonic	PRKAA2:NM_006252:exon5,PRKAA2:NM_006252:exon9,PRKAA2:NM_006252:exon8,LOC101929935:NR_135111:exon1,PRKAA2:NM_006252:exon3,PRKAA2:NM_006252:exon4,PRKAA2:NM_006252:exon7,PRKAA2:NM_006252:exon1,PRKAA2:NM_006252:exon2,PRKAA2:NM_006252:exon6
chr1	68511644	68517314	*	455	356	99	433	349	84	230	184	46	164	119	45	133	88	45	60	23	37	48	7	41	NA	NA	NA	0.782418	0.806005	0.8	0.72561	0.661654	0.383333	0.145833	NA	6.96427e-20	3.78388e-20	29.6645	DIRAS3	exonic	DIRAS3:NM_004675:exon2,DIRAS3:NM_004675:exon3,DIRAS3:NM_004675:exon4,DIRAS3:NM_004675:exon1
chr1	74491701	74663871	*	561	339	222	620	385	235	197	77	120	373	252	121	361	238	123	110	2	108	274	6	268	40	0	40	0.604278	0.620968	0.390863	0.675603	0.65928	0.0181818	0.0218978	0	1.06574e-41	9.51569e-42	28.7995	LRRIQ3	exonic	LRRIQ3:NM_001322315:exon2,LRRIQ3:NM_001105659:exon6,LRRIQ3:NM_001322315:exon6,LRRIQ3:NM_001105659:exon5,LRRIQ3:NM_001105659:exon1,LRRIQ3:NM_001105659:exon3,LRRIQ3:NM_001322315:exon3,LRRIQ3:NM_001105659:exon8,LRRIQ3:NM_001105659:exon4,LRRIQ3:NM_001322315:exon4,LRRIQ3:NM_001105659:exon2,LRRIQ3:NM_001322315:exon8,LRRIQ3:NM_001105659:exon7,LRRIQ3:NM_001322315:exon5,LRRIQ3:NM_001322315:exon1,LRRIQ3:NM…
chr1	79115473	79129763	*	300	283	17	263	248	15	276	260	16	66	61	5	257	244	13	NA	NA	NA	127	42	85	60	20	40	0.943333	0.942966	0.942029	0.924242	0.949416	NA	0.330709	0.333333	1.07605e-33	8.05619e-34	25.2247	IFI44	exonic	IFI44:NM_006417:exon8,IFI44:NR_135641:exon6,IFI44:NR_135641:exon3,IFI44:NM_006417:exon3,IFI44:NR_135640:exon1,IFI44:NM_006417:exon2,IFI44:NM_006417:exon7,IFI44:NR_135640:exon3,IFI44:NM_006417:exon6,IFI44:NR_135641:exon7,IFI44:NM_006417:exon1,IFI44:NR_135641:exon5,IFI44:NR_135641:exon1,IFI44:NR_135640:exon5,IFI44:NR_135641:exon2,IFI44:NM_006417:exon5,IFI44:NR_135640:exon6,IFI44:NR_135640:exon4,IFI…
chr1	79115476	79129763	*	300	283	17	263	248	15	276	260	16	66	61	5	257	244	13	NA	NA	NA	127	42	85	60	20	40	0.943333	0.942966	0.942029	0.924242	0.949416	NA	0.330709	0.333333	1.07605e-33	8.05619e-34	25.2247	IFI44	exonic	IFI44:NM_006417:exon8,IFI44:NR_135641:exon6,IFI44:NR_135641:exon3,IFI44:NM_006417:exon3,IFI44:NR_135640:exon1,IFI44:NM_006417:exon2,IFI44:NM_006417:exon7,IFI44:NR_135640:exon3,IFI44:NM_006417:exon6,IFI44:NR_135641:exon7,IFI44:NM_006417:exon1,IFI44:NR_135641:exon5,IFI44:NR_135641:exon1,IFI44:NR_135640:exon5,IFI44:NR_135641:exon2,IFI44:NM_006417:exon5,IFI44:NR_135640:exon6,IFI44:NR_135640:exon4,IFI…
chr1	86115105	86174116	*	135	15	120	195	36	159	192	38	154	374	84	290	443	315	128	81	2	79	72	0	72	81	0	81	0.111111	0.184615	0.197917	0.224599	0.711061	0.0246914	0	0	1.61677e-31	1.15303e-31	-27.5162	ZNHIT6	exonic	ZNHIT6:NM_001170670:exon1,ZNHIT6:NM_017953:exon6,ZNHIT6:NM_001170670:exon6,ZNHIT6:NM_001170670:exon8,ZNHIT6:NM_001170670:exon2,ZNHIT6:NM_017953:exon7,ZNHIT6:NM_001170670:exon5,ZNHIT6:NM_017953:exon2,ZNHIT6:NM_001170670:exon3,ZNHIT6:NM_001170670:exon9,ZNHIT6:NM_017953:exon8,ZNHIT6:NM_017953:exon10,ZNHIT6:NM_017953:exon3,ZNHIT6:NM_001170670:exon4,ZNHIT6:NM_017953:exon9,ZNHIT6:NM_001170670:exon11,ZN…
chr1	95628774	95699538	*	1284	845	439	884	817	67	725	643	82	304	274	30	1205	901	304	95	26	69	453	7	446	99	93	6	0.6581	0.924208	0.886897	0.901316	0.747718	0.273684	0.0154525	0.939394	1.01942e-79	1.72586e-79	25.2158	TMEM56,TMEM56-RWDD3	exonic	LOC101928118:NR_125948:exon1,LOC101928118:NR_125949:exon2,LOC101928118:NR_125948:exon5,LOC101928118:NR_125949:exon4,LOC101928118:NR_125948:exon2,LOC101928118:NR_125948:exon3,LOC101928118:NR_125949:exon1,TMEM56:NM_001199679:exon6,TMEM56-RWDD3:NM_001199691:exon6,LOC101928118:NR_125949:exon3,TMEM56-RWDD3:NM_001199691:exon7,TMEM56:NM_001199679:exon7,LOC101928118:NR_125948:exon4,TMEM56:NM_152487:exon7…
chr1	110049445	110052336	*	638	454	184	791	263	528	705	266	439	1143	199	944	626	55	571	188	8	180	320	5	315	393	78	315	0.711599	0.332491	0.377305	0.174103	0.0878594	0.0425532	0.015625	0.198473	1.55537e-92	3.20373e-92	26.5083	AMIGO1	exonic	AMIGO1:NM_020703:exon2,AMIGO1:NM_020703:exon1
chr1	111145775	111148975	*	414	242	172	173	108	65	165	130	35	119	92	27	161	34	127	53	1	52	89	17	72	50	46	4	0.584541	0.624277	0.787879	0.773109	0.21118	0.0188679	0.191011	0.92	3.97793e-34	3.01068e-34	37.9096	KCNA2	exonic	KCNA2:NM_001204269:exon2,KCNA2:NM_004974:exon2,KCNA2:NM_004974:exon1,KCNA2:NM_004974:exon3,KCNA2:NM_001204269:exon3
chr1	111413820	111442558	*	184	179	5	112	108	4	179	161	18	98	92	6	238	136	102	62	0	62	171	0	171	33	29	4	0.972826	0.964286	0.899441	0.938776	0.571429	0	0	0.878788	1.96181e-110	5.20996e-110	61.5027	CD53	exonic	CD53:NM_001320638:exon6,CD53:NM_001040033:exon8,CD53:NM_001320638:exon2,CD53:NM_000560:exon6,CD53:NM_001040033:exon4,CD53:NM_001320638:exon1,CD53:NM_000560:exon2,CD53:NM_001320638:exon5,CD53:NM_001040033:exon7,CD53:NM_000560:exon8,CD53:NM_001320638:exon4,CD53:NM_001040033:exon2,CD53:NM_001040033:exon5,CD53:NM_000560:exon4,CD53:NM_000560:exon1,CD53:NM_000560:exon5,CD53:NM_001040033:exon6,CD53:NM_0…
chr1	111415721	111442558	*	184	179	5	112	108	4	179	161	18	98	92	6	238	136	102	62	0	62	171	0	171	33	29	4	0.972826	0.964286	0.899441	0.938776	0.571429	0	0	0.878788	1.96181e-110	5.20996e-110	61.5027	CD53	exonic	CD53:NM_001320638:exon6,CD53:NM_001040033:exon8,CD53:NM_001320638:exon2,CD53:NM_000560:exon6,CD53:NM_001040033:exon4,CD53:NM_001320638:exon1,CD53:NM_000560:exon2,CD53:NM_001320638:exon5,CD53:NM_001040033:exon7,CD53:NM_000560:exon8,CD53:NM_001320638:exon4,CD53:NM_001040033:exon2,CD53:NM_001040033:exon5,CD53:NM_000560:exon4,CD53:NM_000560:exon1,CD53:NM_000560:exon5,CD53:NM_001040033:exon6,CD53:NM_0…
chr1	111659953	111682838	*	721	537	184	615	583	32	531	466	65	236	229	7	659	281	378	96	0	96	413	10	403	NA	NA	NA	0.744799	0.947967	0.877589	0.970339	0.426404	0	0.0242131	NA	6.87825e-278	1.3997e-276	61.3909	DRAM2	exonic	DRAM2:NR_146308:exon8,DRAM2:NM_001349893:exon1,DRAM2:NM_001349886:exon9,CEPT1:NR_138485:exon1,DRAM2:NR_146301:exon9,DRAM2:NM_001349881:exon4,DRAM2:NR_146307:exon8,DRAM2:NR_146308:exon4,DRAM2:NM_001349885:exon6,DRAM2:NR_146306:exon2,DRAM2:NM_178454:exon2,DRAM2:NR_146305:exon10,DRAM2:NM_001349882:exon6,DRAM2:NR_146305:exon9,CEPT1:NM_006090:exon1,DRAM2:NR_146307:exon4,DRAM2:NM_001349889:exon5,DRAM2:…
chr1	111682248	111727724	*	873	481	392	565	555	10	639	578	61	509	381	128	1318	488	830	96	0	96	939	137	802	200	199	1	0.550974	0.982301	0.904538	0.748527	0.370258	0	0.1459	0.995	8.33903e-238	1.10325e-236	44.8704	CEPT1	exonic	CEPT1:NM_001007794:exon3,DRAM2:NM_001349893:exon1,CEPT1:NR_138483:exon7,CEPT1:NR_138485:exon1,CEPT1:NR_138484:exon10,DRAM2:NR_146306:exon2,CEPT1:NM_006090:exon1,CEPT1:NM_001330743:exon6,CEPT1:NM_001007794:exon8,CEPT1:NM_001330743:exon4,DRAM2:NR_146301:exon1,CEPT1:NR_138483:exon6,CEPT1:NM_006090:exon7,DRAM2:NM_001349886:exon2,CEPT1:NR_138484:exon3,DRAM2:NM_001349890:exon2,CEPT1:NR_138485:exon4,CEP…
chr1	111682832	111727724	*	727	480	247	565	555	10	587	577	10	509	381	128	969	488	481	NA	NA	NA	594	127	467	200	199	1	0.660248	0.982301	0.982964	0.748527	0.503612	NA	0.213805	0.995	9.29602e-144	3.98171e-143	37.2877	CEPT1	exonic	CEPT1:NM_001007794:exon3,DRAM2:NM_001349893:exon1,CEPT1:NR_138483:exon7,CEPT1:NR_138484:exon10,CEPT1:NM_006090:exon1,CEPT1:NM_001330743:exon6,CEPT1:NM_001007794:exon8,CEPT1:NM_001330743:exon4,DRAM2:NR_146301:exon1,CEPT1:NR_138483:exon6,CEPT1:NM_006090:exon7,CEPT1:NR_138484:exon3,CEPT1:NR_138485:exon4,CEPT1:NR_138483:exon3,DRAM2:NM_001349882:exon1,CEPT1:NM_001330743:exon9,CEPT1:NM_001007794:exon2,…
chr1	114436816	114447545	*	426	188	238	464	267	197	379	224	155	314	82	232	253	1	252	NA	NA	NA	118	0	118	179	60	119	0.441315	0.575431	0.591029	0.261146	0.00395257	NA	0	0.335196	2.46848e-60	3.04701e-60	36.9824	AP4B1	exonic	AP4B1:NM_006594:exon4,AP4B1:NM_001308312:exon1,AP4B1:NM_001308312:exon4,AP4B1-AS1:NR_037864:exon5,AP4B1:NM_001253853:exon5,AP4B1:NM_001253852:exon10,AP4B1:NM_001253853:exon2,AP4B1:NM_001253852:exon4,AP4B1:NM_006594:exon10,AP4B1:NM_001253852:exon7,AP4B1:NM_001253852:exon3,AP4B1:NM_006594:exon11,AP4B1:NM_006594:exon8,AP4B1:NM_001253853:exon11,AP4B1-AS1:NR_125965:exon4,AP4B1:NM_006594:exon6,AP4B1:NM…
chr1	117602948	117645491	*	294	170	124	501	276	225	452	278	174	393	193	200	652	234	418	113	3	110	224	70	154	88	23	65	0.578231	0.550898	0.615044	0.491094	0.358896	0.0265487	0.3125	0.261364	5.95e-39	4.98991e-39	25.274	TTF2	exonic	TTF2:NM_003594:exon18,TTF2:NM_003594:exon4,TTF2:NM_003594:exon12,TTF2:NM_003594:exon23,TTF2:NM_003594:exon21,TTF2:NM_003594:exon8,MIR942:NR_030640:exon1,TTF2:NM_003594:exon1,TTF2:NM_003594:exon22,TTF2:NM_003594:exon17,TTF2:NM_003594:exon9,TTF2:NM_003594:exon13,TTF2:NM_003594:exon7,TTF2:NM_003594:exon16,TTF2:NM_003594:exon2,TTF2:NM_003594:exon14,TTF2:NM_003594:exon11,TTF2:NM_003594:exon10,TTF2:NM_…
chr1	118148603	118171011	*	666	554	112	801	590	211	737	473	264	675	344	331	306	3	303	NA	NA	NA	150	2	148	284	5	279	0.831832	0.736579	0.641791	0.50963	0.00980392	NA	0.0133333	0.0176056	8.19454e-280	1.72292e-278	66.7626	FAM46C	exonic	FAM46C:NM_017709:exon2,FAM46C:NM_017709:exon1
chr1	120254418	120286849	*	596	537	59	637	555	82	528	436	92	370	316	54	628	238	390	108	1	107	150	21	129	240	162	78	0.901007	0.871272	0.825758	0.854054	0.378981	0.00925926	0.14	0.675	3.2966e-182	2.26343e-181	49.0543	PHGDH	exonic	PHGDH:NM_006623:exon4,PHGDH:NM_006623:exon2,PHGDH:NM_006623:exon1,PHGDH:NM_006623:exon8,PHGDH:NM_006623:exon12,PHGDH:NM_006623:exon7,PHGDH:NM_006623:exon3,PHGDH:NM_006623:exon6,PHGDH:NM_006623:exon10,PHGDH:NM_006623:exon5,PHGDH:NM_006623:exon9,PHGDH:NM_006623:exon11
chr1	120454175	120612317	*	826	740	86	911	863	48	954	783	171	604	431	173	904	442	462	194	36	158	26	26	0	441	409	32	0.895884	0.947311	0.820755	0.713576	0.488938	0.185567	1	0.927438	1.3322e-92	2.74739e-92	27.1545	NOTCH2	exonic	NOTCH2:NM_001200001:exon16,NOTCH2:NM_024408:exon11,NOTCH2:NM_024408:exon6,NOTCH2:NM_001200001:exon12,NOTCH2:NM_024408:exon27,NOTCH2:NM_024408:exon26,NOTCH2:NM_001200001:exon3,NOTCH2:NM_024408:exon9,NOTCH2:NM_024408:exon17,NOTCH2:NM_024408:exon5,NOTCH2:NM_024408:exon4,NOTCH2:NM_001200001:exon11,NOTCH2:NM_024408:exon18,NOTCH2:NM_001200001:exon8,NOTCH2:NM_024408:exon31,NOTCH2:NM_024408:exon25,NOTCH2…
chr1	120477735	120612317	*	507	429	78	506	486	20	626	472	154	407	251	156	763	301	462	194	36	158	26	26	0	193	182	11	0.846154	0.960474	0.753994	0.616708	0.394495	0.185567	1	0.943005	2.5604e-85	4.72286e-85	33.7151	NOTCH2	exonic	NOTCH2:NM_001200001:exon16,NOTCH2:NM_024408:exon11,NOTCH2:NM_024408:exon6,NOTCH2:NM_001200001:exon12,NOTCH2:NM_001200001:exon3,NOTCH2:NM_024408:exon9,NOTCH2:NM_024408:exon17,NOTCH2:NM_024408:exon5,NOTCH2:NM_024408:exon4,NOTCH2:NM_001200001:exon11,NOTCH2:NM_024408:exon18,NOTCH2:NM_001200001:exon8,NOTCH2:NM_024408:exon22,NOTCH2:NM_001200001:exon15,NOTCH2:NM_001200001:exon14,NOTCH2:NM_001200001:exon…
chr1	145507556	145513535	*	175	65	110	136	88	48	114	80	34	53	32	21	350	72	278	202	6	196	338	6	332	74	58	16	0.371429	0.647059	0.701754	0.603774	0.205714	0.029703	0.0177515	0.783784	5.02265e-57	5.8817e-57	40.709	RBM8A	exonic	GNRHR2:NR_104033:exon4,RBM8A:NM_005105:exon5,GNRHR2:NR_002328:exon3,LIX1L-AS1:NR_147182:exon2,RBM8A:NM_005105:exon2,GNRHR2:NR_104033:exon3,RBM8A:NM_005105:exon4,GNRHR2:NR_002328:exon2,RBM8A:NM_005105:exon1,RBM8A:NM_005105:exon6,RBM8A:NM_005105:exon3,LIX1L-AS1:NR_147182:exon1
chr1	147400505	147465753	*	2102	1260	842	1635	891	744	1892	1248	644	1179	1064	115	1371	477	894	377	3	374	759	94	665	861	635	226	0.599429	0.544954	0.659619	0.90246	0.347921	0.00795756	0.123847	0.737515	1.4254e-177	9.18904e-177	29.6586	GPR89B	exonic	GPR89B:NM_001350182:exon8,GPR89B:NM_001350182:exon1,GPR89B:NM_001350183:exon1,GPR89B:NM_001350184:exon13,GPR89B:NM_001350181:exon6,GPR89B:NM_016334:exon3,GPR89B:NM_001350181:exon12,GPR89B:NM_016334:exon10,GPR89B:NM_001350184:exon3,GPR89B:NM_001350182:exon15,GPR89B:NM_001350180:exon11,GPR89B:NM_001350180:exon8,GPR89B:NM_001350183:exon11,GPR89B:NM_016334:exon11,GPR89B:NM_001350182:exon3,GPR89B:NM_0…
chr1	150190716	150208504	*	1518	404	1114	1740	303	1437	1217	254	963	1345	223	1122	2555	1513	1042	157	89	68	608	117	491	327	1	326	0.26614	0.174138	0.20871	0.165799	0.592172	0.566879	0.192434	0.0030581	8.18601e-165	4.62936e-164	-26.8184	ANP32E	exonic	ANP32E:NM_030920:exon3,ANP32E:NM_001136478:exon1,ANP32E:NM_001136479:exon3,ANP32E:NM_001280560:exon3,ANP32E:NM_030920:exon5,ANP32E:NM_001136479:exon1,ANP32E:NM_001280560:exon5,ANP32E:NM_001280559:exon5,ANP32E:NM_001280559:exon3,ANP32E:NM_001136479:exon5,ANP32E:NM_001136478:exon6,ANP32E:NM_001136478:exon3,ANP32E:NM_030920:exon1,ANP32E:NM_001136479:exon7,ANP32E:NM_030920:exon6,ANP32E:NM_001280560:e…
chr1	150254942	150259504	*	230	12	218	196	28	168	272	38	234	342	48	294	505	335	170	55	15	40	55	9	46	85	7	78	0.0521739	0.142857	0.139706	0.140351	0.663366	0.272727	0.163636	0.0823529	5.90339e-75	9.30416e-75	-40.1703	CIART	exonic	CIART:NM_001300839:exon1,CIART:NM_144697:exon2,CIART:NM_001300838:exon6,CIART:NM_001300839:exon6,CIART:NM_001300840:exon2,CIART:NM_001300838:exon2,CIART:NM_001300841:exon4,CIART:NM_001300839:exon4,CIART:NM_001300840:exon3,CIART:NM_001300838:exon5,CIART:NM_144697:exon4,CIART:NM_001300839:exon2,CIART:NM_001300841:exon6,CIART:NM_001300840:exon5,CIART:NM_144697:exon1,CIART:NM_001300841:exon5,CIART:NM…
chr1	150255131	150259504	*	46	0	46	39	7	32	64	10	54	53	5	48	396	321	75	11	3	8	11	3	8	17	1	16	0	0.179487	0.15625	0.0943396	0.810606	0.272727	0.272727	0.0588235	7.74556e-57	9.03691e-57	-64.5112	CIART	exonic	CIART:NM_144697:exon2,CIART:NM_001300838:exon6,CIART:NM_001300839:exon6,CIART:NM_001300840:exon2,CIART:NM_001300838:exon2,CIART:NM_001300841:exon4,CIART:NM_001300839:exon4,CIART:NM_001300840:exon3,CIART:NM_001300838:exon5,CIART:NM_144697:exon4,CIART:NM_001300839:exon2,CIART:NM_001300841:exon6,CIART:NM_001300840:exon5,CIART:NM_144697:exon1,CIART:NM_001300841:exon5,CIART:NM_001300839:exon3,CIART:NM…
chr1	151148775	151162689	*	332	253	79	418	209	209	495	275	220	464	239	225	673	100	573	153	2	151	167	8	159	256	91	165	0.762048	0.5	0.555556	0.515086	0.148588	0.0130719	0.0479042	0.355469	2.07096e-119	6.24998e-119	41.0165	VPS72	exonic	VPS72:NM_005997:exon3,VPS72:NM_001271088:exon5,VPS72:NM_001271087:exon1,VPS72:NM_001271087:exon2,VPS72:NM_001271087:exon4,VPS72:NM_001271088:exon4,VPS72:NM_005997:exon4,VPS72:NM_001271088:exon1,VPS72:NM_001271088:exon6,VPS72:NM_005997:exon2,VPS72:NM_005997:exon1,VPS72:NM_001271087:exon3,VPS72:NM_001271087:exon6,VPS72:NM_005997:exon5,VPS72:NM_005997:exon6,VPS72:NM_001271087:exon5,VPS72:NM_00127108…
chr1	151313115	151319769	*	598	419	179	1013	668	345	912	558	354	716	337	379	754	125	629	63	6	57	211	4	207	501	249	252	0.700669	0.659427	0.611842	0.47067	0.165782	0.0952381	0.0189573	0.497006	1.03752e-123	3.33366e-123	36.0773	RFX5	exonic	GBAT2:NR_131972:exon1,RFX5:NM_001025603:exon2,RFX5:NM_000449:exon5,RFX5:NM_000449:exon11,RFX5:NM_000449:exon4,RFX5:NM_001025603:exon4,RFX5:NM_001025603:exon9,RFX5:NM_001025603:exon8,RFX5:NM_001025603:exon11,RFX5:NM_001025603:exon6,RFX5:NM_000449:exon7,RFX5:NM_000449:exon1,RFX5:NM_001025603:exon1,RFX5:NM_000449:exon10,RFX5:NM_000449:exon8,RFX5:NM_001025603:exon3,RFX5:NM_000449:exon3,RFX5:NM_000449…
chr1	151735444	151743806	*	1920	1325	595	2135	1344	791	2529	1466	1063	1690	882	808	1109	348	761	239	3	236	380	6	374	708	129	579	0.690104	0.629508	0.579676	0.521893	0.313796	0.0125523	0.0157895	0.182203	3.66413e-287	8.32573e-286	40.685	MRPL9,OAZ3	exonic	OAZ3:NM_001134939:exon4,OAZ3:NM_001134939:exon1,OAZ3:NM_016178:exon2,MRPL9:NM_001300733:exon1,OAZ3:NM_001301371:exon4,OAZ3:NM_016178:exon4,OAZ3:NM_001301371:exon3,MRPL9:NR_125331:exon2,OAZ3:NM_001134939:exon5,OAZ3:NM_016178:exon1,OAZ3:NM_016178:exon3,OAZ3:NM_001301371:exon1,MRPL9:NM_001300733:exon2,OAZ3:NM_001301371:exon5,OAZ3:NM_016178:exon5,OAZ3:NM_001134939:exon2,OAZ3:NM_001301371:exon2,OAZ3:N…
chr1	151735955	151743806	*	1564	1323	241	1677	1338	339	1862	1455	407	1259	875	384	703	345	358	40	0	40	99	4	95	283	128	155	0.845908	0.797853	0.781418	0.694996	0.490754	0	0.040404	0.452297	1.05276e-124	3.44155e-124	36.0502	MRPL9,OAZ3	exonic	OAZ3:NM_001134939:exon4,OAZ3:NM_016178:exon2,MRPL9:NM_001300733:exon1,OAZ3:NM_001301371:exon4,OAZ3:NM_016178:exon4,OAZ3:NM_001301371:exon3,OAZ3:NM_001134939:exon5,OAZ3:NM_016178:exon1,OAZ3:NM_016178:exon3,OAZ3:NM_001301371:exon1,OAZ3:NM_001301371:exon5,OAZ3:NM_016178:exon5,OAZ3:NM_001134939:exon2,OAZ3:NM_001301371:exon2,OAZ3:NM_001134939:exon3,MRPL9:NR_125331:exon1,MRPL9:NM_031420:exon1
chr1	153591275	153600117	*	179	29	150	198	26	172	187	60	127	190	43	147	515	374	141	83	11	72	39	9	30	49	21	28	0.162011	0.131313	0.320856	0.226316	0.726214	0.13253	0.230769	0.428571	2.23518e-54	2.51016e-54	-39.5407	S100A13	exonic	S100A13:NM_001024213:exon2,S100A13:NM_001024212:exon1,S100A13:NM_005979:exon4,S100A13:NM_005979:exon2,S100A13:NM_001024211:exon1,S100A13:NM_001024212:exon3,S100A13:NM_001024210:exon5,S100A13:NM_001024213:exon1,S100A13:NM_001024211:exon2,S100A13:NM_001024213:exon3,S100A13:NM_001024212:exon2,S100A13:NM_001024210:exon4,S100A13:NM_005979:exon3,S100A13:NM_001024211:exon3
chr1	153591275	153600715	*	194	31	163	210	30	180	211	75	136	208	52	156	525	379	146	100	11	89	39	9	30	49	21	28	0.159794	0.142857	0.35545	0.25	0.721905	0.11	0.230769	0.428571	5.06694e-48	5.09517e-48	-36.0628	S100A13	exonic	S100A13:NM_001024213:exon2,S100A13:NM_001024212:exon1,S100A13:NM_005979:exon4,S100A13:NM_005979:exon2,S100A13:NM_001024211:exon1,S100A13:NM_001024212:exon3,S100A13:NM_001024210:exon5,S100A13:NM_001024213:exon1,S100A13:NM_001024211:exon2,S100A13:NM_001024213:exon3,S100A13:NM_001024212:exon2,S100A13:NM_001024210:exon4,S100A13:NM_005979:exon3,S100A13:NM_005979:exon1,S100A13:NM_001024211:exon3
chr1	154929501	154934258	*	556	217	339	310	243	67	205	179	26	268	110	158	470	60	410	NA	NA	NA	327	1	326	234	124	110	0.390288	0.783871	0.873171	0.410448	0.12766	NA	0.0030581	0.529915	1.25197e-82	2.21503e-82	37.9935	LOC101928120,PYGO2	exonic	PYGO2:NM_138300:exon2,LOC101928120:NM_001321726:exon1,PYGO2:NM_138300:exon3,PYGO2:NM_138300:exon1
chr1	155023747	155031159	*	1645	559	1086	653	440	213	827	392	435	882	325	557	883	34	849	258	2	256	147	2	145	439	84	355	0.339818	0.673813	0.474002	0.368481	0.0385051	0.00775194	0.0136054	0.191344	1.23006e-184	8.68082e-184	35.7608	ADAM15	exonic	ADAM15:NR_048578:exon5,ADAM15:NM_001261466:exon13,ADAM15:NM_207197:exon10,ADAM15:NR_048579:exon2,ADAM15:NR_048578:exon15,ADAM15:NM_207194:exon14,ADAM15:NM_207191:exon6,ADAM15:NR_048579:exon15,ADAM15:NR_048577:exon8,ADAM15:NM_207191:exon2,ADAM15:NM_207194:exon5,ADAM15:NM_001261464:exon1,ADAM15:NM_003815:exon7,ADAM15:NM_207195:exon3,ADAM15:NM_001261464:exon13,ADAM15:NM_207196:exon4,ADAM15:NM_207197…
chr1	155146262	155153091	*	1767	1029	738	1912	973	939	1770	889	881	1544	566	978	1042	174	868	243	10	233	189	0	189	1117	347	770	0.582343	0.508891	0.50226	0.36658	0.166987	0.0411523	0	0.310654	7.63386e-153	3.71579e-152	28.9411	TRIM46	exonic	TRIM46:NM_025058:exon2,TRIM46:NR_046329:exon10,TRIM46:NM_001282378:exon1,TRIM46:NM_001282379:exon1,TRIM46:NM_001256601:exon3,TRIM46:NM_001256601:exon5,TRIM46:NR_104150:exon4,TRIM46:NR_046329:exon2,TRIM46:NR_046327:exon7,TRIM46:NM_001256599:exon4,TRIM46:NM_001256600:exon7,TRIM46:NM_001256601:exon1,TRIM46:NR_046329:exon8,TRIM46:NM_001256600:exon5,TRIM46:NR_104150:exon2,TRIM46:NM_001282378:exon5,TRI…
chr1	155146262	155157447	*	2726	1891	835	2359	1351	1008	2360	1368	992	2250	1174	1076	1441	520	921	282	42	240	189	0	189	1275	480	795	0.69369	0.5727	0.579661	0.521778	0.360861	0.148936	0	0.376471	5.91765e-156	2.9836e-155	26.9643	TRIM46	exonic	TRIM46:NM_025058:exon2,TRIM46:NR_046329:exon10,TRIM46:NM_001282378:exon1,TRIM46:NM_001282379:exon1,TRIM46:NM_025058:exon9,TRIM46:NM_001256601:exon3,TRIM46:NM_001256601:exon5,TRIM46:NR_104150:exon4,TRIM46:NR_046329:exon2,TRIM46:NR_046327:exon7,TRIM46:NM_001256599:exon4,TRIM46:NM_001256600:exon7,TRIM46:NR_046329:exon12,TRIM46:NM_001256601:exon1,TRIM46:NM_001256601:exon10,TRIM46:NR_046329:exon8,TRIM…
chr1	155225769	155232176	*	377	261	116	216	209	7	185	149	36	130	101	29	428	169	259	41	37	4	143	0	143	NA	NA	NA	0.692308	0.967593	0.805405	0.776923	0.39486	0.902439	0	NA	7.03376e-73	1.07029e-72	45.635	SCAMP3	exonic	SCAMP3:NM_005698:exon3,SCAMP3:NM_005698:exon4,SCAMP3:NM_005698:exon8,SCAMP3:NM_052837:exon5,SCAMP3:NM_052837:exon8,SCAMP3:NM_052837:exon1,SCAMP3:NM_005698:exon9,SCAMP3:NM_005698:exon5,SCAMP3:NM_052837:exon3,SCAMP3:NM_052837:exon4,SCAMP3:NM_052837:exon6,SCAMP3:NM_005698:exon2,SCAMP3:NM_005698:exon7,SCAMP3:NM_005698:exon1,SCAMP3:NM_005698:exon6,SCAMP3:NM_052837:exon7,SCAMP3:NM_052837:exon2
chr1	156698262	156706752	*	1108	679	429	902	632	270	1220	785	435	1029	492	537	1347	179	1168	676	6	670	599	35	564	353	29	324	0.612816	0.700665	0.643443	0.478134	0.132888	0.00887574	0.0584307	0.082153	0	0	52.3957	RRNAD1	exonic	RRNAD1:NM_001142560:exon3,RRNAD1:NM_015997:exon6,RRNAD1:NM_015997:exon4,RRNAD1:NM_015997:exon2,RRNAD1:NM_001142560:exon7,RRNAD1:NM_001142560:exon1,RRNAD1:NM_001142560:exon5,RRNAD1:NM_015997:exon7,RRNAD1:NM_001142560:exon2,RRNAD1:NM_015997:exon1,RRNAD1:NM_015997:exon5,RRNAD1:NM_001142560:exon6,RRNAD1:NM_001142560:exon4,RRNAD1:NM_015997:exon3,RRNAD1:NM_015997:exon8
chr1	159796478	159807282	*	26	22	4	50	47	3	40	37	3	46	42	4	28	16	12	NA	NA	NA	28	14	14	42	33	9	0.846154	0.94	0.925	0.913043	0.571429	NA	0.5	0.785714	8.83017e-08	3.20028e-08	27.0723	SLAMF8	exonic	SLAMF8:NM_020125:exon2,SNHG28:NR_147124:exon3,SLAMF8:NM_020125:exon5,SNHG28:NR_147122:exon4,SLAMF8:NM_001330741:exon4,SLAMF8:NM_001330741:exon1,SLAMF8:NM_020125:exon4,SNHG28:NR_147123:exon4,SLAMF8:NM_001330741:exon3,SLAMF8:NM_020125:exon1,SLAMF8:NM_001330741:exon2,SNHG28:NR_147125:exon5,SLAMF8:NM_020125:exon3
chr1	159824105	159832447	*	4085	1853	2232	2598	1510	1088	3352	2118	1234	3097	1589	1508	2495	612	1883	264	3	261	1328	244	1084	1964	801	1163	0.453611	0.581216	0.631862	0.513077	0.245291	0.0113636	0.183735	0.407841	4.19516e-263	7.48491e-262	26.4045	VSIG8	exonic	VSIG8:NM_001013661:exon4,VSIG8:NM_001013661:exon2,VSIG8:NM_001013661:exon6,SNHG28:NR_147124:exon1,SNHG28:NR_147122:exon1,VSIG8:NM_001013661:exon1,VSIG8:NM_001013661:exon3,SNHG28:NR_147125:exon1,SNHG28:NR_147123:exon1,VSIG8:NM_001013661:exon7,VSIG8:NM_001013661:exon5
chr1	160051359	160059212	*	504	371	133	214	94	120	379	131	248	282	120	162	107	97	10	NA	NA	NA	100	0	100	366	31	335	0.736111	0.439252	0.345646	0.425532	0.906542	NA	0	0.0846995	6.79727e-35	5.23279e-35	29.5831	KCNJ9	exonic	KCNJ9:NM_004983:exon1,KCNJ9:NM_004983:exon3,KCNJ9:NM_004983:exon2
chr1	160185504	160232318	*	776	764	12	539	532	7	372	355	17	362	306	56	866	545	321	306	5	301	209	116	93	66	63	3	0.984536	0.987013	0.954301	0.845304	0.62933	0.0163399	0.555024	0.954545	1.35327e-225	1.56555e-224	45.1299	DCAF8	exonic	DCAF8:NM_015726:exon1,DCAF8:NR_028105:exon3,DCAF8:NR_028103:exon12,DCAF8:NR_028103:exon9,DCAF8:NM_015726:exon2,DCAF8:NR_028103:exon14,DCAF8:NR_028106:exon4,DCAF8:NM_015726:exon10,DCAF8:NR_028104:exon9,DCAF8:NR_028104:exon7,DCAF8:NR_028103:exon3,DCAF8:NM_015726:exon4,DCAF8:NR_028105:exon1,DCAF8:NM_015726:exon13,DCAF8:NR_028104:exon12,DCAF8:NR_028106:exon2,DCAF8:NM_015726:exon8,DCAF8:NR_028104:exon…
chr1	160185504	160232350	*	776	764	12	539	532	7	372	355	17	362	306	56	866	545	321	306	5	301	209	116	93	66	63	3	0.984536	0.987013	0.954301	0.845304	0.62933	0.0163399	0.555024	0.954545	1.35327e-225	1.56555e-224	45.1299	DCAF8	exonic	DCAF8:NM_015726:exon1,DCAF8:NR_028105:exon3,DCAF8:NR_028103:exon12,DCAF8:NR_028103:exon9,DCAF8:NM_015726:exon2,DCAF8:NR_028103:exon14,DCAF8:NR_028106:exon4,DCAF8:NM_015726:exon10,DCAF8:NR_028104:exon9,DCAF8:NR_028104:exon7,DCAF8:NR_028103:exon3,DCAF8:NM_015726:exon4,DCAF8:NR_028105:exon1,DCAF8:NM_015726:exon13,DCAF8:NR_028104:exon12,DCAF8:NR_028106:exon2,DCAF8:NM_015726:exon8,DCAF8:NR_028104:exon…
chr1	160209011	160232277	*	200	198	2	175	174	1	147	144	3	108	58	50	315	53	262	236	5	231	92	3	89	NA	NA	NA	0.99	0.994286	0.979592	0.537037	0.168254	0.0211864	0.0326087	NA	7.16848e-216	7.50479e-215	81.6243	DCAF8	exonic	DCAF8:NM_015726:exon1,DCAF8:NR_028105:exon3,DCAF8:NM_015726:exon2,DCAF8:NR_028106:exon4,DCAF8:NR_028103:exon3,DCAF8:NM_015726:exon4,DCAF8:NR_028105:exon1,DCAF8:NR_028106:exon2,DCAF8:NR_028104:exon3,DCAF8:NR_028105:exon4,DCAF8:NR_028105:exon2,DCAF8:NR_028103:exon1,LOC100287049:NR_147618:exon1,DCAF8:NR_028106:exon1,DCAF8:NR_028104:exon1,DCAF8:NR_028103:exon2,DCAF8:NM_015726:exon3,LOC100287049:NR_14…
chr1	160209011	160232318	*	200	198	2	175	174	1	147	144	3	108	58	50	363	54	309	306	5	301	92	3	89	NA	NA	NA	0.99	0.994286	0.979592	0.537037	0.14876	0.0163399	0.0326087	NA	1.76165e-243	2.54313e-242	82.9639	DCAF8	exonic	DCAF8:NM_015726:exon1,DCAF8:NR_028105:exon3,DCAF8:NM_015726:exon2,DCAF8:NR_028106:exon4,DCAF8:NR_028103:exon3,DCAF8:NM_015726:exon4,DCAF8:NR_028105:exon1,DCAF8:NR_028106:exon2,DCAF8:NR_028104:exon3,DCAF8:NR_028105:exon4,DCAF8:NR_028105:exon2,DCAF8:NR_028103:exon1,LOC100287049:NR_147618:exon1,DCAF8:NR_028106:exon1,DCAF8:NR_028104:exon1,DCAF8:NR_028103:exon2,DCAF8:NM_015726:exon3,LOC100287049:NR_14…
chr1	160258376	160313354	*	1293	661	632	1215	634	581	1150	554	596	1001	479	522	1597	477	1120	666	17	649	412	11	401	259	71	188	0.511214	0.521811	0.481739	0.478521	0.298685	0.0255255	0.026699	0.274131	1.95217e-162	1.06363e-161	30.3359	COPA,NCSTN	exonic	COPA:NM_004371:exon30,COPA:NM_001098398:exon22,COPA:NM_004371:exon12,COPA:NM_004371:exon5,NCSTN:NM_001349729:exon1,COPA:NM_001098398:exon13,COPA:NM_001098398:exon9,COPA:NM_001098398:exon29,COPA:NM_001098398:exon18,COPA:NM_004371:exon20,COPA:NM_001098398:exon16,COPA:NM_001098398:exon11,COPA:NM_001098398:exon6,COPA:NM_001098398:exon20,COPA:NM_004371:exon14,COPA:NM_004371:exon28,COPA:NM_001098398:ex…
chr1	160648535	160681641	*	NA	NA	NA	13	0	13	14	0	14	11	10	1	45	0	45	12	0	12	21	1	20	NA	NA	NA	NA	0	0	0.909091	0	0	0.047619	NA	1.94172e-05	6.25522e-06	25.0337	CD48	exonic	CD48:NM_001778:exon2,CD48:NM_001778:exon1,CD48:NM_001256030:exon1,CD48:NM_001256030:exon3,CD48:NM_001778:exon4,CD48:NM_001778:exon3,CD48:NM_001256030:exon2
chr1	160650211	160681641	*	NA	NA	NA	13	0	13	14	0	14	11	10	1	45	0	45	12	0	12	21	1	20	NA	NA	NA	NA	0	0	0.909091	0	0	0.047619	NA	1.94172e-05	6.25522e-06	25.0337	CD48	exonic	CD48:NM_001778:exon2,CD48:NM_001778:exon1,CD48:NM_001256030:exon1,CD48:NM_001256030:exon3,CD48:NM_001778:exon3,CD48:NM_001256030:exon2
chr1	161070345	161087866	*	297	164	133	230	220	10	174	170	4	326	113	213	303	83	220	120	0	120	129	11	118	57	53	4	0.552189	0.956522	0.977011	0.346626	0.273927	0	0.0852713	0.929825	2.025e-59	2.46476e-59	40.8085	PFDN2	exonic	PFDN2:NM_012394:exon2,NIT1:NM_001185092:exon1,PFDN2:NM_012394:exon4,PFDN2:NM_012394:exon1,NIT1:NM_005600:exon1,PFDN2:NM_012394:exon3
chr1	163112088	163291581	*	1297	919	378	1067	878	189	905	680	225	550	401	149	739	361	378	52	1	51	298	3	295	249	159	90	0.708558	0.822868	0.751381	0.729091	0.488498	0.0192308	0.0100671	0.638554	2.73832e-123	8.75964e-123	36.1971	RGS5	exonic	RGS5:NM_001254748:exon2,RGS5:NM_003617:exon4,RGS5:NM_001254749:exon5,RGS5:NR_045630:exon1,RGS5:NM_001254748:exon4,LOC101928404:NR_110699:exon4,RGS5:NM_003617:exon1,RGS5:NM_001254748:exon6,LOC101928404:NR_110699:exon2,RGS5:NM_001254749:exon1,RGS5:NM_001195303:exon3,RGS5:NM_001254749:exon4,RGS5:NM_001254749:exon3,RGS5:NM_001195303:exon1,RGS5:NR_045630:exon4,RGS5:NM_001254748:exon3,RGS5:NM_003617:ex…
chr1	165693527	165738159	*	443	346	97	451	394	57	477	407	70	222	198	24	174	115	59	NA	NA	NA	310	8	302	138	131	7	0.781038	0.873614	0.853249	0.891892	0.66092	NA	0.0258065	0.949275	6.09029e-89	1.1952e-88	43.5959	TMCO1	exonic	TMCO1:NR_045818:exon7,TMCO1:NM_019026:exon6,TMCO1:NM_001256164:exon4,TMCO1:NM_001256165:exon6,TMCO1:NM_019026:exon3,TMCO1:NR_045818:exon3,TMCO1:NM_001256164:exon6,TMCO1:NM_019026:exon1,TMCO1:NR_045818:exon4,TMCO1:NM_001256165:exon1,TMCO1:NR_045818:exon1,TMCO1:NR_045818:exon6,TMCO1:NM_001256164:exon2,TMCO1:NM_001256165:exon3,TMCO1:NM_019026:exon5,TMCO1:NM_001256164:exon5,TMCO1:NM_001256164:exon7,T…
chr1	166944818	166991449	*	2735	1516	1219	1792	1441	351	1723	1428	295	2109	1351	758	1219	298	921	153	0	153	456	87	369	614	583	31	0.554296	0.804129	0.828787	0.640588	0.244463	0	0.190789	0.949511	4.41025e-145	1.9182e-144	28.981	MAEL	exonic	MAEL:NM_001286377:exon8,MAEL:NM_032858:exon6,MAEL:NM_001286377:exon6,MAEL:NM_001286378:exon8,MAEL:NM_032858:exon11,MAEL:NM_001286377:exon4,MAEL:NM_001286378:exon6,MAEL:NM_001286377:exon10,MAEL:NM_032858:exon8,MAEL:NM_001286378:exon3,MAEL:NM_001286377:exon2,MAEL:NM_001286378:exon11,MAEL:NM_032858:exon10,MAEL:NM_001286377:exon7,MAEL:NM_032858:exon4,MAEL:NM_032858:exon12,MAEL:NM_001286378:exon1,MAEL…
chr1	167885912	167906307	*	431	319	112	705	450	255	647	316	331	518	207	311	1142	282	860	70	1	69	727	9	718	145	4	141	0.740139	0.638298	0.488408	0.399614	0.246935	0.0142857	0.0123796	0.0275862	4.80127e-194	3.83124e-193	41.946	DCAF6,MPC2	exonic	DCAF6:NM_001198957:exon1,MPC2:NM_001143674:exon3,MPC2:NR_026550:exon5,MPC2:NM_001143674:exon5,MPC2:NR_026550:exon1,MPC2:NM_001143674:exon2,MPC2:NM_015415:exon4,DCAF6:NR_146229:exon1,MPC2:NM_015415:exon2,DCAF6:NM_001349780:exon1,MPC2:NM_001143674:exon6,MPC2:NM_015415:exon6,DCAF6:NM_001198956:exon1,DCAF6:NM_001349779:exon1,DCAF6:NM_001349777:exon1,MPC2:NR_026550:exon4,MPC2:NR_026550:exon2,MPC2:NM_0…
chr1	175913961	176176380	*	2360	1204	1156	2500	1485	1015	2688	1229	1459	2351	1093	1258	2438	749	1689	623	2	621	917	6	911	1267	334	933	0.510169	0.594	0.457217	0.464909	0.307219	0.00321027	0.00654308	0.263615	3.33296e-292	7.81867e-291	29.8205	RFWD2	exonic	RFWD2:NM_001001740:exon10,RFWD2:NM_001286644:exon6,RFWD2:NM_001286644:exon3,RFWD2:NM_001286644:exon14,RFWD2:NM_022457:exon4,RFWD2:NM_022457:exon12,RFWD2:NM_022457:exon8,RFWD2:NM_001001740:exon3,RFWD2:NM_022457:exon14,RFWD2:NM_001286644:exon1,RFWD2:NM_001286644:exon13,RFWD2:NM_022457:exon3,RFWD2:NM_001001740:exon17,RFWD2:NM_001001740:exon14,RFWD2:NM_001001740:exon19,RFWD2:NM_001286644:exon10,RFWD2…
chr1	178995073	179045702	*	2633	1260	1373	2859	1052	1807	2925	925	2000	2040	775	1265	2723	511	2212	541	38	503	843	59	784	803	48	755	0.478542	0.367961	0.316239	0.379902	0.187661	0.0702403	0.0699881	0.0597758	5.57009e-238	7.44698e-237	25.0062	FAM20B	exonic	FAM20B:NM_014864:exon3,FAM20B:NM_001324311:exon6,FAM20B:NM_001324310:exon5,FAM20B:NM_001324310:exon2,FAM20B:NM_001324311:exon5,FAM20B:NM_001324310:exon7,FAM20B:NM_014864:exon7,FAM20B:NM_014864:exon4,FAM20B:NM_001324310:exon4,FAM20B:NM_001324310:exon6,FAM20B:NM_001324311:exon1,FAM20B:NM_001324311:exon8,FAM20B:NM_014864:exon2,FAM20B:NM_001324311:exon4,FAM20B:NM_001324311:exon7,FAM20B:NM_014864:exon…
chr1	178995258	179045709	*	2175	1257	918	1957	1037	920	1935	914	1021	1569	762	807	1813	502	1311	461	38	423	701	59	642	410	45	365	0.577931	0.529893	0.472351	0.48566	0.276889	0.0824295	0.0841655	0.109756	5.15003e-245	7.58591e-244	32.9655	FAM20B	exonic	FAM20B:NM_014864:exon3,FAM20B:NM_001324311:exon6,FAM20B:NM_001324310:exon5,FAM20B:NM_001324310:exon2,FAM20B:NM_001324311:exon5,FAM20B:NM_001324310:exon7,FAM20B:NM_014864:exon7,FAM20B:NM_014864:exon4,FAM20B:NM_001324310:exon4,FAM20B:NM_001324310:exon6,FAM20B:NM_001324311:exon1,FAM20B:NM_001324311:exon8,FAM20B:NM_014864:exon2,FAM20B:NM_001324311:exon4,FAM20B:NM_001324311:exon7,FAM20B:NM_014864:exon…
chr1	182542768	182558394	*	128	94	34	68	68	0	120	116	4	NA	NA	NA	244	80	164	20	0	20	121	0	121	NA	NA	NA	0.734375	1	0.966667	NA	0.327869	0	0	NA	3.52852e-77	5.74711e-77	67.1955	RNASEL	exonic	RNASEL:NM_021133:exon1,RNASEL:NM_021133:exon6,RNASEL:NM_021133:exon7,RNASEL:NM_021133:exon3,RNASEL:NM_021133:exon5,RNASEL:NM_021133:exon2,RNASEL:NM_021133:exon4
chr1	182808438	182857117	*	1074	725	349	1045	679	366	1285	516	769	1524	429	1095	1240	294	946	128	0	128	247	2	245	635	171	464	0.675047	0.649761	0.401556	0.281496	0.237097	0	0.00809717	0.269291	6.54174e-110	1.72823e-109	26.9108	DHX9	exonic	DHX9:NM_001357:exon15,DHX9:NR_033302:exon19,DHX9:NR_033302:exon23,DHX9:NM_001357:exon13,DHX9:NM_001357:exon25,DHX9:NR_033302:exon11,DHX9:NM_001357:exon23,DHX9:NM_001357:exon11,DHX9:NM_001357:exon8,DHX9:NR_033302:exon29,DHX9:NR_033302:exon22,DHX9:NM_001357:exon10,DHX9:NR_033302:exon4,DHX9:NM_001357:exon20,DHX9:NR_033302:exon7,DHX9:NM_001357:exon17,DHX9:NR_033302:exon20,DHX9:NR_033302:exon16,DHX9:N…
chr1	183605181	183897685	*	2288	1932	356	1598	1094	504	1362	944	418	1851	1038	813	1171	629	542	NA	NA	NA	372	76	296	824	175	649	0.844406	0.684606	0.693098	0.560778	0.537148	NA	0.204301	0.212379	5.92763e-181	3.99411e-180	33.3673	APOBEC4,RGL1	exonic	RGL1:NM_015149:exon7,RGL1:NM_001297670:exon16,RGL1:NM_001297671:exon13,RGL1:NM_001297670:exon3,RGL1:NM_015149:exon9,RGL1:NM_001297671:exon18,RGL1:NM_001297669:exon7,RGL1:NM_001297671:exon5,RGL1:NM_001297669:exon18,APOBEC4:NM_203454:exon1,RGL1:NM_015149:exon15,RGL1:NM_001297672:exon8,RGL1:NM_001297670:exon17,RGL1:NM_001297672:exon7,RGL1:NM_001297670:exon8,RGL1:NM_001297669:exon14,RGL1:NM_001297671…
chr1	183774214	183897685	*	1471	1129	342	986	521	465	967	570	397	1331	565	766	650	245	405	NA	NA	NA	352	57	295	729	89	640	0.767505	0.528398	0.589452	0.424493	0.376923	NA	0.161932	0.122085	1.40611e-151	6.72791e-151	35.9818	RGL1	exonic	RGL1:NM_015149:exon7,RGL1:NM_001297670:exon16,RGL1:NM_001297671:exon13,RGL1:NM_001297670:exon3,RGL1:NM_015149:exon9,RGL1:NM_001297671:exon18,RGL1:NM_001297669:exon7,RGL1:NM_001297671:exon5,RGL1:NM_001297669:exon18,RGL1:NM_015149:exon15,RGL1:NM_001297672:exon8,RGL1:NM_001297670:exon17,RGL1:NM_001297672:exon7,RGL1:NM_001297670:exon8,RGL1:NM_001297669:exon14,RGL1:NM_001297671:exon15,RGL1:NM_00129767…
chr1	185126191	185260913	*	1549	940	609	1760	911	849	1575	929	646	991	313	678	1329	454	875	125	0	125	380	3	377	429	166	263	0.606843	0.517614	0.589841	0.315843	0.34161	0	0.00789474	0.386946	2.7226e-95	5.81112e-95	25.117	SWT1	exonic	SWT1:NM_017673:exon16,SWT1:NM_001105518:exon19,SWT1:NM_001105518:exon4,SWT1:NM_001105518:exon16,SWT1:NM_001105518:exon10,SWT1:NM_001105518:exon9,SWT1:NM_001105518:exon1,SWT1:NM_001105518:exon7,SWT1:NM_017673:exon1,SWT1:NM_017673:exon6,SWT1:NM_001105518:exon12,SWT1:NM_001105518:exon3,TRMT1L:NM_001202423:exon1,SWT1:NM_017673:exon8,SWT1:NM_017673:exon3,SWT1:NM_017673:exon18,SWT1:NM_001105518:exon5,S…
chr1	198608097	198662334	*	561	250	311	558	226	332	479	240	239	213	131	82	291	255	36	NA	NA	NA	201	121	80	197	127	70	0.445633	0.405018	0.501044	0.615023	0.876289	NA	0.60199	0.64467	5.78181e-33	4.26881e-33	-26.2346	PTPRC	exonic	PTPRC:NM_001267798:exon3,PTPRC:NM_001267798:exon1,PTPRC:NM_002838:exon1,PTPRC:NM_002838:exon3,PTPRC:NR_052021:exon2,PTPRC:NM_080921:exon1,PTPRC:NM_080921:exon3,PTPRC:NM_001267798:exon2,PTPRC:NM_002838:exon2,PTPRC:NR_052021:exon3,PTPRC:NM_080921:exon2,PTPRC:NR_052021:exon1
chr1	198608097	198664300	*	561	250	311	558	226	332	479	240	239	213	131	82	291	255	36	NA	NA	NA	201	121	80	197	127	70	0.445633	0.405018	0.501044	0.615023	0.876289	NA	0.60199	0.64467	5.78181e-33	4.26881e-33	-26.2346	PTPRC	exonic	PTPRC:NM_001267798:exon3,PTPRC:NM_001267798:exon1,PTPRC:NM_002838:exon1,PTPRC:NM_002838:exon3,PTPRC:NR_052021:exon2,PTPRC:NM_080921:exon1,PTPRC:NM_080921:exon3,PTPRC:NM_001267798:exon2,PTPRC:NM_002838:exon2,PTPRC:NR_052021:exon3,PTPRC:NM_001267798:exon4,PTPRC:NM_080921:exon2,PTPRC:NR_052021:exon1
chr1	198608097	198726605	*	600	288	312	558	226	332	479	240	239	213	131	82	339	301	38	NA	NA	NA	201	121	80	197	127	70	0.48	0.405018	0.501044	0.615023	0.887906	NA	0.60199	0.64467	3.86823e-36	3.06643e-36	-26.6533	PTPRC	exonic	PTPRC:NM_080921:exon21,PTPRC:NM_001267798:exon3,PTPRC:NM_080921:exon7,PTPRC:NM_002838:exon7,PTPRC:NM_002838:exon8,PTPRC:NM_002838:exon29,PTPRC:NM_002838:exon27,PTPRC:NM_002838:exon24,PTPRC:NM_001267798:exon1,PTPRC:NM_080921:exon19,PTPRC:NM_080921:exon20,PTPRC:NM_080921:exon14,PTPRC:NM_002838:exon32,PTPRC:NM_002838:exon12,PTPRC:NM_080921:exon27,PTPRC:NM_080921:exon9,PTPRC:NM_002838:exon1,PTPRC:NM_…
chr1	201349965	201368669	*	1624	946	678	1611	1107	504	1440	941	499	1190	686	504	690	269	421	332	23	309	325	18	307	1404	608	796	0.582512	0.687151	0.653472	0.576471	0.389855	0.0692771	0.0553846	0.433048	8.82366e-145	3.81812e-144	29.3754	LAD1	exonic	LAD1:NM_005558:exon9,LAD1:NM_005558:exon2,LAD1:NM_005558:exon4,LAD1:NM_005558:exon7,LAD1:NM_005558:exon10,LAD1:NM_005558:exon8,LAD1:NM_005558:exon5,LAD1:NM_005558:exon6,LAD1:NM_005558:exon1,LAD1:NM_005558:exon3
chr1	202860223	202896400	*	667	426	241	989	367	622	1049	374	675	746	249	497	832	128	704	NA	NA	NA	352	10	342	452	95	357	0.638681	0.371082	0.35653	0.33378	0.153846	NA	0.0284091	0.210177	1.96943e-88	3.82934e-88	26.7895	KLHL12	exonic	KLHL12:NM_001303051:exon6,KLHL12:NM_001303109:exon4,KLHL12:NM_021633:exon12,KLHL12:NM_001303051:exon5,KLHL12:NM_021633:exon5,KLHL12:NM_001303051:exon3,KLHL12:NM_021633:exon1,KLHL12:NM_001303109:exon9,KLHL12:NM_001303109:exon2,KLHL12:NM_021633:exon10,KLHL12:NM_001303051:exon8,KLHL12:NM_021633:exon3,KLHL12:NM_001303109:exon8,KLHL12:NM_001303109:exon1,KLHL12:NM_001303051:exon9,KLHL12:NM_001303109:ex…
chr1	203764664	203823256	*	2987	2300	687	1794	1061	733	1734	995	739	1386	804	582	1588	829	759	294	2	292	948	233	715	235	114	121	0.770003	0.591416	0.573818	0.580087	0.52204	0.00680272	0.245781	0.485106	1.83186e-143	7.80669e-143	26.8743	ZBED6,ZC3H11A	exonic	ZC3H11A:NM_001350265:exon17,ZC3H11A:NM_001350263:exon7,ZC3H11A:NM_001350261:exon15,ZC3H11A:NM_001350265:exon6,ZC3H11A:NM_001350265:exon18,ZC3H11A:NM_014827:exon11,ZC3H11A:NM_001350266:exon3,ZC3H11A:NM_001350261:exon7,ZC3H11A:NM_014827:exon14,ZC3H11A:NM_001350263:exon3,ZC3H11A:NM_014827:exon9,ZC3H11A:NM_001350265:exon1,ZC3H11A:NM_001350261:exon1,ZC3H11A:NM_001350263:exon16,ZC3H11A:NM_001319239:exo…
chr1	204797781	204946274	*	1719	1481	238	2228	1526	702	1994	1225	769	1400	765	635	1763	1050	713	483	62	421	701	122	579	1129	466	663	0.861547	0.684919	0.614343	0.546429	0.595576	0.128364	0.174037	0.412755	5.46335e-165	3.09655e-164	26.3622	NFASC	exonic	NFASC:NM_001005389:exon10,NFASC:NM_001160332:exon10,NFASC:NM_015090:exon4,NFASC:NM_001005388:exon6,NFASC:NM_001160333:exon7,NFASC:NM_001160331:exon5,NFASC:NM_001005389:exon8,NFASC:NM_001160333:exon5,NFASC:NM_001005388:exon11,NFASC:NM_001005388:exon8,NFASC:NM_001005389:exon1,NFASC:NM_001160331:exon14,NFASC:NM_001160331:exon11,NFASC:NM_001160332:exon5,NFASC:NM_001005389:exon13,NFASC:NM_001005388:ex…
chr1	204797781	204991950	*	2796	2503	293	3016	2271	745	3289	2447	842	2406	1728	678	1902	1175	727	483	62	421	757	171	586	1723	994	729	0.895207	0.752984	0.743995	0.718204	0.617771	0.128364	0.225892	0.576901	2.73017e-273	5.362e-272	28.397	NFASC	exonic	NFASC:NM_001005389:exon10,NFASC:NM_001160332:exon10,NFASC:NM_015090:exon4,NFASC:NM_001005388:exon6,NFASC:NM_001160333:exon7,NFASC:NM_015090:exon21,NFASC:NM_001160331:exon5,NFASC:NM_001005389:exon8,NFASC:NM_001160332:exon28,NFASC:NM_001160333:exon5,NFASC:NM_001005388:exon11,NFASC:NM_001005388:exon8,NFASC:NM_001005389:exon1,NFASC:NM_015090:exon18,NFASC:NM_001160331:exon14,NFASC:NM_001005388:exon21,…
chr1	205271190	205290919	*	939	800	139	864	723	141	692	527	165	730	590	140	1439	332	1107	35	23	12	324	1	323	164	149	15	0.85197	0.836806	0.761561	0.808219	0.230716	0.657143	0.00308642	0.908537	0	0	56.1214	NUAK2	exonic	NUAK2:NM_030952:exon3,NUAK2:NM_030952:exon5,NUAK2:NM_030952:exon2,NUAK2:NM_030952:exon4,NUAK2:NM_030952:exon1,NUAK2:NM_030952:exon7,NUAK2:NM_030952:exon6
chr1	205797149	205819276	*	375	106	269	470	167	303	469	189	280	423	164	259	1014	124	890	240	15	225	330	4	326	201	38	163	0.282667	0.355319	0.402985	0.387707	0.122288	0.0625	0.0121212	0.189055	6.98666e-78	1.14941e-77	25.8991	PM20D1	exonic	PM20D1:NM_152491:exon1,PM20D1:NR_135186:exon10,PM20D1:NR_135186:exon7,PM20D1:NM_152491:exon8,PM20D1:NM_152491:exon13,PM20D1:NR_135186:exon9,PM20D1:NM_152491:exon4,PM20D1:NR_135186:exon4,PM20D1:NM_152491:exon11,PM20D1:NM_152491:exon7,PM20D1:NR_135186:exon1,PM20D1:NM_152491:exon2,PM20D1:NM_152491:exon9,PM20D1:NR_135186:exon6,PM20D1:NR_135186:exon11,PM20D1:NR_135186:exon5,PM20D1:NR_135186:exon8,PM20…
chr1	208059882	208084683	*	561	320	241	418	298	120	338	217	121	243	149	94	345	4	341	42	3	39	91	2	89	171	81	90	0.57041	0.712919	0.642012	0.613169	0.0115942	0.0714286	0.021978	0.473684	3.75885e-107	9.52318e-107	49.2094	CD34	exonic	CD34:NM_001025109:exon3,CD34:NM_001025109:exon5,CD34:NM_001773:exon8,CD34:NM_001773:exon3,CD34:NM_001773:exon5,CD34:NM_001025109:exon6,CD34:NM_001773:exon1,CD34:NM_001025109:exon8,CD34:NM_001025109:exon2,CD34:NM_001773:exon7,CD34:NM_001025109:exon4,CD34:NM_001773:exon4,CD34:NM_001773:exon6,CD34:NM_001025109:exon7,CD34:NM_001025109:exon1,CD34:NM_001773:exon2
chr1	211916798	212004114	*	1079	689	390	920	573	347	821	563	258	700	264	436	1740	755	985	342	0	342	557	110	447	329	75	254	0.638554	0.622826	0.685749	0.377143	0.433908	0	0.197487	0.227964	1.65104e-111	4.45945e-111	27.6754	LPGAT1	exonic	LPGAT1:NM_001320808:exon4,LPGAT1:NM_014873:exon5,LPGAT1:NM_001320808:exon2,LPGAT1:NM_014873:exon8,LPGAT1:NM_014873:exon3,LPGAT1:NM_001320808:exon6,LPGAT1:NM_001320808:exon3,LPGAT1:NM_001320808:exon1,LPGAT1:NM_014873:exon7,LPGAT1:NM_001320808:exon7,LPGAT1:NM_001320808:exon8,LPGAT1:NM_014873:exon2,LPGAT1:NM_014873:exon1,LPGAT1:NM_014873:exon4,LPGAT1:NM_001320808:exon5,LOC102723727:NR_135819:exon1,L…
chr1	214161277	214214847	*	1204	733	471	1164	596	568	1040	547	493	1138	611	527	1129	293	836	439	63	376	472	146	326	661	167	494	0.608804	0.512027	0.525962	0.536907	0.259522	0.143508	0.309322	0.252648	3.61598e-141	1.48721e-140	29.9388	PROX1	exonic	PROX1:NM_001270616:exon2,PROX1:NM_002763:exon1,PROX1:NM_002763:exon3,PROX1:NM_001270616:exon4,PROX1:NM_001270616:exon3,PROX1:NM_001270616:exon1,PROX1:NM_001270616:exon5,PROX1:NM_002763:exon5,PROX1:NM_002763:exon4,PROX1:NM_002763:exon2
chr1	214161843	214214847	*	1090	732	358	1032	593	439	1008	547	461	1064	611	453	1089	284	805	439	63	376	436	146	290	639	166	473	0.67156	0.574612	0.542659	0.574248	0.26079	0.143508	0.334862	0.259781	7.37124e-169	4.32799e-168	33.8867	PROX1	exonic	PROX1:NM_001270616:exon2,PROX1:NM_002763:exon1,PROX1:NM_002763:exon3,PROX1:NM_001270616:exon4,PROX1:NM_001270616:exon3,PROX1:NM_001270616:exon5,PROX1:NM_002763:exon5,PROX1:NM_002763:exon4,PROX1:NM_002763:exon2
chr1	217781525	217804444	*	247	239	8	330	181	149	384	138	246	301	103	198	124	120	4	20	15	5	31	26	5	26	17	9	0.967611	0.548485	0.359375	0.342193	0.967742	0.75	0.83871	0.653846	4.90654e-25	3.03637e-25	-36.18	GPATCH2	exonic	GPATCH2:NM_001297754:exon5,GPATCH2:NM_018040:exon1,GPATCH2:NM_001297754:exon3,GPATCH2:NM_018040:exon5,GPATCH2:NM_001297754:exon6,GPATCH2:NM_018040:exon3,GPATCH2:NM_018040:exon2,GPATCH2:NM_001297754:exon1,GPATCH2:NM_001297754:exon4,GPATCH2:NM_018040:exon4,GPATCH2:NM_001297754:exon2
chr1	220321609	220445843	*	1409	917	492	1390	1222	168	1002	755	247	735	392	343	1209	469	740	314	3	311	251	0	251	277	143	134	0.650816	0.879137	0.753493	0.533333	0.387924	0.00955414	0	0.516245	1.66259e-232	2.05977e-231	42.4573	RAB3GAP2	exonic	SNORA36B:NR_002994:exon1,RAB3GAP2:NM_012414:exon10,RAB3GAP2:NM_012414:exon12,RAB3GAP2:NM_012414:exon21,RAB3GAP2:NM_012414:exon32,RAB3GAP2:NM_012414:exon5,RAB3GAP2:NM_012414:exon7,RAB3GAP2:NM_012414:exon24,RAB3GAP2:NM_012414:exon9,RAB3GAP2:NM_012414:exon34,RAB3GAP2:NM_012414:exon28,RAB3GAP2:NM_012414:exon2,RAB3GAP2:NM_012414:exon14,RAB3GAP2:NM_012414:exon26,MIR664A:NR_031705:exon1,RAB3GAP2:NM_0124…
chr1	222731649	222763275	*	115	115	0	188	173	15	302	126	176	353	108	245	174	37	137	NA	NA	NA	88	27	61	136	49	87	1	0.920213	0.417219	0.305949	0.212644	NA	0.306818	0.360294	5.87298e-19	3.11057e-19	26.0966	TAF1A	exonic	TAF1A:NM_005681:exon3,TAF1A:NM_139352:exon6,TAF1A:NM_005681:exon10,TAF1A:NM_001201536:exon3,TAF1A:NM_139352:exon10,TAF1A:NM_139352:exon2,TAF1A:NM_139352:exon9,TAF1A:NM_005681:exon1,TAF1A:NM_139352:exon8,TAF1A:NM_001201536:exon11,TAF1A-AS1:NR_110613:exon1,TAF1A:NM_005681:exon6,TAF1A:NM_001201536:exon7,TAF1A:NM_139352:exon4,TAF1A:NM_005681:exon4,TAF1A:NM_001201536:exon2,TAF1A:NM_001201536:exon9,TAF…
chr1	222988430	223179337	*	1153	874	279	1201	709	492	1120	592	528	1037	526	511	879	455	424	218	4	214	323	31	292	253	90	163	0.758023	0.590341	0.528571	0.507232	0.517634	0.0183486	0.0959752	0.355731	3.09263e-70	4.50174e-70	25.2076	DISP1	exonic	DISP1:NM_001350630:exon2,DISP1:NM_032890:exon9,DISP1:NM_032890:exon8,DISP1:NM_001350630:exon7,DISP1:NM_001350630:exon9,DISP1:NM_032890:exon6,DISP1:NM_032890:exon3,DISP1:NM_001350630:exon5,DISP1:NM_001350630:exon3,DISP1:NM_032890:exon1,DISP1:NM_001350630:exon1,DISP1:NM_001350630:exon8,DISP1:NM_032890:exon10,DISP1:NM_032890:exon2,DISP1:NM_032890:exon5,DISP1:NM_001350630:exon6,DISP1:NM_001350630:exo…
chr1	228294379	228297013	*	1569	968	601	1018	629	389	1259	793	466	951	586	365	995	309	686	194	0	194	536	85	451	768	368	400	0.616953	0.617878	0.629865	0.616193	0.310553	0	0.158582	0.479167	3.58922e-146	1.58009e-145	31.4732	MRPL55	exonic	MRPL55:NM_181462:exon4,MRPL55:NM_001321284:exon2,MRPL55:NM_181456:exon2,MRPL55:NM_181465:exon2,MRPL55:NM_181463:exon5,MRPL55:NM_181456:exon4,MRPL55:NM_181454:exon3,MRPL55:NM_181464:exon4,MRPL55:NM_001321284:exon1,MRPL55:NM_181455:exon4,MRPL55:NM_181463:exon1,MRPL55:NM_181464:exon2,MRPL55:NM_181454:exon5,MRPL55:NM_181454:exon6,MRPL55:NM_181462:exon6,MRPL55:NM_181463:exon2,MRPL55:NM_181441:exon3,MR…
chr1	228595635	228604583	*	1521	997	524	1590	776	814	1351	814	537	1327	667	660	974	311	663	168	35	133	241	3	238	886	347	539	0.65549	0.48805	0.602517	0.502638	0.319302	0.208333	0.0124481	0.391648	1.79614e-96	3.89604e-96	25.5357	TRIM17	exonic	TRIM17:NM_001024940:exon6,TRIM17:NM_001134855:exon1,TRIM17:NM_001024940:exon1,TRIM17:NM_001024940:exon4,TRIM17:NM_016102:exon4,TRIM17:NM_016102:exon5,TRIM17:NM_001134855:exon3,TRIM17:NM_001024940:exon2,TRIM17:NM_001134855:exon6,TRIM17:NM_016102:exon1,TRIM17:NM_001024940:exon7,TRIM17:NM_016102:exon3,TRIM17:NM_016102:exon6,TRIM17:NM_001134855:exon2,TRIM17:NM_001134855:exon4,TRIM17:NM_016102:exon7,T…
chr1	228596474	228604583	*	986	481	505	1242	454	788	959	448	511	1042	399	643	780	129	651	131	0	131	241	3	238	665	143	522	0.48783	0.365539	0.467153	0.382917	0.165385	0	0.0124481	0.215038	4.43332e-100	1.0128e-99	27.0028	TRIM17	exonic	TRIM17:NM_001024940:exon6,TRIM17:NM_001134855:exon1,TRIM17:NM_001024940:exon1,TRIM17:NM_001024940:exon4,TRIM17:NM_016102:exon4,TRIM17:NM_016102:exon5,TRIM17:NM_001134855:exon3,TRIM17:NM_001024940:exon2,TRIM17:NM_001134855:exon6,TRIM17:NM_016102:exon1,TRIM17:NM_016102:exon3,TRIM17:NM_016102:exon6,TRIM17:NM_001134855:exon2,TRIM17:NM_001134855:exon4,TRIM17:NM_016102:exon2,TRIM17:NM_001024940:exon5,T…
chr1	234509182	234519795	*	106	48	58	91	87	4	41	39	2	32	32	0	194	34	160	NA	NA	NA	135	0	135	16	15	1	0.45283	0.956044	0.95122	1	0.175258	NA	0	0.9375	8.23262e-58	9.76024e-58	62.0934	COA6	exonic	COA6:NM_001301733:exon1,COA6:NM_001206641:exon3,COA6:NM_001206641:exon1,LOC101927765:NR_125961:exon1,COA6:NM_001012985:exon2,COA6:NM_001206641:exon2,COA6:NM_001301733:exon2,COA6:NM_001012985:exon3,COA6:NM_001012985:exon1
chr1	234509428	234519795	*	47	47	0	91	87	4	41	39	2	32	32	0	19	18	1	NA	NA	NA	135	0	135	16	15	1	1	0.956044	0.95122	1	0.947368	NA	0	0.9375	2.29484e-63	2.9831e-63	77.7446	COA6	exonic	COA6:NM_001301733:exon1,COA6:NM_001206641:exon3,COA6:NM_001012985:exon2,COA6:NM_001206641:exon2,COA6:NM_001301733:exon2,COA6:NM_001012985:exon3,COA6:NM_001012985:exon1
chr1	234509446	234519795	*	47	47	0	91	87	4	41	39	2	32	32	0	19	18	1	NA	NA	NA	135	0	135	16	15	1	1	0.956044	0.95122	1	0.947368	NA	0	0.9375	2.29484e-63	2.9831e-63	77.7446	COA6	exonic	COA6:NM_001301733:exon1,COA6:NM_001206641:exon3,COA6:NM_001012985:exon2,COA6:NM_001206641:exon2,COA6:NM_001301733:exon2,COA6:NM_001012985:exon3,COA6:NM_001012985:exon1
chr1	246703862	246729565	*	704	611	93	377	305	72	374	322	52	16	0	16	738	368	370	41	0	41	37	0	37	223	212	11	0.867898	0.809019	0.860963	0	0.498645	0	0	0.950673	5.01059e-55	5.68241e-55	28.3375	TFB2M	exonic	TFB2M:NM_022366:exon7,TFB2M:NM_022366:exon1,TFB2M:NM_022366:exon5,TFB2M:NM_022366:exon3,TFB2M:NM_022366:exon8,TFB2M:NM_022366:exon6,TFB2M:NM_022366:exon4,TFB2M:NM_022366:exon2
chr1	249200441	249213345	*	959	454	505	930	505	425	985	436	549	1097	268	829	1202	195	1007	185	21	164	417	20	397	223	80	143	0.47341	0.543011	0.44264	0.244303	0.16223	0.113514	0.0479616	0.358744	1.76537e-100	4.04945e-100	26.2891	PGBD2	exonic	PGBD2:NM_001017434:exon3,PGBD2:NM_170725:exon2,PGBD2:NM_001017434:exon2,PGBD2:NM_170725:exon3,PGBD2:NM_001017434:exon1,PGBD2:NM_170725:exon1
chr2	9615127	9628753	*	220	92	128	281	149	132	235	141	94	469	164	305	476	350	126	NA	NA	NA	21	20	1	159	147	12	0.418182	0.530249	0.6	0.34968	0.735294	NA	0.952381	0.924528	2.09679e-46	2.0377e-46	-33.4998	IAH1	exonic	IAH1:NM_001320863:exon4,IAH1:NM_001320858:exon1,IAH1:NM_001320858:exon3,IAH1:NM_001320859:exon4,ADAM17:NM_003183:exon19,IAH1:NM_001320858:exon6,IAH1:NM_001039613:exon2,IAH1:NM_001320859:exon2,IAH1:NM_001320860:exon2,IAH1:NM_001320860:exon5,IAH1:NM_001320858:exon5,IAH1:NM_001039613:exon4,IAH1:NM_001320863:exon6,IAH1:NM_001320863:exon2,IAH1:NM_001320863:exon5,IAH1:NM_001320859:exon5,IAH1:NM_0010396…
chr2	9983570	10074545	*	1039	760	279	1176	534	642	1349	641	708	1480	646	834	728	228	500	345	12	333	140	2	138	479	178	301	0.731473	0.454082	0.475167	0.436486	0.313187	0.0347826	0.0142857	0.371608	7.19008e-83	1.27789e-82	26.347	TAF1B	exonic	TAF1B:NM_005680:exon5,TAF1B:NM_001318976:exon7,TAF1B:NM_001318977:exon7,TAF1B:NM_005680:exon2,TAF1B:NM_001318976:exon11,TAF1B:NM_001318976:exon9,TAF1B:NM_001318977:exon10,TAF1B:NM_001318976:exon14,TAF1B:NM_001318977:exon5,TAF1B:NM_005680:exon1,TAF1B:NM_001318977:exon2,TAF1B:NM_005680:exon15,TAF1B:NM_005680:exon12,TAF1B:NM_001318977:exon12,TAF1B:NM_001318976:exon3,TAF1B:NM_005680:exon9,TAF1B:NM_00…
chr2	9983570	10074546	*	1039	760	279	1176	534	642	1349	641	708	1480	646	834	728	228	500	345	12	333	140	2	138	479	178	301	0.731473	0.454082	0.475167	0.436486	0.313187	0.0347826	0.0142857	0.371608	7.19008e-83	1.27789e-82	26.347	TAF1B	exonic	TAF1B:NM_005680:exon5,TAF1B:NM_001318976:exon7,TAF1B:NM_001318977:exon7,TAF1B:NM_005680:exon2,TAF1B:NM_001318976:exon11,TAF1B:NM_001318976:exon9,TAF1B:NM_001318977:exon10,TAF1B:NM_001318976:exon14,TAF1B:NM_001318977:exon5,TAF1B:NM_005680:exon1,TAF1B:NM_001318977:exon2,TAF1B:NM_005680:exon15,TAF1B:NM_005680:exon12,TAF1B:NM_001318977:exon12,TAF1B:NM_001318976:exon3,TAF1B:NM_005680:exon9,TAF1B:NM_00…
chr2	10091791	10142412	*	1920	305	1615	2249	147	2102	1500	162	1338	1780	225	1555	2289	1207	1082	304	44	260	1157	194	963	820	314	506	0.158854	0.0653624	0.108	0.126404	0.527304	0.144737	0.167675	0.382927	9.09852e-266	1.64653e-264	-27.2269	GRHL1	exonic	GRHL1:NM_198182:exon15,GRHL1:NM_198182:exon14,GRHL1:NM_198182:exon6,GRHL1:NM_198182:exon12,GRHL1:NM_198182:exon4,GRHL1:NM_198182:exon8,GRHL1:NM_198182:exon1,GRHL1:NM_198182:exon3,GRHL1:NM_198182:exon16,GRHL1:NM_198182:exon5,GRHL1:NM_198182:exon9,GRHL1:NM_198182:exon13,GRHL1:NM_198182:exon11,GRHL1:NM_198182:exon7,GRHL1:NM_198182:exon2,GRHL1:NM_198182:exon10
chr2	17935124	17967180	*	210	127	83	221	162	59	295	128	167	507	106	401	683	57	626	343	0	343	558	3	555	33	32	1	0.604762	0.733032	0.433898	0.209073	0.0834553	0	0.00537634	0.969697	2.08801e-129	7.28153e-129	36.7273	GEN1	exonic	GEN1:NM_182625:exon3,GEN1:NM_001130009:exon14,GEN1:NM_182625:exon10,GEN1:NM_001130009:exon8,GEN1:NM_182625:exon1,GEN1:NM_001130009:exon4,GEN1:NM_182625:exon7,GEN1:NM_182625:exon11,GEN1:NM_001130009:exon6,GEN1:NM_001130009:exon9,GEN1:NM_182625:exon13,GEN1:NM_182625:exon5,GEN1:NM_182625:exon4,GEN1:NM_001130009:exon11,GEN1:NM_182625:exon9,GEN1:NM_001130009:exon7,GEN1:NM_182625:exon2,GEN1:NM_00113000…
chr2	17935426	17967180	*	135	127	8	181	160	21	197	128	69	302	100	202	683	57	626	239	0	239	474	2	472	33	32	1	0.940741	0.883978	0.649746	0.331126	0.0834553	0	0.00421941	0.969697	8.08701e-191	6.30422e-190	56.8221	GEN1	exonic	GEN1:NM_182625:exon3,GEN1:NM_001130009:exon14,GEN1:NM_182625:exon10,GEN1:NM_001130009:exon8,GEN1:NM_001130009:exon4,GEN1:NM_182625:exon7,GEN1:NM_182625:exon11,GEN1:NM_001130009:exon6,GEN1:NM_001130009:exon9,GEN1:NM_182625:exon13,GEN1:NM_182625:exon5,GEN1:NM_182625:exon4,GEN1:NM_001130009:exon11,GEN1:NM_182625:exon9,GEN1:NM_001130009:exon7,GEN1:NM_182625:exon2,GEN1:NM_001130009:exon2,GEN1:NM_00113…
chr2	20110028	20189884	*	313	280	33	498	400	98	502	426	76	367	174	193	877	338	539	39	7	32	318	32	286	187	137	50	0.894569	0.803213	0.848606	0.474114	0.385405	0.179487	0.100629	0.73262	1.10853e-114	3.14678e-114	40.0188	WDR35	exonic	WDR35:NM_020779:exon5,WDR35:NM_001006657:exon4,WDR35:NM_020779:exon16,WDR35:NM_001006657:exon13,WDR35:NM_001006657:exon25,WDR35:NM_001006657:exon23,WDR35:NM_001006657:exon2,WDR35:NM_001006657:exon16,WDR35:NM_001006657:exon9,WDR35:NM_020779:exon14,WDR35:NM_001006657:exon27,WDR35:NM_001006657:exon8,WDR35:NM_020779:exon23,WDR35:NM_001006657:exon18,WDR35:NM_020779:exon3,WDR35:NM_001006657:exon11,WDR3…
chr2	20817563	20850864	*	2338	1632	706	2587	1596	991	2673	1576	1097	1864	1018	846	1056	424	632	355	5	350	646	95	551	1223	482	741	0.698033	0.616931	0.5896	0.546137	0.401515	0.0140845	0.147059	0.394113	1.38283e-207	1.30726e-206	30.8596	HS1BP3	exonic	HS1BP3:NM_022460:exon6,HS1BP3:NM_022460:exon4,HS1BP3:NM_022460:exon2,HS1BP3:NM_022460:exon7,HS1BP3:NM_022460:exon1,HS1BP3:NM_022460:exon5,HS1BP3:NM_022460:exon3
chr2	20883773	21022890	*	2049	1270	779	2004	1439	565	1691	1067	624	1263	864	399	2314	1177	1137	461	8	453	722	15	707	197	24	173	0.619815	0.718064	0.630988	0.684086	0.508643	0.0173536	0.0207756	0.121827	4.99926e-237	6.54563e-236	33.0847	LDAH	exonic	LDAH:NM_001282723:exon5,LDAH:NM_001282720:exon1,LDAH:NM_001282720:exon3,LDAH:NR_104233:exon4,LDAH:NM_001282719:exon5,LDAH:NR_104233:exon2,LDAH:NM_001282724:exon1,LDAH:NR_104233:exon1,LDAH:NM_001282724:exon4,LDAH:NM_001282721:exon1,LDAH:NM_021925:exon3,LDAH:NM_001282720:exon6,LDAH:NM_021925:exon7,LDAH:NM_001282721:exon3,LDAH:NM_001282721:exon6,LDAH:NM_021925:exon5,LDAH:NM_001282722:exon5,LDAH:NM_0…
chr2	24272570	24286550	*	2069	681	1388	1362	498	864	1697	577	1120	1306	254	1052	1797	101	1696	373	3	370	1251	19	1232	512	86	426	0.329145	0.365639	0.340012	0.194487	0.0562048	0.0080429	0.0151878	0.167969	2.62721e-250	4.12144e-249	25.9263	FKBP1B	exonic	FKBP1B:NM_004116:exon3,FKBP1B:NR_136536:exon5,FKBP1B:NM_001322964:exon1,FKBP1B:NR_136539:exon1,FKBP1B:NR_136536:exon3,FKBP1B:NR_136538:exon2,FKBP1B:NM_001322963:exon4,FKBP1B:NR_136538:exon5,FKBP1B:NR_136539:exon3,FKBP1B:NM_001322963:exon2,FKBP1B:NR_136538:exon3,FKBP1B:NM_001322963:exon3,FKBP1B:NM_054033:exon2,FKBP1B:NM_001322964:exon2,FKBP1B:NM_001322963:exon5,FKBP1B:NR_136538:exon4,FKBP1B:NM_054…
chr2	24290453	24299314	*	713	385	328	839	493	346	890	362	528	885	302	583	1211	326	885	341	3	338	585	5	580	270	1	269	0.539972	0.587604	0.406742	0.341243	0.269199	0.00879765	0.00854701	0.0037037	2.33358e-157	1.19318e-156	32.4303	SF3B6	exonic	SF3B6:NM_016047:exon4,SF3B6:NM_016047:exon1,SF3B6:NM_016047:exon3,SF3B6:NM_016047:exon2
chr2	26467615	26513333	*	1020	512	508	416	402	14	468	371	97	340	302	38	1150	516	634	NA	NA	NA	353	2	351	111	68	43	0.501961	0.966346	0.792735	0.888235	0.448696	NA	0.00566572	0.612613	1.30422e-101	3.04263e-101	34.4146	HADHB	exonic	HADHB:NM_000183:exon1,HADHB:NM_000183:exon6,HADHB:NM_001281513:exon5,HADHB:NM_000183:exon4,HADHB:NM_001281512:exon8,HADHB:NM_000183:exon12,HADHB:NM_001281513:exon9,HADHB:NM_001281513:exon7,HADHB:NM_000183:exon13,HADHB:NM_001281512:exon3,HADHB:NM_001281512:exon2,HADHB:NM_000183:exon2,HADHB:NM_001281512:exon15,HADHB:NM_001281513:exon4,HADHB:NM_001281512:exon5,HADHB:NM_000183:exon9,HADHB:NM_00128151…
chr2	27301434	27309265	*	1599	1156	443	1865	1117	748	2003	1076	927	1651	837	814	1211	266	945	36	0	36	353	16	337	1315	558	757	0.722952	0.598928	0.537194	0.506965	0.219653	0	0.0453258	0.424335	9.04231e-168	5.26039e-167	29.9922	EMILIN1	exonic	EMILIN1:NM_007046:exon3,EMILIN1:NM_007046:exon5,EMILIN1:NM_007046:exon1,EMILIN1:NM_007046:exon7,EMILIN1:NM_007046:exon4,EMILIN1:NM_007046:exon6,EMILIN1:NM_007046:exon8,EMILIN1:NM_007046:exon2
chr2	27309610	27323619	*	1343	919	424	1077	635	442	1377	926	451	713	424	289	1126	413	713	NA	NA	NA	574	22	552	363	162	201	0.684289	0.589601	0.672476	0.59467	0.366785	NA	0.0383275	0.446281	1.79398e-160	9.49869e-160	35.4518	CGREF1,KHK	exonic	CGREF1:NM_001166240:exon6,KHK:NM_006488:exon1,KHK:NM_000221:exon6,CGREF1:NM_001301324:exon5,KHK:NM_000221:exon4,CGREF1:NM_001166239:exon6,KHK:NM_000221:exon2,KHK:NM_006488:exon4,KHK:NM_000221:exon7,CGREF1:NM_006569:exon6,KHK:NM_006488:exon2,KHK:NM_000221:exon5,KHK:NM_006488:exon8,KHK:NM_006488:exon6,CGREF1:NM_001301324:exon6,KHK:NM_006488:exon3,KHK:NM_006488:exon7,KHK:NM_000221:exon3,KHK:NM_00022…
chr2	27587218	27592919	*	267	212	55	388	193	195	373	182	191	224	52	172	263	125	138	84	0	84	174	3	171	119	4	115	0.794007	0.497423	0.487936	0.232143	0.475285	0	0.0172414	0.0336134	4.05215e-39	3.41355e-39	30.4133	EIF2B4	exonic	EIF2B4:NM_001318967:exon6,EIF2B4:NM_015636:exon12,EIF2B4:NM_001034116:exon11,EIF2B4:NM_001318968:exon5,EIF2B4:NM_172195:exon3,EIF2B4:NM_001318965:exon11,EIF2B4:NM_015636:exon5,EIF2B4:NM_001318967:exon8,EIF2B4:NM_015636:exon8,EIF2B4:NM_172195:exon9,EIF2B4:NM_001318969:exon3,EIF2B4:NM_001034116:exon5,EIF2B4:NM_001318965:exon7,EIF2B4:NM_001034116:exon8,EIF2B4:NM_172195:exon10,EIF2B4:NM_001318968:exo…
chr2	30670091	30867091	*	2447	1724	723	2193	2059	134	1815	1764	51	1235	1124	111	3013	1839	1174	608	152	456	420	180	240	592	556	36	0.704536	0.938896	0.971901	0.910121	0.610355	0.25	0.428571	0.939189	4.41124e-266	8.04031e-265	27.8887	LCLAT1	exonic	LCLAT1:NM_001304446:exon6,LCLAT1:NM_001304446:exon5,LCLAT1:NM_001002257:exon2,LCLAT1:NM_182551:exon7,LCLAT1:NM_001304445:exon7,LCLAT1:NM_001304445:exon5,LCLAT1:NM_001304445:exon3,LCLAT1:NM_182551:exon2,LCLAT1:NM_182551:exon5,LCLAT1:NM_001304446:exon3,LCLAT1:NM_001304446:exon1,LCLAT1:NM_001002257:exon5,LCLAT1:NM_001304446:exon4,LCLAT1:NM_001304445:exon6,LCLAT1:NM_001002257:exon1,LCLAT1:NM_182551:e…
chr2	32390909	32449181	*	526	364	162	689	502	187	714	538	176	558	397	161	604	351	253	164	0	164	80	2	78	141	89	52	0.692015	0.728592	0.753501	0.71147	0.581126	0	0.025	0.631206	2.70746e-52	2.92452e-52	27.725	SLC30A6	exonic	SLC30A6:NM_001193515:exon11,SLC30A6:NM_001330476:exon7,SLC30A6:NM_001330478:exon8,SLC30A6:NM_001330479:exon8,SLC30A6:NM_001193513:exon7,SLC30A6:NM_001330478:exon1,SLC30A6:NM_001330479:exon13,SLC30A6:NM_017964:exon5,SLC30A6:NM_001193513:exon1,SLC30A6:NM_017964:exon12,SLC30A6:NM_001193514:exon9,SLC30A6:NM_001193513:exon8,SLC30A6:NM_001330479:exon1,SLC30A6:NM_001193514:exon2,SLC30A6:NM_001193515:exo…
chr2	37208143	37311488	*	1588	1158	430	1326	1017	309	1232	843	389	1010	466	544	1561	844	717	355	29	326	587	151	436	393	108	285	0.729219	0.766968	0.684253	0.461386	0.540679	0.0816901	0.25724	0.274809	5.2952e-136	1.99488e-135	28.4834	HEATR5B	exonic	HEATR5B:NM_019024:exon35,HEATR5B:NM_019024:exon28,HEATR5B:NM_019024:exon12,HEATR5B:NM_019024:exon2,HEATR5B:NM_019024:exon26,HEATR5B:NM_019024:exon30,HEATR5B:NM_019024:exon7,HEATR5B:NM_019024:exon4,HEATR5B:NM_019024:exon11,HEATR5B:NM_019024:exon6,HEATR5B:NM_019024:exon1,HEATR5B:NM_019024:exon22,HEATR5B:NM_019024:exon16,HEATR5B:NM_019024:exon8,HEATR5B:NM_019024:exon33,HEATR5B:NM_019024:exon36,HEATR…
chr2	38152673	38244890	*	761	505	256	1297	967	330	1261	854	407	1426	875	551	815	343	472	NA	NA	NA	293	6	287	422	281	141	0.663601	0.745567	0.67724	0.613604	0.420859	NA	0.0204778	0.665877	1.0681e-73	1.64654e-73	26.284	RMDN2	exonic	RMDN2:NM_001322211:exon7,RMDN2:NM_144713:exon7,RMDN2:NM_001170793:exon6,RMDN2:NM_001170793:exon7,RMDN2:NM_001170792:exon2,RMDN2:NM_001170792:exon7,RMDN2:NM_001170792:exon6,RMDN2:NM_001170793:exon9,RMDN2:NM_001322212:exon2,RMDN2:NM_001322212:exon3,RMDN2:NM_001170791:exon2,RMDN2:NM_001170792:exon3,RMDN2:NM_001322211:exon3,RMDN2:NM_001322212:exon5,RMDN2:NM_144713:exon2,RMDN2:NM_001170792:exon11,RMDN…
chr2	38177586	38294285	*	1053	630	423	1139	1060	79	1127	946	181	1067	925	142	987	536	451	NA	NA	NA	428	1	427	463	292	171	0.598291	0.930641	0.839397	0.866917	0.54306	NA	0.00233645	0.63067	1.47551e-181	1.00356e-180	37.0474	RMDN2	exonic	RMDN2:NM_001322211:exon7,RMDN2:NM_144713:exon7,RMDN2:NM_144713:exon11,RMDN2:NM_001170793:exon6,RMDN2:NM_001170793:exon7,RMDN2:NM_001170792:exon7,RMDN2-AS1:NR_102712:exon1,RMDN2:NM_001170792:exon6,RMDN2:NM_001170793:exon9,RMDN2:NM_001322212:exon3,RMDN2:NM_001170792:exon3,RMDN2:NM_001322211:exon3,RMDN2:NM_001322212:exon5,RMDN2:NM_144713:exon2,RMDN2:NM_001170792:exon11,RMDN2:NM_144713:exon4,RMDN2-AS…
chr2	43779206	43823113	*	356	174	182	223	221	2	135	131	4	NA	NA	NA	611	216	395	335	0	335	307	60	247	NA	NA	NA	0.488764	0.991031	0.97037	NA	0.353519	0	0.19544	NA	5.30555e-114	1.49188e-113	51.6423	THADA	exonic	THADA:NM_001345924:exon17,THADA:NM_022065:exon8,THADA:NM_001345925:exon2,THADA:NM_001345924:exon14,THADA:NM_001345925:exon8,THADA:NM_001345923:exon12,THADA:NM_022065:exon1,THADA:NR_073394:exon2,THADA:NM_001083953:exon11,THADA:NM_022065:exon18,THADA:NM_001345925:exon13,THADA:NM_001345924:exon5,THADA:NM_001345923:exon17,THADA:NR_144316:exon17,THADA:NM_001271643:exon9,THADA:NM_001271644:exon10,THADA…
chr2	43783231	43823185	*	384	178	206	261	222	39	265	135	130	278	12	266	767	218	549	363	4	359	432	63	369	26	2	24	0.463542	0.850575	0.509434	0.0431655	0.284224	0.0110193	0.145833	0.0769231	4.66627e-57	5.46816e-57	27.9707	THADA	exonic	THADA:NM_001345924:exon17,THADA:NM_022065:exon8,THADA:NM_001345925:exon2,THADA:NM_001345924:exon14,THADA:NM_001345925:exon8,THADA:NM_001345923:exon12,THADA:NM_022065:exon1,THADA:NR_073394:exon2,THADA:NM_001083953:exon11,THADA:NM_001345925:exon13,THADA:NM_001345924:exon5,THADA:NM_001345923:exon17,THADA:NR_144316:exon17,THADA:NM_001271643:exon9,THADA:NM_001271644:exon10,THADA:NR_144316:exon11,THADA…
chr2	44001177	44022316	*	49	48	1	16	15	1	18	16	2	25	22	3	31	29	2	NA	NA	NA	30	0	30	21	19	2	0.979592	0.9375	0.888889	0.88	0.935484	NA	0	0.904762	3.19236e-09	1.22824e-09	34.9819	DYNC2LI1	exonic	DYNC2LI1:NM_001348913:exon3,DYNC2LI1:NM_016008:exon6,DYNC2LI1:NM_001348912:exon3,DYNC2LI1:NM_015522:exon2,DYNC2LI1:NM_016008:exon3,DYNC2LI1:NM_001348913:exon5,DYNC2LI1:NM_001348912:exon5,DYNC2LI1:NM_015522:exon4,DYNC2LI1:NM_001193464:exon3,DYNC2LI1:NM_001348912:exon4,DYNC2LI1:NM_001193464:exon4,DYNC2LI1:NM_016008:exon1,DYNC2LI1:NM_015522:exon6,DYNC2LI1:NM_001348912:exon1,DYNC2LI1:NM_001193464:exo…
chr2	44001177	44037149	*	49	48	1	16	15	1	18	16	2	25	22	3	31	29	2	NA	NA	NA	30	0	30	21	19	2	0.979592	0.9375	0.888889	0.88	0.935484	NA	0	0.904762	3.19236e-09	1.22824e-09	34.9819	DYNC2LI1	exonic	DYNC2LI1:NM_001348913:exon3,DYNC2LI1:NM_001193464:exon10,DYNC2LI1:NM_016008:exon11,DYNC2LI1:NM_016008:exon6,DYNC2LI1:NM_001348912:exon3,DYNC2LI1:NM_015522:exon2,DYNC2LI1:NM_001193464:exon9,DYNC2LI1:NM_016008:exon3,DYNC2LI1:NM_001348913:exon5,DYNC2LI1:NM_001348912:exon5,DYNC2LI1:NM_015522:exon4,DYNC2LI1:NM_001193464:exon3,DYNC2LI1:NM_001348912:exon7,DYNC2LI1:NM_001348912:exon4,DYNC2LI1:NM_00119346…
chr2	45615818	45838433	*	977	605	372	1136	824	312	967	551	416	875	360	515	736	328	408	257	6	251	369	5	364	444	215	229	0.619243	0.725352	0.569804	0.411429	0.445652	0.0233463	0.0135501	0.484234	2.92262e-91	5.93077e-91	28.4901	SRBD1	exonic	SRBD1:NM_018079:exon15,SRBD1:NM_018079:exon21,SRBD1:NM_018079:exon6,SRBD1:NM_018079:exon10,SRBD1:NM_018079:exon12,SRBD1:NM_018079:exon13,SRBD1:NM_018079:exon4,SRBD1:NM_018079:exon9,SRBD1:NM_018079:exon18,SRBD1:NM_018079:exon16,SRBD1:NM_018079:exon14,SRBD1:NM_018079:exon7,SRBD1:NM_018079:exon11,SRBD1:NM_018079:exon2,SRBD1:NM_018079:exon19,SRBD1:NM_018079:exon8,SRBD1:NM_018079:exon1,SRBD1:NM_018079…
chr2	53897116	54013985	*	897	743	154	860	827	33	682	645	37	395	383	12	622	489	133	50	3	47	286	7	279	161	150	11	0.828317	0.961628	0.945748	0.96962	0.786174	0.06	0.0244755	0.931677	2.41557e-124	7.83602e-124	33.6743	ASB3,CHAC2,GPR75-ASB3	exonic	ASB3:NM_016115:exon6,ASB3:NM_001201965:exon5,ASB3:NM_016115:exon8,GPR75-ASB3:NM_001164165:exon10,ASB3:NM_001201965:exon7,CHAC2:NM_001346127:exon3,ASB3:NM_016115:exon7,CHAC2:NM_001346127:exon1,ASB3:NM_016115:exon10,ASB3:NM_145863:exon7,GPR75-ASB3:NM_001164165:exon2,GPR75-ASB3:NM_001164165:exon9,ASB3:NM_016115:exon4,GPR75-ASB3:NM_001164165:exon8,GPR75-ASB3:NM_001164165:exon6,ASB3:NM_001201965:exon1…
chr2	53897116	54014146	*	897	743	154	860	827	33	682	645	37	395	383	12	622	489	133	50	3	47	286	7	279	161	150	11	0.828317	0.961628	0.945748	0.96962	0.786174	0.06	0.0244755	0.931677	2.41557e-124	7.83602e-124	33.6743	ASB3,CHAC2,GPR75-ASB3	exonic	ASB3:NM_016115:exon6,ASB3:NM_001201965:exon5,ASB3:NM_016115:exon8,GPR75-ASB3:NM_001164165:exon10,ASB3:NM_001201965:exon7,CHAC2:NM_001346127:exon3,ASB3:NM_016115:exon7,CHAC2:NM_001346127:exon1,ASB3:NM_016115:exon10,ASB3:NM_145863:exon7,ERLEC1:NM_001127397:exon1,GPR75-ASB3:NM_001164165:exon2,GPR75-ASB3:NM_001164165:exon9,ASB3:NM_016115:exon4,GPR75-ASB3:NM_001164165:exon8,GPR75-ASB3:NM_001164165:exo…
chr2	61244811	61279125	*	480	477	3	112	111	1	NA	NA	NA	88	86	2	677	450	227	50	3	47	30	26	4	NA	NA	NA	0.99375	0.991071	NA	0.977273	0.664697	0.06	0.866667	NA	2.8635e-81	4.96902e-81	35.8416	PEX13	exonic	PEX13:NM_002618:exon2,PUS10:NM_001322127:exon1,PUS10:NM_144709:exon1,PEX13:NM_002618:exon3,PEX13:NM_002618:exon1,PEX13:NM_002618:exon4
chr2	70436575	70475779	*	1056	1022	34	1089	1019	70	836	810	26	607	513	94	1174	751	423	416	8	408	166	105	61	60	51	9	0.967803	0.935721	0.9689	0.84514	0.639693	0.0192308	0.63253	0.85	2.91e-292	6.85821e-291	43.3715	TIA1	exonic	TIA1:NR_147218:exon9,TIA1:NM_001351517:exon15,TIA1:NR_147224:exon8,TIA1:NR_147225:exon13,TIA1:NR_147229:exon9,TIA1:NR_147230:exon7,TIA1:NR_147225:exon11,TIA1:NR_147228:exon7,TIA1:NM_001351508:exon8,TIA1:NM_001351509:exon3,TIA1:NR_147217:exon8,TIA1:NR_147226:exon2,TIA1:NR_147230:exon2,TIA1:NR_147222:exon5,TIA1:NM_001351518:exon3,TIA1:NR_147220:exon9,TIA1:NM_001351520:exon2,TIA1:NM_001351512:exon2,…
chr2	71205574	71212629	*	489	12	477	359	42	317	290	36	254	641	63	578	769	456	313	70	14	56	140	27	113	224	34	190	0.0245399	0.116992	0.124138	0.0982839	0.592978	0.2	0.192857	0.151786	1.54371e-114	4.37231e-114	-35.5393	ANKRD53	exonic	ANKRD53:NM_024933:exon1,ANKRD53:NM_024933:exon3,ANKRD53:NM_001115116:exon3,ANKRD53:NM_001115116:exon2,ANKRD53:NM_001115116:exon4,ANKRD53:NM_024933:exon5,ANKRD53:NM_001115116:exon6,ANKRD53:NM_024933:exon7,ANKRD53:NM_024933:exon2,ANKRD53:NM_024933:exon4,ANKRD53:NM_024933:exon6,ANKRD53:NM_001115116:exon1,ANKRD53:NM_001115116:exon5
chr2	71409867	71454233	*	25	25	0	NA	NA	NA	30	29	1	44	3	41	170	39	131	20	20	0	100	2	98	24	22	2	1	NA	0.966667	0.0681818	0.229412	1	0.02	0.916667	2.23332e-08	8.30987e-09	31.1426	PAIP2B	exonic	PAIP2B:NM_020459:exon1,PAIP2B:NM_020459:exon3,PAIP2B:NM_020459:exon2,PAIP2B:NM_020459:exon4
chr2	73300509	73340146	*	1630	1120	510	806	469	337	1230	553	677	1541	605	936	1033	138	895	214	3	211	123	2	121	733	108	625	0.687117	0.581886	0.449593	0.392602	0.133591	0.0140187	0.0162602	0.14734	2.38942e-253	3.8436e-252	40.8206	RAB11FIP5	exonic	RAB11FIP5:NM_015470:exon4,RAB11FIP5:NM_015470:exon2,RAB11FIP5:NM_015470:exon1,RAB11FIP5:NM_015470:exon5,RAB11FIP5:NM_015470:exon3
chr2	73956956	73964517	*	NA	NA	NA	20	2	18	116	4	112	146	7	139	218	113	105	50	0	50	264	101	163	NA	NA	NA	NA	0.1	0.0344828	0.0479452	0.518349	0	0.382576	NA	1.49447e-32	1.09163e-32	-35.6156	TPRKB	exonic	TPRKB:NM_001330387:exon5,TPRKB:NM_001330386:exon3,TPRKB:NM_001330389:exon5,TPRKB:NM_001330392:exon4,TPRKB:NM_001330387:exon4,TPRKB:NM_001330390:exon5,TPRKB:NM_001330386:exon1,TPRKB:NM_001330386:exon5,TPRKB:NM_001330389:exon3,TPRKB:NM_001330390:exon3,TPRKB:NM_001330391:exon4,TPRKB:NM_001330388:exon3,TPRKB:NM_001330391:exon1,TPRKB:NM_001330389:exon2,TPRKB:NM_016058:exon2,TPRKB:NM_001330391:exon2,TP…
chr2	85545140	85555419	*	1474	555	919	766	384	382	680	479	201	471	240	231	834	297	537	200	3	197	470	14	456	21	17	4	0.376526	0.501305	0.704412	0.509554	0.356115	0.015	0.0297872	0.809524	6.13143e-76	9.80694e-76	27.1892	TGOLN2	exonic	TGOLN2:NM_001206840:exon4,TGOLN2:NM_001206844:exon1,TGOLN2:NM_001206844:exon3,TGOLN2:NM_006464:exon3,TGOLN2:NM_001206844:exon5,TGOLN2:NM_001206840:exon1,TGOLN2:NM_001206840:exon3,TGOLN2:NM_001206841:exon2,TGOLN2:NM_006464:exon4,TGOLN2:NM_001206844:exon4,TGOLN2:NM_001206841:exon4,TGOLN2:NM_006464:exon2,TGOLN2:NM_001206841:exon1,TGOLN2:NM_006464:exon1,TGOLN2:NM_001206840:exon2,TGOLN2:NM_001206844:e…
chr2	86730552	86790620	*	3902	2876	1026	3716	3494	222	3367	3103	264	2453	2181	272	1864	767	1097	242	0	242	862	6	856	1482	1398	84	0.737058	0.940258	0.921592	0.889115	0.411481	0	0.00696056	0.94332	0	0	37.9377	CHMP3,RNF103-CHMP3	exonic	CHMP3:NM_001005753:exon2,RNF103-CHMP3:NM_001198954:exon8,RNF103-CHMP3:NM_001198954:exon7,CHMP3:NM_001193517:exon4,CHMP3:NR_036454:exon3,CHMP3:NM_016079:exon5,CHMP3:NM_001193517:exon1,CHMP3:NR_036454:exon1,CHMP3:NM_001005753:exon4,CHMP3:NM_016079:exon3,CHMP3:NM_001193517:exon3,RNF103-CHMP3:NM_001198954:exon5,CHMP3:NM_016079:exon4,CHMP3:NM_001193517:exon5,CHMP3:NR_036454:exon4,CHMP3:NM_001005753:ex…
chr2	95751135	95787302	*	701	564	137	618	589	29	590	567	23	695	686	9	1044	616	428	314	156	158	281	78	203	142	133	9	0.804565	0.953074	0.961017	0.98705	0.590038	0.496815	0.27758	0.93662	1.68062e-186	1.23061e-185	37.2026	MRPS5	exonic	MRPS5:NR_136152:exon5,MRPS5:NM_001321996:exon8,MRPS5:NR_136153:exon9,MRPS5:NM_001321997:exon1,MRPS5:NM_001321997:exon2,MRPS5:NM_031902:exon4,MRPS5:NR_136153:exon11,MRPS5:NM_001321997:exon12,MRPS5:NM_031902:exon6,MRPS5:NM_001321995:exon1,MRPS5:NM_031902:exon11,MRPS5:NM_001321996:exon2,MRPS5:NM_031902:exon8,MRPS5:NM_001321996:exon12,MRPS5:NM_001321997:exon6,MRPS5:NR_136153:exon4,MRPS5:NM_001321997:…
chr2	101869344	101886778	*	294	136	158	227	158	69	336	195	141	427	180	247	524	163	361	164	7	157	70	0	70	100	53	47	0.462585	0.696035	0.580357	0.421546	0.311069	0.0426829	0	0.53	3.88177e-34	2.93877e-34	26.1121	CNOT11	exonic	CNOT11:NM_017546:exon7,CNOT11:NM_017546:exon2,CNOT11:NM_017546:exon5,CNOT11:NM_017546:exon6,CNOT11:NM_017546:exon4,CNOT11:NM_017546:exon3,CNOT11:NM_017546:exon1
chr2	105050804	105129215	*	48	47	1	51	43	8	56	53	3	96	83	13	65	60	5	48	23	25	33	0	33	39	37	2	0.979167	0.843137	0.946429	0.864583	0.923077	0.479167	0	0.948718	1.24846e-10	5.0828e-11	25.175	LINC01102,LINC01103	ncRNA_exonic	LINC01103:NR_110113:exon4,LINC01103:NR_110113:exon2,LINC01102:NR_015399:exon2,LINC01103:NR_110113:exon5,LINC01102:NR_015399:exon4,LINC01103:NR_110113:exon3,LINC01103:NR_110113:exon1,LINC01102:NR_015399:exon1,LINC01103:NR_110113:exon6,LINC01102:NR_015399:exon3
chr2	105654482	105716418	*	92	33	59	120	60	60	230	63	167	302	78	224	140	136	4	NA	NA	NA	20	0	20	111	46	65	0.358696	0.5	0.273913	0.258278	0.971429	NA	0	0.414414	1.76271e-24	1.07379e-24	-35.7071	MRPS9	exonic	MRPS9:NM_182640:exon4,MRPS9:NM_182640:exon2,UTAT33:NR_110227:exon2,LOC102724691:NR_110603:exon1,MRPS9:NM_182640:exon8,MRPS9:NM_182640:exon5,MRPS9:NM_182640:exon11,UTAT33:NR_110227:exon4,MRPS9:NM_182640:exon3,MRPS9:NM_182640:exon1,UTAT33:NR_110227:exon3,MRPS9:NM_182640:exon9,MRPS9:NM_182640:exon7,MRPS9:NM_182640:exon6,MRPS9:NM_182640:exon10
chr2	114341229	114356613	*	824	624	200	701	382	319	674	291	383	701	297	404	1667	162	1505	952	13	939	1826	35	1791	392	10	382	0.757282	0.544936	0.431751	0.42368	0.0971806	0.0136555	0.0191676	0.0255102	0	0	50.4172	DDX11L2,WASH2P	ncRNA_exonic	DDX11L2:NR_024004:exon3,WASH2P:NR_024077:exon4,WASH2P:NR_024077:exon5,WASH2P:NR_024077:exon10,WASH2P:NR_024077:exon7,WASH2P:NR_024077:exon1,WASH2P:NR_024077:exon3,WASH2P:NR_024077:exon6,WASH2P:NR_024077:exon11,WASH2P:NR_024077:exon8,DDX11L2:NR_024005:exon3,WASH2P:NR_024077:exon9,WASH2P:NR_024077:exon2
chr2	114470368	114514270	*	811	360	451	618	352	266	667	265	402	840	193	647	1252	203	1049	242	0	242	344	1	343	169	65	104	0.443896	0.569579	0.397301	0.229762	0.162141	0	0.00290698	0.384615	3.63614e-96	7.83691e-96	26.447	SLC35F5	exonic	SLC35F5:NM_001330315:exon2,SLC35F5:NM_001330316:exon13,SLC35F5:NM_001330317:exon2,SLC35F5:NM_001330315:exon8,SLC35F5:NM_001330315:exon10,SLC35F5:NM_001330314:exon12,SLC35F5:NM_001330317:exon1,SLC35F5:NR_104470:exon16,SLC35F5:NM_001330314:exon6,SLC35F5:NM_001330316:exon5,SLC35F5:NR_104470:exon10,SLC35F5:NR_104470:exon5,SLC35F5:NR_104470:exon2,SLC35F5:NM_001330314:exon7,SLC35F5:NM_001330316:exon15,…
chr2	114470368	114514400	*	811	360	451	618	352	266	667	265	402	853	194	659	1252	203	1049	242	0	242	344	1	343	169	65	104	0.443896	0.569579	0.397301	0.227433	0.162141	0	0.00290698	0.384615	1.89791e-95	4.05602e-95	26.3053	SLC35F5	exonic	SLC35F5:NM_001330315:exon2,SLC35F5:NM_001330316:exon13,SLC35F5:NM_001330317:exon2,SLC35F5:NM_001330315:exon8,SLC35F5:NM_001330315:exon10,SLC35F5:NM_001330314:exon12,SLC35F5:NM_001330317:exon1,SLC35F5:NR_104470:exon16,SLC35F5:NM_001330314:exon6,SLC35F5:NM_001330316:exon5,SLC35F5:NR_104470:exon10,SLC35F5:NR_104470:exon5,SLC35F5:NR_104470:exon2,SLC35F5:NM_001330314:exon7,SLC35F5:NM_001330316:exon15,…
chr2	122407229	122486136	*	1525	1243	282	1932	1332	600	1738	1207	531	1125	749	376	1429	839	590	328	47	281	525	140	385	487	232	255	0.815082	0.689441	0.694476	0.665778	0.587124	0.143293	0.266667	0.476386	2.01007e-124	6.54574e-124	26.2615	NIFK	exonic	NIFK:NM_032390:exon6,NIFK-AS1:NR_037856:exon2,NIFK-AS1:NR_037857:exon2,NIFK-AS1:NR_037857:exon4,NIFK-AS1:NR_037858:exon2,NIFK:NM_032390:exon7,NIFK-AS1:NR_037857:exon3,NIFK-AS1:NR_037856:exon1,NIFK-AS1:NR_037858:exon1,NIFK:NM_032390:exon5,NIFK-AS1:NR_037857:exon1,NIFK-AS1:NR_037856:exon3
chr2	128848753	128953249	*	2207	746	1461	1171	388	783	967	394	573	1297	232	1065	1755	1038	717	101	101	0	295	116	179	77	75	2	0.338015	0.331341	0.407446	0.178874	0.591453	1	0.39322	0.974026	1.02799e-118	3.07674e-118	-28.5002	UGGT1	exonic	UGGT1:NR_027671:exon2,UGGT1:NR_027671:exon17,UGGT1:NM_020120:exon39,UGGT1:NM_020120:exon9,UGGT1:NM_020120:exon11,UGGT1:NR_027671:exon33,UGGT1:NM_020120:exon20,UGGT1:NR_027671:exon27,UGGT1:NM_020120:exon29,UGGT1:NM_020120:exon12,UGGT1:NM_020120:exon3,UGGT1:NM_020120:exon41,UGGT1:NM_020120:exon18,UGGT1:NR_027671:exon12,UGGT1:NM_020120:exon32,UGGT1:NR_027671:exon15,UGGT1:NR_027671:exon19,UGGT1:NR_02…
chr2	128848781	128953249	*	2155	744	1411	1144	386	758	934	394	540	1260	229	1031	1730	1038	692	101	101	0	295	116	179	77	75	2	0.345244	0.337413	0.421842	0.181746	0.6	1	0.39322	0.974026	4.20546e-116	1.2149e-115	-28.4589	UGGT1	exonic	UGGT1:NR_027671:exon2,UGGT1:NR_027671:exon17,UGGT1:NM_020120:exon39,UGGT1:NM_020120:exon9,UGGT1:NM_020120:exon11,UGGT1:NR_027671:exon33,UGGT1:NM_020120:exon20,UGGT1:NR_027671:exon27,UGGT1:NM_020120:exon29,UGGT1:NM_020120:exon12,UGGT1:NM_020120:exon3,UGGT1:NM_020120:exon41,UGGT1:NM_020120:exon18,UGGT1:NR_027671:exon12,UGGT1:NM_020120:exon32,UGGT1:NR_027671:exon15,UGGT1:NR_027671:exon19,UGGT1:NR_02…
chr2	132250385	132279149	*	1850	1490	360	1702	1187	515	1386	800	586	1522	880	642	2067	669	1398	59	3	56	401	136	265	1156	469	687	0.805405	0.697415	0.577201	0.578187	0.323657	0.0508475	0.339152	0.405709	5.59366e-226	6.5008e-225	32.773	LOC150776	ncRNA_exonic	LOC150776:NR_026922:exon4,LOC150776:NR_026922:exon9,LOC150776:NR_026922:exon7,LOC150776:NR_026922:exon2,LOC150776:NR_026922:exon11,LOC150776:NR_026922:exon6,LOC150776:NR_026922:exon18,LOC150776:NR_026922:exon14,LOC150776:NR_026922:exon12,LOC150776:NR_026922:exon1,LOC150776:NR_026922:exon10,LOC150776:NR_026922:exon8,LOC150776:NR_026922:exon5,LOC150776:NR_026922:exon16,LOC150776:NR_026922:exon17,LO…
chr2	134023766	134042330	*	779	350	429	841	634	207	761	513	248	799	469	330	1325	493	832	71	3	68	352	47	305	376	187	189	0.449294	0.753864	0.674113	0.586984	0.372075	0.0422535	0.133523	0.49734	1.25742e-86	2.36593e-86	27.4548	LOC101928161	ncRNA_exonic	LOC101928161:NR_110294:exon4,LOC101928161:NR_110294:exon2,LOC101928161:NR_110294:exon5,LOC101928161:NR_110294:exon3,LOC101928161:NR_110294:exon1
chr2	135809834	135928279	*	1412	1015	397	1432	1040	392	921	522	399	1102	863	239	1009	435	574	226	3	223	303	54	249	333	246	87	0.718839	0.726257	0.566775	0.783122	0.43112	0.0132743	0.178218	0.738739	1.40756e-121	4.37558e-121	31.2359	RAB3GAP1	exonic	RAB3GAP1:NM_012233:exon1,RAB3GAP1:NM_001172435:exon23,RAB3GAP1:NM_012233:exon19,RAB3GAP1:NM_012233:exon8,RAB3GAP1:NM_012233:exon6,RAB3GAP1:NM_012233:exon23,RAB3GAP1:NM_001172435:exon21,RAB3GAP1:NM_001172435:exon20,RAB3GAP1:NM_001172435:exon14,RAB3GAP1:NM_012233:exon14,RAB3GAP1:NM_001172435:exon19,RAB3GAP1:NM_012233:exon15,RAB3GAP1:NM_001172435:exon6,RAB3GAP1:NM_012233:exon4,RAB3GAP1:NM_001172435:…
chr2	136742745	136762807	*	175	5	170	345	71	274	579	89	490	502	21	481	963	711	252	80	0	80	20	20	0	127	0	127	0.0285714	0.205797	0.153713	0.0418327	0.738318	0	1	0	2.42025e-175	1.52722e-174	-49.8108	DARS	exonic	DARS:NM_001349:exon1,DARS-AS1:NR_110200:exon2,DARS-AS1:NR_110199:exon2,DARS-AS1:NR_110200:exon3,DARS-AS1:NR_110199:exon1,DARS-AS1:NR_110199:exon3,DARS-AS1:NR_110200:exon1,DARS:NM_001293312:exon1,DARS-AS1:NR_110200:exon4
chr2	136742745	136765112	*	175	5	170	345	71	274	579	89	490	502	21	481	963	711	252	80	0	80	20	20	0	127	0	127	0.0285714	0.205797	0.153713	0.0418327	0.738318	0	1	0	2.42025e-175	1.52722e-174	-49.8108	DARS	exonic	DARS-AS1:NR_110199:exon4,DARS:NM_001349:exon1,DARS-AS1:NR_110200:exon2,DARS-AS1:NR_110199:exon2,DARS-AS1:NR_110200:exon3,DARS-AS1:NR_110199:exon1,DARS-AS1:NR_110199:exon3,DARS-AS1:NR_110200:exon1,DARS:NM_001293312:exon1,DARS-AS1:NR_110200:exon4
chr2	145279434	145337001	*	200	196	4	258	249	9	194	178	16	268	125	143	154	145	9	NA	NA	NA	64	58	6	229	40	189	0.98	0.965116	0.917526	0.466418	0.941558	NA	0.90625	0.174672	9.69472e-25	5.95874e-25	26.9419	LINC01412,LOC105373656	ncRNA_exonic	LINC01412:NR_110570:exon1,LINC01412:NR_110570:exon3,LOC105373656:NR_136320:exon1,LINC01412:NR_110570:exon2,LOC105373656:NR_136320:exon2
chr2	152104727	152118389	*	223	218	5	429	208	221	462	260	202	547	368	179	388	195	193	NA	NA	NA	171	8	163	150	60	90	0.977578	0.484848	0.562771	0.672761	0.502577	NA	0.0467836	0.4	2.53826e-32	1.84315e-32	26.3613	RBM43	exonic	RBM43:NM_198557:exon4,RBM43:NM_198557:exon2,RBM43:NM_198557:exon1,RBM43:NM_198557:exon3
chr2	157292899	157442915	*	1355	1116	239	1431	1274	157	1431	1282	149	965	813	152	811	622	189	123	3	120	145	14	131	376	219	157	0.823616	0.890287	0.895877	0.842487	0.766954	0.0243902	0.0965517	0.582447	8.79814e-108	2.24702e-107	27.5805	GPD2	exonic	GPD2:NM_001083112:exon11,GPD2:NM_001083112:exon5,GPD2:NM_001083112:exon14,GPD2:NM_000408:exon9,GPD2:NM_000408:exon11,GPD2:NM_001083112:exon3,GPD2:NM_000408:exon12,GPD2:NM_001083112:exon16,GPD2:NM_000408:exon4,GPD2:NM_000408:exon14,GPD2:NM_001083112:exon17,GPD2:NM_000408:exon16,GPD2:NM_000408:exon2,GPD2:NM_001083112:exon8,GPD2:NM_000408:exon7,GPD2:NM_000408:exon1,GPD2:NM_000408:exon13,GPD2:NM_0004…
chr2	163027193	163100045	*	566	447	119	516	495	21	499	488	11	443	422	21	641	394	247	NA	NA	NA	184	95	89	234	213	21	0.789753	0.959302	0.977956	0.952596	0.614665	NA	0.516304	0.910256	2.70089e-66	3.68884e-66	25.213	FAP	exonic	FAP:NM_004460:exon15,FAP:NM_001291807:exon25,FAP:NM_004460:exon20,FAP:NM_001291807:exon8,FAP:NM_001291807:exon15,FAP:NM_004460:exon26,FAP:NM_004460:exon9,FAP:NM_001291807:exon19,FAP:NM_004460:exon10,FAP:NM_004460:exon19,FAP:NM_001291807:exon20,FAP:NM_004460:exon12,FAP:NM_004460:exon4,FAP:NM_001291807:exon10,FAP:NM_001291807:exon22,FAP:NM_004460:exon22,FAP:NM_001291807:exon17,FAP:NM_004460:exon5,F…
chr2	172544181	172606668	*	860	297	563	945	414	531	593	359	234	367	109	258	855	188	667	122	2	120	288	2	286	70	0	70	0.345349	0.438095	0.605396	0.297003	0.219883	0.0163934	0.00694444	0	1.03126e-78	1.7172e-78	28.2581	DYNC1I2	exonic	DYNC1I2:NM_001378:exon17,DYNC1I2:NM_001271788:exon16,DYNC1I2:NM_001271786:exon2,DYNC1I2:NM_001320882:exon15,DYNC1I2:NM_001271786:exon8,DYNC1I2:NM_001271785:exon4,DYNC1I2:NM_001271789:exon9,DYNC1I2:NM_001271785:exon11,DYNC1I2:NM_001271787:exon4,DYNC1I2:NM_001271789:exon11,DYNC1I2:NM_001271790:exon16,DYNC1I2:NM_001320882:exon5,DYNC1I2:NM_001320884:exon4,DYNC1I2:NM_001271788:exon8,DYNC1I2:NM_0012717…
chr2	175212877	175260443	*	698	580	118	620	552	68	583	497	86	360	250	110	363	259	104	43	1	42	391	78	313	46	42	4	0.830946	0.890323	0.852487	0.694444	0.713499	0.0232558	0.199488	0.913043	2.30539e-93	4.7954e-93	38.0277	CIR1	exonic	CIR1:NM_004882:exon2,CIR1:NM_004882:exon3,CIR1:NM_004882:exon8,CIR1:NM_004882:exon6,CIR1:NM_004882:exon10,CIR1:NM_004882:exon4,CIR1:NM_004882:exon7,CIR1:NM_004882:exon1,CIR1:NM_004882:exon9,CIR1:NM_004882:exon5
chr2	189157389	189460652	*	1295	96	1199	187	83	104	238	99	139	157	35	122	793	458	335	215	35	180	245	38	207	19	14	5	0.0741313	0.44385	0.415966	0.22293	0.577554	0.162791	0.155102	0.736842	2.15686e-58	2.58246e-58	-26.1704	GULP1	exonic	GULP1:NR_045563:exon8,GULP1:NM_016315:exon7,GULP1:NM_001252668:exon2,GULP1:NR_045562:exon4,GULP1:NM_016315:exon10,GULP1:NM_001252668:exon10,GULP1:NM_001252669:exon8,GULP1:NM_001252668:exon8,GULP1:NR_045562:exon10,GULP1:NM_016315:exon8,GULP1:NR_045562:exon2,GULP1:NR_045563:exon6,GULP1:NM_001252668:exon7,GULP1:NR_045562:exon11,GULP1:NR_045563:exon12,GULP1:NR_045563:exon3,GULP1:NR_045563:exon5,GULP1…
chr2	190526124	190535557	*	216	7	209	220	7	213	160	6	154	108	1	107	430	273	157	100	1	99	108	1	107	NA	NA	NA	0.0324074	0.0318182	0.0375	0.00925926	0.634884	0.01	0.00925926	NA	3.48689e-79	5.86014e-79	-40.1205	ASNSD1	exonic	ASNSD1:NM_019048:exon2,ASNSD1:NM_019048:exon5,ASNSD1:NM_019048:exon3,ASNSD1:NM_019048:exon1,ASNSD1:NM_019048:exon6,ASNSD1:NM_019048:exon4
chr2	191745546	191830270	*	1219	23	1196	1414	27	1387	1607	29	1578	1943	40	1903	2212	998	1214	437	8	429	910	189	721	886	21	865	0.0188679	0.0190948	0.018046	0.0205867	0.451175	0.0183066	0.207692	0.023702	0	0	-25.4319	GLS	exonic	GLS:NM_001256310:exon4,GLS:NM_001256310:exon10,GLS:NM_001256310:exon8,GLS:NM_014905:exon3,GLS:NM_014905:exon6,GLS:NM_014905:exon10,GLS:NM_014905:exon12,GLS:NM_014905:exon15,GLS:NM_001256310:exon1,GLS:NM_014905:exon17,GLS:NM_001256310:exon6,GLS:NM_014905:exon1,GLS:NM_001256310:exon14,GLS:NM_014905:exon18,GLS:NM_014905:exon4,GLS:NM_001256310:exon9,GLS:NM_014905:exon13,GLS:NM_001256310:exon12,GLS:NM…
chr2	197627755	197664492	*	477	457	20	323	309	14	389	374	15	321	229	92	397	362	35	125	0	125	224	66	158	100	71	29	0.958071	0.956656	0.96144	0.713396	0.911839	0	0.294643	0.71	7.42711e-72	1.11342e-71	31.6788	GTF3C3	exonic	GTF3C3:NM_012086:exon1,GTF3C3:NM_012086:exon17,GTF3C3:NM_001206774:exon5,GTF3C3:NM_012086:exon10,GTF3C3:NM_001206774:exon3,GTF3C3:NM_001206774:exon7,GTF3C3:NM_012086:exon13,GTF3C3:NM_012086:exon5,GTF3C3:NM_012086:exon7,GTF3C3:NM_001206774:exon1,GTF3C3:NM_012086:exon9,GTF3C3:NM_012086:exon3,GTF3C3:NM_012086:exon15,GTF3C3:NM_012086:exon14,GTF3C3:NM_012086:exon11,GTF3C3:NM_012086:exon16,GTF3C3:NM_00…
chr2	197644812	197664492	*	453	433	20	267	255	12	389	374	15	321	229	92	163	141	22	125	0	125	224	66	158	100	71	29	0.95585	0.955056	0.96144	0.713396	0.865031	0	0.294643	0.71	5.51594e-101	1.27159e-100	44.8549	GTF3C3	exonic	GTF3C3:NM_012086:exon1,GTF3C3:NM_001206774:exon5,GTF3C3:NM_001206774:exon3,GTF3C3:NM_001206774:exon7,GTF3C3:NM_012086:exon5,GTF3C3:NM_012086:exon7,GTF3C3:NM_001206774:exon1,GTF3C3:NM_012086:exon9,GTF3C3:NM_012086:exon3,GTF3C3:NM_001206774:exon8,GTF3C3:NM_012086:exon6,GTF3C3:NM_012086:exon4,GTF3C3:NM_001206774:exon6,GTF3C3:NM_001206774:exon2,GTF3C3:NM_001206774:exon9,GTF3C3:NM_012086:exon8,GTF3C3:…
chr2	198062714	198063997	*	53	0	53	79	3	76	64	2	62	53	0	53	515	317	198	20	0	20	116	61	55	46	5	41	0	0.0379747	0.03125	0	0.615534	0	0.525862	0.108696	3.51773e-61	4.41859e-61	-52.9418	LOC101927596	ncRNA_exonic	LOC101927596:NR_135584:exon1,LOC101927596:NR_135584:exon2
chr2	198318487	198340033	*	484	274	210	292	258	34	209	179	30	193	156	37	560	289	271	25	0	25	181	1	180	NA	NA	NA	0.566116	0.883562	0.856459	0.80829	0.516071	0	0.00552486	NA	7.36801e-56	8.5005e-56	35.7403	COQ10B	exonic	COQ10B:NM_001320820:exon2,COQ10B:NM_001320819:exon2,COQ10B:NM_001320818:exon3,COQ10B:NM_001320820:exon4,COQ10B:NM_001320819:exon4,COQ10B:NM_001320819:exon5,COQ10B:NM_001320818:exon4,COQ10B:NM_001320819:exon1,COQ10B:NM_001320820:exon5,COQ10B:NM_001320818:exon2,COQ10B:NM_025147:exon3,COQ10B:NM_025147:exon5,COQ10B:NM_001320820:exon1,COQ10B:NM_001320819:exon3,COQ10B:NM_001320820:exon3,COQ10B:NM_02514…
chr2	201645217	201676893	*	980	724	256	966	555	411	916	522	394	864	446	418	867	236	631	170	0	170	292	0	292	237	139	98	0.738776	0.574534	0.569869	0.516204	0.272203	0	0	0.586498	8.72807e-134	3.21642e-133	36.3596	AOX3P-AOX2P,LOC101927795	ncRNA_exonic	AOX3P-AOX2P:NR_135011:exon30,BZW1:NM_001321693:exon1,LOC101927795:NR_110275:exon3,LOC101927795:NR_110275:exon1,BZW1:NM_014670:exon1,AOX3P-AOX2P:NR_135012:exon31,AOX3P-AOX2P:NR_135011:exon31,AOX3P-AOX2P:NR_135012:exon29,BZW1:NM_001207067:exon1,LOC101927795:NR_110275:exon4,BZW1:NM_001321688:exon1,BZW1:NM_001321694:exon1,BZW1:NM_001321691:exon1,LOC101927795:NR_110275:exon2,AOX3P-AOX2P:NR_135011:exon…
chr2	201983268	202037411	*	3055	2252	803	2467	2022	445	2611	2105	506	2167	1711	456	1638	971	667	297	3	294	232	2	230	421	262	159	0.737152	0.819619	0.806205	0.789571	0.592796	0.010101	0.00862069	0.622328	3.38116e-197	2.81323e-196	30.7075	CFLAR	exonic	CFLAR:NR_147253:exon5,CFLAR:NR_147242:exon12,CFLAR:NR_147247:exon11,CFLAR:NR_147249:exon8,CFLAR:NR_147244:exon8,CFLAR:NM_001202518:exon3,CFLAR:NR_147249:exon10,CFLAR:NM_001351591:exon3,CFLAR:NM_001127184:exon2,CFLAR:NM_001202515:exon2,CFLAR:NM_001351594:exon6,CFLAR:NM_001202518:exon4,CFLAR:NM_003879:exon2,CFLAR-AS1:NR_040030:exon2,CFLAR-AS1:NR_040030:exon3,CFLAR:NR_147251:exon7,CFLAR:NM_001351590…
chr2	203776940	203848713	*	1334	979	355	1193	844	349	1458	885	573	955	514	441	1296	724	572	NA	NA	NA	524	23	501	352	87	265	0.733883	0.70746	0.606996	0.53822	0.558642	NA	0.0438931	0.247159	3.60064e-98	7.96016e-98	26.8249	CARF	exonic	CARF:NR_136330:exon4,CARF:NM_001104586:exon6,CARF:NM_001322430:exon3,CARF:NR_136330:exon1,CARF:NR_136331:exon6,CARF:NM_024744:exon11,CARF:NM_001282912:exon12,CARF:NM_001104586:exon3,CARF:NM_024744:exon8,CARF:NM_001322428:exon14,CARF:NM_024744:exon7,CARF:NM_001322428:exon10,CARF:NM_001282912:exon6,CARF:NM_001322430:exon1,CARF:NM_001322427:exon8,CARF:NM_001322429:exon3,CARF:NR_136330:exon11,CARF:NM…
chr2	203776940	203851208	*	1334	979	355	1193	844	349	1458	885	573	955	514	441	1296	724	572	NA	NA	NA	524	23	501	352	87	265	0.733883	0.70746	0.606996	0.53822	0.558642	NA	0.0438931	0.247159	3.60064e-98	7.96016e-98	26.8249	CARF	exonic	CARF:NR_136330:exon4,CARF:NM_001104586:exon6,CARF:NM_001322430:exon3,CARF:NR_136330:exon1,CARF:NR_136331:exon6,CARF:NM_024744:exon11,CARF:NM_001282912:exon12,CARF:NM_001104586:exon3,CARF:NM_024744:exon8,CARF:NM_001322428:exon14,CARF:NM_024744:exon7,CARF:NM_001322428:exon10,CARF:NM_001282912:exon6,CARF:NM_001322430:exon1,CARF:NM_001322427:exon8,CARF:NM_001322429:exon3,CARF:NR_136330:exon11,CARF:NM…
chr2	203776940	203852579	*	1334	979	355	1193	844	349	1458	885	573	955	514	441	1296	724	572	NA	NA	NA	524	23	501	352	87	265	0.733883	0.70746	0.606996	0.53822	0.558642	NA	0.0438931	0.247159	3.60064e-98	7.96016e-98	26.8249	CARF	exonic	CARF:NR_136330:exon4,CARF:NM_001104586:exon6,CARF:NM_001322430:exon3,CARF:NR_136330:exon1,CARF:NR_136331:exon6,CARF:NM_024744:exon11,CARF:NM_001282912:exon12,CARF:NM_001104586:exon3,CARF:NM_024744:exon8,CARF:NM_001322428:exon14,CARF:NM_024744:exon7,CARF:NM_001322428:exon10,CARF:NM_001282912:exon6,CARF:NM_001322430:exon1,CARF:NM_001322427:exon8,CARF:NM_001322429:exon3,CARF:NR_136330:exon11,CARF:NM…
chr2	207630111	207660911	*	602	291	311	808	400	408	582	338	244	394	155	239	880	296	584	95	4	91	390	6	384	171	59	112	0.483389	0.49505	0.580756	0.393401	0.336364	0.0421053	0.0153846	0.345029	8.44459e-61	1.05315e-60	25.8598	FASTKD2	exonic	FASTKD2:NM_001136194:exon11,FASTKD2:NM_001136194:exon4,MDH1B:NR_138468:exon1,FASTKD2:NM_001136193:exon4,MDH1B:NM_001282940:exon1,FASTKD2:NM_014929:exon7,FASTKD2:NM_014929:exon12,FASTKD2:NM_001136194:exon1,MDH1B:NM_001330224:exon1,MDH1B:NM_001330225:exon1,FASTKD2:NM_001136193:exon10,FASTKD2:NM_014929:exon2,FASTKD2:NM_001136193:exon8,FASTKD2:NM_001136194:exon8,FASTKD2:NM_001136193:exon12,FASTKD2:NM…
chr2	209030070	209054773	*	250	232	18	301	286	15	300	283	17	212	204	8	673	459	214	94	19	75	86	4	82	148	136	12	0.928	0.950166	0.943333	0.962264	0.682021	0.202128	0.0465116	0.918919	3.92832e-80	6.69078e-80	32.8055	C2orf80	exonic	C2orf80:NM_001099334:exon6,C2orf80:NM_001099334:exon8,C2orf80:NM_001099334:exon1,C2orf80:NM_001099334:exon9,C2orf80:NM_001099334:exon5,C2orf80:NM_001099334:exon3,C2orf80:NM_001099334:exon4,C2orf80:NM_001099334:exon7,C2orf80:NM_001099334:exon2
chr2	209100950	209119867	*	439	350	89	453	354	99	370	299	71	108	105	3	220	68	152	72	1	71	64	0	64	10	0	10	0.797267	0.781457	0.808108	0.972222	0.309091	0.0138889	0	0	1.2932e-108	3.34665e-108	62.0235	IDH1	exonic	IDH1:NM_001282387:exon1,IDH1:NM_001282387:exon7,IDH1:NM_005896:exon3,IDH1:NM_005896:exon5,IDH1:NM_001282386:exon9,IDH1:NM_001282386:exon8,IDH1:NM_001282387:exon8,IDH1:NM_005896:exon10,IDH1:NM_001282386:exon6,IDH1:NM_001282386:exon3,IDH1:NM_001282386:exon10,IDH1:NM_001282387:exon10,IDH1:NM_005896:exon6,IDH1:NM_005896:exon1,IDH1:NM_005896:exon8,IDH1:NM_001282387:exon2,IDH1:NM_001282386:exon1,IDH1:N…
chr2	216903110	216946539	*	326	322	4	474	461	13	303	294	9	238	231	7	576	380	196	40	0	40	258	160	98	71	70	1	0.98773	0.972574	0.970297	0.970588	0.659722	0	0.620155	0.985915	3.45277e-106	8.62693e-106	32.9889	PECR	exonic	PECR:NM_018441:exon1,PECR:NM_018441:exon3,PECR:NM_018441:exon5,PECR:NM_018441:exon6,PECR:NM_018441:exon2,PECR:NM_018441:exon8,PECR:NM_018441:exon7,PECR:NM_018441:exon4
chr2	219128851	219134932	*	212	70	142	183	83	100	332	140	192	192	135	57	835	165	670	270	50	220	410	11	399	259	121	138	0.330189	0.453552	0.421687	0.703125	0.197605	0.185185	0.0268293	0.467181	2.08915e-47	2.07403e-47	27.012	AAMP	exonic	AAMP:NM_001302545:exon9,AAMP:NM_001302545:exon10,AAMP:NM_001087:exon1,AAMP:NM_001087:exon4,AAMP:NM_001302545:exon3,AAMP:NM_001087:exon3,AAMP:NM_001087:exon10,AAMP:NM_001302545:exon5,AAMP:NM_001087:exon5,AAMP:NM_001087:exon8,AAMP:NM_001302545:exon11,AAMP:NM_001087:exon7,AAMP:NM_001087:exon2,AAMP:NM_001302545:exon6,AAMP:NM_001302545:exon8,AAMP:NM_001087:exon9,AAMP:NM_001302545:exon2,AAMP:NM_0013025…
chr2	219575567	219620138	*	1157	821	336	893	548	345	894	492	402	1196	558	638	954	224	730	110	0	110	360	124	236	469	224	245	0.709594	0.613662	0.550336	0.466555	0.234801	0	0.344444	0.477612	7.2115e-94	1.50934e-93	28.2134	TTLL4	exonic	TTLL4:NM_014640:exon1,TTLL4:NM_014640:exon19,TTLL4:NM_014640:exon12,TTLL4:NM_014640:exon17,TTLL4:NM_014640:exon8,TTLL4:NM_014640:exon6,TTLL4:NM_014640:exon11,TTLL4:NM_014640:exon14,TTLL4:NM_014640:exon3,TTLL4:NM_014640:exon4,TTLL4:NM_014640:exon18,TTLL4:NM_014640:exon2,TTLL4:NM_014640:exon9,TTLL4:NM_014640:exon20,TTLL4:NM_014640:exon16,TTLL4:NM_014640:exon15,TTLL4:NM_014640:exon5,TTLL4:NM_014640:…
chr2	220492291	220506702	*	2189	1434	755	2344	1310	1034	2408	1109	1299	2074	913	1161	1601	341	1260	420	5	415	710	15	695	2055	698	1357	0.655094	0.558874	0.460548	0.440212	0.212992	0.0119048	0.0211268	0.339659	6.35392e-278	1.29822e-276	30.7404	SLC4A3	exonic	SLC4A3:NM_201574:exon5,SLC4A3:NM_201574:exon16,SLC4A3:NM_001326559:exon12,SLC4A3:NM_005070:exon9,SLC4A3:NM_201574:exon15,SLC4A3:NR_048551:exon2,SLC4A3:NM_005070:exon14,SLC4A3:NM_201574:exon23,SLC4A3:NM_005070:exon16,SLC4A3:NR_048551:exon18,SLC4A3:NM_001326559:exon9,SLC4A3:NR_048551:exon4,SLC4A3:NM_005070:exon4,SLC4A3:NM_001326559:exon7,SLC4A3:NM_005070:exon7,SLC4A3:NM_001326559:exon14,SLC4A3:NR_0…
chr2	223436161	223521074	*	511	330	181	644	262	382	591	194	397	545	157	388	775	189	586	263	11	252	273	7	266	234	2	232	0.645793	0.406832	0.328257	0.288073	0.243871	0.0418251	0.025641	0.00854701	2.80079e-80	4.7913e-80	27.6336	FARSB	exonic	FARSB:NR_130154:exon13,FARSB:NM_005687:exon6,FARSB:NM_005687:exon1,FARSB:NR_130154:exon11,FARSB:NM_005687:exon14,FARSB:NR_130154:exon5,FARSB:NR_130154:exon1,FARSB:NM_005687:exon11,FARSB:NR_130154:exon18,FARSB:NM_005687:exon16,FARSB:NM_005687:exon4,FARSB:NR_130154:exon7,FARSB:NR_130154:exon3,FARSB:NM_005687:exon12,FARSB:NM_005687:exon8,FARSB:NR_130154:exon9,FARSB:NR_130154:exon6,FARSB:NM_005687:ex…
chr2	228549925	228582745	*	36	36	0	43	42	1	59	59	0	54	51	3	177	65	112	192	17	175	196	36	160	20	20	0	1	0.976744	1	0.944444	0.367232	0.0885417	0.183673	1	2.16918e-84	3.94239e-84	74.3269	SLC19A3	exonic	SLC19A3:NM_025243:exon3,SLC19A3:NM_025243:exon4,SLC19A3:NM_025243:exon6,SLC19A3:NM_025243:exon5,SLC19A3:NM_025243:exon2,SLC19A3:NM_025243:exon1
chr2	233243243	233247599	*	814	635	179	739	446	293	864	525	339	608	402	206	602	86	516	NA	NA	NA	89	5	84	351	106	245	0.780098	0.603518	0.607639	0.661184	0.142857	NA	0.0561798	0.301994	4.80552e-162	2.60706e-161	47.4742	ALPP	exonic	ALPP:NM_001632:exon11,ALPP:NM_001632:exon3,ALPP:NM_001632:exon9,ALPP:NM_001632:exon2,ALPP:NM_001632:exon4,ALPP:NM_001632:exon7,ALPP:NM_001632:exon6,ALPP:NM_001632:exon1,ALPP:NM_001632:exon8,ALPP:NM_001632:exon5,ALPP:NM_001632:exon10
chr2	234263152	234380743	*	5477	3953	1524	5280	3444	1836	5258	3244	2014	5390	2832	2558	4498	2056	2442	1448	177	1271	1987	271	1716	3001	1619	1382	0.721745	0.652273	0.616965	0.525417	0.457092	0.122238	0.136387	0.539487	0	0	25.2352	DGKD	exonic	DGKD:NM_152879:exon14,DGKD:NM_152879:exon23,DGKD:NM_003648:exon23,DGKD:NM_003648:exon7,DGKD:NM_003648:exon3,DGKD:NM_003648:exon16,DGKD:NM_152879:exon2,DGKD:NM_152879:exon27,DGKD:NM_152879:exon25,DGKD:NM_152879:exon12,DGKD:NM_152879:exon9,DGKD:NM_003648:exon5,DGKD:NM_152879:exon16,DGKD:NM_003648:exon18,DGKD:NM_152879:exon4,DGKD:NM_152879:exon10,DGKD:NM_003648:exon2,DGKD:NM_152879:exon18,DGKD:NM_00…
chr2	239140326	239142985	*	172	21	151	NA	NA	NA	20	18	2	30	27	3	134	1	133	30	0	30	57	3	54	NA	NA	NA	0.122093	NA	0.9	0.9	0.00746269	0	0.0526316	NA	2.32284e-18	1.20953e-18	27.9198	LOC643387	ncRNA_exonic	LOC643387:NR_026923:exon1
chr3	9773412	9789701	*	988	465	523	1408	875	533	1440	700	740	901	453	448	1356	227	1129	598	31	567	255	34	221	609	295	314	0.470648	0.621449	0.486111	0.502775	0.167404	0.0518395	0.133333	0.484401	6.39921e-171	3.83277e-170	31.7979	BRPF1	exonic	BRPF1:NM_001319049:exon7,BRPF1:NM_001319050:exon3,BRPF1:NM_001319049:exon12,BRPF1:NM_001003694:exon12,BRPF1:NM_001319049:exon1,BRPF1:NM_001003694:exon9,BRPF1:NM_001319050:exon13,BRPF1:NM_001003694:exon5,BRPF1:NM_004634:exon13,BRPF1:NM_001003694:exon2,BRPF1:NM_004634:exon9,BRPF1:NM_001003694:exon14,BRPF1:NM_001319050:exon8,BRPF1:NM_001319050:exon1,BRPF1:NM_001319049:exon10,BRPF1:NM_001319049:exon3…
chr3	9773433	9789699	*	988	465	523	1408	875	533	1440	700	740	901	453	448	1282	227	1055	576	31	545	255	34	221	609	295	314	0.470648	0.621449	0.486111	0.502775	0.177067	0.0538194	0.133333	0.484401	8.14435e-159	4.25443e-158	31.0632	BRPF1	exonic	BRPF1:NM_001319049:exon7,BRPF1:NM_001319050:exon3,BRPF1:NM_001319049:exon12,BRPF1:NM_001003694:exon12,BRPF1:NM_001319049:exon1,BRPF1:NM_001003694:exon9,BRPF1:NM_001319050:exon13,BRPF1:NM_001003694:exon5,BRPF1:NM_004634:exon13,BRPF1:NM_001003694:exon2,BRPF1:NM_004634:exon9,BRPF1:NM_001003694:exon14,BRPF1:NM_001319050:exon8,BRPF1:NM_001319050:exon1,BRPF1:NM_001319049:exon10,BRPF1:NM_001319049:exon3…
chr3	10322635	10335133	*	282	273	9	351	335	16	306	292	14	247	242	5	197	114	83	NA	NA	NA	40	4	36	149	137	12	0.968085	0.954416	0.954248	0.979757	0.57868	NA	0.1	0.919463	2.28886e-51	2.43652e-51	30.2279	GHRL	exonic	GHRLOS:NR_073567:exon3,GHRLOS:NR_073568:exon5,GHRL:NM_001134946:exon1,GHRLOS:NR_024145:exon2,GHRL:NM_001302821:exon7,GHRL:NM_001302823:exon3,GHRLOS:NR_073566:exon1,GHRL:NM_001134941:exon2,GHRLOS:NR_024145:exon4,GHRLOS:NR_024144:exon2,GHRL:NM_001302823:exon1,GHRL:NM_001302822:exon2,GHRL:NM_001302822:exon4,GHRLOS:NR_073568:exon6,GHRLOS:NR_004431:exon4,GHRL:NM_016362:exon6,GHRL:NM_001302825:exon3,GH…
chr3	12625099	12705700	*	962	377	585	606	436	170	413	315	98	456	292	164	2152	804	1348	99	0	99	622	33	589	104	46	58	0.391892	0.719472	0.762712	0.640351	0.373606	0	0.0530547	0.442308	1.52455e-100	3.50183e-100	28.6076	RAF1	exonic	RAF1:NM_002880:exon1,RAF1:NM_002880:exon4,RAF1:NM_002880:exon16,MKRN2:NM_014160:exon8,RAF1:NM_002880:exon11,RAF1:NM_002880:exon8,RAF1:NM_002880:exon15,RAF1:NM_002880:exon2,RAF1:NM_002880:exon13,RAF1:NM_002880:exon5,MKRN2:NM_001271707:exon7,RAF1:NM_002880:exon17,RAF1:NM_002880:exon3,RAF1:NM_002880:exon10,RAF1:NM_002880:exon9,RAF1:NM_002880:exon6,RAF1:NM_002880:exon12,RAF1:NM_002880:exon14,RAF1:NM_…
chr3	13521714	13547924	*	1138	638	500	1032	468	564	1007	518	489	889	280	609	737	226	511	182	5	177	374	34	340	337	26	311	0.560633	0.453488	0.514399	0.314961	0.306649	0.0274725	0.0909091	0.0771513	1.14874e-98	2.56986e-98	28.9746	HDAC11	exonic	HDAC11:NM_024827:exon3,HDAC11:NM_001330636:exon2,HDAC11:NM_024827:exon5,HDAC11:NM_001136041:exon2,HDAC11:NM_001330636:exon6,HDAC11:NM_024827:exon10,HDAC11:NM_001136041:exon4,HDAC11:NM_001136041:exon6,HDAC11:NM_001330636:exon5,HDAC11:NM_024827:exon9,HDAC11:NM_001330636:exon3,HDAC11:NM_001136041:exon3,HDAC11:NM_001136041:exon1,HDAC11:NM_001136041:exon8,HDAC11:NM_024827:exon7,HDAC11:NM_024827:exon2,…
chr3	13521843	13547924	*	801	634	167	754	461	293	836	516	320	755	278	477	587	226	361	182	5	177	243	33	210	292	26	266	0.791511	0.611406	0.617225	0.368212	0.385009	0.0274725	0.135802	0.0890411	5.57558e-122	1.74179e-121	37.8052	HDAC11	exonic	HDAC11:NM_024827:exon3,HDAC11:NM_001330636:exon2,HDAC11:NM_024827:exon5,HDAC11:NM_001136041:exon2,HDAC11:NM_001330636:exon6,HDAC11:NM_024827:exon10,HDAC11:NM_001136041:exon4,HDAC11:NM_001136041:exon6,HDAC11:NM_001330636:exon5,HDAC11:NM_024827:exon9,HDAC11:NM_001330636:exon3,HDAC11:NM_001136041:exon3,HDAC11:NM_001136041:exon1,HDAC11:NM_001136041:exon8,HDAC11:NM_024827:exon7,HDAC11:NM_024827:exon2,…
chr3	14166439	14185180	*	1412	1192	220	841	640	201	847	573	274	668	466	202	1163	415	748	67	24	43	335	1	334	305	205	100	0.844193	0.760999	0.676505	0.697605	0.356836	0.358209	0.00298507	0.672131	1.46631e-202	1.31039e-201	41.7023	TMEM43	exonic	TMEM43:NM_024334:exon4,TMEM43:NM_024334:exon9,TMEM43:NM_024334:exon7,TMEM43:NM_024334:exon11,TMEM43:NM_024334:exon3,TMEM43:NM_024334:exon5,TMEM43:NM_024334:exon1,TMEM43:NM_024334:exon6,TMEM43:NM_024334:exon8,TMEM43:NM_024334:exon2,TMEM43:NM_024334:exon10,TMEM43:NM_024334:exon12
chr3	14530618	14581850	*	2088	1568	520	1933	1444	489	1743	1287	456	2045	1556	489	569	283	286	131	0	131	449	149	300	827	481	346	0.750958	0.747025	0.738382	0.76088	0.497364	0	0.331849	0.58162	4.16203e-127	1.40595e-126	28.7731	GRIP2	exonic	GRIP2:NM_001080423:exon13,GRIP2:NM_001080423:exon6,GRIP2:NM_001080423:exon15,GRIP2:NM_001080423:exon25,GRIP2:NM_001080423:exon1,SLC6A6:NM_003043:exon15,GRIP2:NM_001080423:exon10,GRIP2:NM_001080423:exon21,GRIP2:NM_001080423:exon3,GRIP2:NM_001080423:exon23,GRIP2:NM_001080423:exon19,SLC6A6:NR_103507:exon14,GRIP2:NM_001080423:exon5,GRIP2:NM_001080423:exon4,GRIP2:NM_001080423:exon12,GRIP2:NM_001080423…
chr3	20202084	20227725	*	171	24	147	NA	NA	NA	103	100	3	40	39	1	583	9	574	505	45	460	394	1	393	NA	NA	NA	0.140351	NA	0.970874	0.975	0.0154374	0.0891089	0.00253807	NA	6.13695e-94	1.28604e-93	48.1996	SGO1	exonic	SGO1:NM_001199256:exon7,SGO1-AS1:NR_132785:exon4,SGO1:NM_001199252:exon5,SGO1:NM_001012413:exon2,SGO1:NM_001012410:exon4,SGO1:NR_131180:exon2,SGO1:NM_001199251:exon1,SGO1:NM_001012411:exon5,SGO1:NM_001012409:exon3,SGO1:NM_001012411:exon8,SGO1:NM_001199254:exon4,SGO1:NM_001199257:exon2,SGO1:NM_001012412:exon9,SGO1:NM_001199257:exon1,SGO1:NM_001199253:exon6,SGO1:NM_001012413:exon6,SGO1:NM_001012412…
chr3	20210971	20227725	*	171	24	147	NA	NA	NA	103	100	3	40	39	1	583	9	574	505	45	460	394	1	393	NA	NA	NA	0.140351	NA	0.970874	0.975	0.0154374	0.0891089	0.00253807	NA	6.13695e-94	1.28604e-93	48.1996	SGO1	exonic	SGO1:NM_001199256:exon7,SGO1-AS1:NR_132785:exon4,SGO1:NM_001199252:exon5,SGO1:NM_001012413:exon2,SGO1:NM_001012410:exon4,SGO1:NR_131180:exon2,SGO1:NM_001199251:exon1,SGO1:NM_001012411:exon5,SGO1:NM_001012409:exon3,SGO1:NM_001012411:exon8,SGO1:NM_001199254:exon4,SGO1:NM_001199257:exon2,SGO1:NM_001199257:exon1,SGO1:NM_001199253:exon6,SGO1:NM_001012413:exon6,SGO1:NM_001012412:exon1,SGO1:NR_131179:ex…
chr3	23933571	23958537	*	106	104	2	185	177	8	236	234	2	152	149	3	557	273	284	100	0	100	11	10	1	69	59	10	0.981132	0.956757	0.991525	0.980263	0.490126	0	0.909091	0.855072	6.20582e-120	1.88634e-119	51.3865	NKIRAS1	exonic	NKIRAS1:NM_020345:exon2,RPL15:NM_001253384:exon1,NKIRAS1:NM_020345:exon4,NKIRAS1:NM_020345:exon1,NKIRAS1:NM_020345:exon3,RPL15:NM_002948:exon1,NKIRAS1:NM_020345:exon5,RPL15:NM_001253379:exon1
chr3	32023265	32033228	*	295	55	240	296	45	251	211	38	173	274	38	236	586	463	123	187	173	14	142	6	136	232	34	198	0.186441	0.152027	0.180095	0.138686	0.790102	0.925134	0.0422535	0.146552	2.66706e-99	6.04122e-99	-42.5795	ZNF860	exonic	ZNF860:NM_001137674:exon1,OSBPL10:NM_017784:exon1,OSBPL10:NM_001174060:exon1,ZNF860:NM_001137674:exon2
chr3	33038099	33138324	*	515	358	157	870	618	252	866	592	274	742	271	471	538	175	363	120	0	120	165	1	164	129	126	3	0.695146	0.710345	0.683603	0.365229	0.325279	0	0.00606061	0.976744	2.14491e-58	2.56876e-58	29.7207	GLB1,TMPPE	exonic	GLB1:NM_001079811:exon6,TMPPE:NM_001136238:exon1,GLB1:NM_001135602:exon8,GLB1:NM_001317040:exon14,GLB1:NM_000404:exon7,GLB1:NM_001079811:exon8,GLB1:NM_001317040:exon11,GLB1:NM_001079811:exon11,GLB1:NM_001079811:exon2,GLB1:NM_001317040:exon2,GLB1:NM_001317040:exon7,GLB1:NM_000404:exon15,GLB1:NM_001135602:exon6,GLB1:NM_001079811:exon4,GLB1:NM_000404:exon9,GLB1:NM_001317040:exon8,TMPPE:NM_001039770:…
chr3	38035077	38048676	*	2269	1027	1242	909	328	581	580	206	374	1049	515	534	1138	130	1008	313	13	300	488	11	477	400	65	335	0.452622	0.360836	0.355172	0.490944	0.114236	0.0415335	0.022541	0.1625	4.23133e-207	3.99264e-206	33.824	VILL	exonic	VILL:NM_015873:exon8,VILL:NM_015873:exon16,VILL:NM_015873:exon6,VILL:NM_015873:exon18,VILL:NM_015873:exon2,VILL:NM_015873:exon4,VILL:NM_015873:exon11,VILL:NM_015873:exon9,VILL:NM_015873:exon13,VILL:NM_015873:exon7,VILL:NM_015873:exon15,VILL:NM_015873:exon17,VILL:NM_015873:exon10,VILL:NM_015873:exon3,VILL:NM_015873:exon12,VILL:NM_015873:exon5,VILL:NM_015873:exon19,VILL:NM_015873:exon1,VILL:NM_0158…
chr3	38207025	38296979	*	182	177	5	144	120	24	109	95	14	321	103	218	138	128	10	NA	NA	NA	26	26	0	52	48	4	0.972527	0.833333	0.87156	0.320872	0.927536	NA	1	0.923077	3.87622e-19	2.06487e-19	-28.0423	OXSR1	exonic	OXSR1:NM_005109:exon6,OXSR1:NM_005109:exon11,OXSR1:NM_005109:exon13,OXSR1:NM_005109:exon15,OXSR1:NM_005109:exon18,OXSR1:NM_005109:exon8,OXSR1:NM_005109:exon5,OXSR1:NM_005109:exon12,OXSR1:NM_005109:exon3,OXSR1:NM_005109:exon10,OXSR1:NM_005109:exon1,OXSR1:NM_005109:exon14,OXSR1:NM_005109:exon2,OXSR1:NM_005109:exon9,OXSR1:NM_005109:exon4,OXSR1:NM_005109:exon16,OXSR1:NM_005109:exon17,OXSR1:NM_005109:…
chr3	38738836	38835501	*	134	91	43	137	127	10	151	138	13	132	116	16	177	112	65	46	7	39	86	34	52	66	51	15	0.679104	0.927007	0.913907	0.878788	0.632768	0.152174	0.395349	0.772727	5.71499e-25	3.53107e-25	30.7986	SCN10A	exonic	SCN10A:NM_006514:exon19,SCN10A:NM_001293307:exon22,SCN10A:NM_001293306:exon12,SCN10A:NM_001293307:exon7,SCN10A:NM_001293307:exon18,SCN10A:NM_006514:exon11,SCN10A:NM_006514:exon8,SCN10A:NM_006514:exon1,SCN10A:NM_001293307:exon10,SCN10A:NM_001293306:exon4,SCN10A:NM_001293306:exon3,SCN10A:NM_001293307:exon20,SCN10A:NM_006514:exon15,SCN10A:NM_001293307:exon13,SCN10A:NM_006514:exon13,SCN10A:NM_0012933…
chr3	39448179	39454032	*	182	97	85	407	188	219	NA	NA	NA	189	3	186	495	92	403	34	1	33	138	1	137	263	4	259	0.532967	0.461916	NA	0.015873	0.185859	0.0294118	0.00724638	0.0152091	1.17061e-39	1.00061e-39	26.4804	RPSA	exonic	RPSA:NM_002295:exon4,RPSA:NM_002295:exon1,RPSA:NM_001304288:exon6,RPSA:NM_001304288:exon1,RPSA:NM_001304288:exon4,SNORA6:NR_002325:exon1,SNORA62:NR_002324:exon1,RPSA:NM_002295:exon6,RPSA:NM_001304288:exon3,RPSA:NM_001304288:exon7,RPSA:NM_002295:exon2,RPSA:NM_001304288:exon5,RPSA:NM_002295:exon7,RPSA:NM_001304288:exon2,RPSA:NM_002295:exon5,RPSA:NM_002295:exon3
chr3	39509063	39557494	*	231	156	75	259	181	78	234	178	56	136	119	17	352	138	214	55	25	30	160	53	107	NA	NA	NA	0.675325	0.698842	0.760684	0.875	0.392045	0.454545	0.33125	NA	2.31235e-41	2.04947e-41	35.6257	MOBP	exonic	MOBP:NM_001278322:exon5,MOBP:NR_003090:exon4,MOBP:NM_182935:exon2,MOBP:NR_103504:exon4,MOBP:NM_001278322:exon2,MOBP:NR_103505:exon2,MOBP:NM_001278322:exon4,MOBP:NM_001278323:exon2,MOBP:NR_103505:exon4,MOBP:NR_103506:exon2,MOBP:NR_003090:exon2,MOBP:NR_103504:exon5,MOBP:NM_182935:exon3,MOBP:NR_103504:exon3,MOBP:NR_103505:exon5,MOBP:NR_103504:exon1,MOBP:NM_182935:exon1,MOBP:NM_182935:exon4,MOBP:NR_1…
chr3	40214637	40351189	*	510	449	61	693	648	45	566	530	36	380	347	33	855	592	263	11	0	11	196	12	184	235	201	34	0.880392	0.935065	0.936396	0.913158	0.692398	0	0.0612245	0.855319	3.49312e-100	7.98732e-100	29.7904	MYRIP	exonic	MYRIP:NM_001284424:exon10,MYRIP:NM_015460:exon16,MYRIP:NR_104316:exon14,MYRIP:NM_001284424:exon9,MYRIP:NM_001284426:exon13,MYRIP:NM_001284423:exon10,MYRIP:NM_001284423:exon17,MYRIP:NR_104316:exon9,MYRIP:NM_001284424:exon12,EIF1B:NM_005875:exon1,EIF1B-AS1:NR_033965:exon2,MYRIP:NM_015460:exon15,MYRIP:NM_001284424:exon14,MYRIP:NM_001284425:exon13,MYRIP:NM_001284425:exon14,MYRIP:NM_015460:exon9,MYRIP…
chr3	40518603	40531728	*	191	186	5	282	271	11	332	219	113	431	181	250	81	80	1	65	0	65	269	57	212	104	58	46	0.973822	0.960993	0.659639	0.419954	0.987654	0	0.211896	0.557692	5.44652e-35	4.20251e-35	31.7643	ZNF619	exonic	ZNF619:NR_026746:exon4,ZNF619:NM_001145083:exon4,ZNF619:NR_026746:exon6,ZNF619:NM_001145093:exon5,ZNF619:NR_026746:exon2,ZNF619:NM_001145083:exon1,ZNF619:NM_001145082:exon2,ZNF619:NM_001145082:exon4,ZNF619:NM_001145093:exon1,ZNF619:NM_001145093:exon4,ZNF619:NM_001145083:exon3,ZNF619:NM_001145082:exon5,ZNF619:NR_026746:exon5,ZNF619:NM_001145093:exon3,ZNF619:NR_026746:exon3,ZNF619:NM_001145082:exon…
chr3	40518632	40530069	*	191	186	5	282	271	11	321	217	104	413	178	235	81	80	1	65	0	65	188	56	132	104	58	46	0.973822	0.960993	0.676012	0.430993	0.987654	0	0.297872	0.557692	3.90673e-22	2.25412e-22	26.296	ZNF619	exonic	ZNF619:NR_026746:exon4,ZNF619:NM_001145083:exon4,ZNF619:NR_026746:exon6,ZNF619:NM_001145093:exon5,ZNF619:NR_026746:exon2,ZNF619:NM_001145083:exon1,ZNF619:NM_001145082:exon2,ZNF619:NM_001145082:exon4,ZNF619:NM_001145093:exon1,ZNF619:NM_001145093:exon4,ZNF619:NM_001145083:exon3,ZNF619:NM_001145082:exon5,ZNF619:NR_026746:exon5,ZNF619:NM_001145093:exon3,ZNF619:NR_026746:exon3,ZNF619:NM_001145082:exon…
chr3	45864809	45883650	*	689	335	354	461	343	118	452	378	74	265	255	10	668	224	444	NA	NA	NA	217	5	212	220	153	67	0.486212	0.744035	0.836283	0.962264	0.335329	NA	0.0230415	0.695455	5.26081e-81	9.08552e-81	35.6495	LZTFL1	exonic	LZTFL1:NM_020347:exon9,LZTFL1:NM_001276379:exon6,LZTFL1:NR_075080:exon8,LZTFL1:NM_020347:exon3,LZTFL1:NM_020347:exon8,LZTFL1:NR_075080:exon6,LZTFL1:NM_001276379:exon10,LZTFL1:NM_020347:exon1,LZTFL1:NM_001276379:exon5,LZTFL1:NM_001276379:exon8,LZTFL1:NR_075080:exon4,LZTFL1:NM_001276378:exon5,LZTFL1:NM_020347:exon6,LZTFL1:NR_075080:exon2,LZTFL1:NM_001276379:exon9,LZTFL1:NM_001276378:exon7,LZTFL1:NM…
chr3	45864809	45957216	*	689	335	354	461	343	118	473	394	79	287	257	30	668	224	444	12	12	0	237	25	212	233	164	69	0.486212	0.744035	0.832981	0.89547	0.335329	1	0.105485	0.703863	2.56393e-70	3.73859e-70	32.6246	CCR9,LZTFL1	exonic	LZTFL1:NM_001276378:exon1,CCR9:NM_001256369:exon2,LZTFL1:NM_020347:exon9,LZTFL1:NM_001276379:exon6,LZTFL1:NR_075080:exon8,CCR9:NM_001256369:exon4,LZTFL1:NM_020347:exon3,LZTFL1:NM_020347:exon8,LZTFL1:NR_075080:exon6,LZTFL1:NM_001276379:exon10,LZTFL1:NM_020347:exon1,LZTFL1:NM_001276379:exon5,LZTFL1:NM_001276379:exon8,LZTFL1:NR_075080:exon4,LZTFL1:NM_001276378:exon3,LZTFL1:NM_001276378:exon5,LZTFL1:…
chr3	48282595	48312479	*	1023	863	160	857	667	190	739	537	202	710	531	179	2549	1388	1161	279	5	274	982	193	789	297	188	109	0.843597	0.778296	0.726658	0.747887	0.544527	0.0179211	0.196538	0.632997	9.07471e-210	8.85977e-209	34.8469	ZNF589	exonic	ZNF589:NM_016089:exon1,ZNF589:NM_016089:exon4,ZNF589:NM_016089:exon2,ZNF589:NM_016089:exon3
chr3	49306029	49314508	*	360	356	4	215	215	0	224	221	3	120	111	9	371	301	70	65	14	51	110	1	109	NA	NA	NA	0.988889	1	0.986607	0.925	0.811321	0.215385	0.00909091	NA	1.22652e-93	2.55651e-93	40.3835	C3orf62	exonic	MIR4271:NR_036233:exon1,C3orf62:NM_198562:exon2,C3orf62:NM_198562:exon1,C3orf62:NM_198562:exon3
chr3	49866027	49893992	*	1339	780	559	900	616	284	668	446	222	951	450	501	1022	349	673	NA	NA	NA	315	1	314	398	103	295	0.582524	0.684444	0.667665	0.473186	0.341487	NA	0.0031746	0.258794	2.96572e-121	9.17992e-121	33.2995	TRAIP	exonic	TRAIP:NM_005879:exon6,TRAIP:NM_005879:exon12,TRAIP:NM_005879:exon10,TRAIP:NM_005879:exon4,TRAIP:NM_005879:exon3,TRAIP:NM_005879:exon14,TRAIP:NM_005879:exon1,TRAIP:NM_005879:exon8,TRAIP:NM_005879:exon7,TRAIP:NM_005879:exon15,TRAIP:NM_005879:exon5,TRAIP:NM_005879:exon11,TRAIP:NM_005879:exon13,TRAIP:NM_005879:exon9,TRAIP:NM_005879:exon2
chr3	50330258	50336899	*	217	202	15	157	102	55	159	128	31	236	161	75	352	133	219	50	2	48	NA	NA	NA	199	118	81	0.930876	0.649682	0.805031	0.682203	0.377841	0.04	NA	0.592965	1.74952e-40	1.52397e-40	35.0166	HYAL3,NAT6	exonic	HYAL3:NM_003549:exon2,HYAL3:NM_001200029:exon4,HYAL3:NM_003549:exon1,NAT6:NM_001200018:exon2,NAT6:NM_012191:exon1,HYAL3:NM_001200031:exon3,HYAL3:NM_001200030:exon1,HYAL3:NM_001200030:exon3,NAT6:NM_001200016:exon2,HYAL3:NM_003549:exon4,NAT6:NM_012191:exon2,HYAL3:NM_001200032:exon1,HYAL3:NM_001200029:exon2,NAT6:NM_001200018:exon1,HYAL3:NM_001200029:exon3,HYAL3:NM_003549:exon3,HYAL3:NM_001200031:exo…
chr3	50333832	50336852	*	217	202	15	157	102	55	159	128	31	236	161	75	352	133	219	50	2	48	NA	NA	NA	199	118	81	0.930876	0.649682	0.805031	0.682203	0.377841	0.04	NA	0.592965	1.74952e-40	1.52397e-40	35.0166	HYAL3,NAT6	exonic	HYAL3:NM_003549:exon1,NAT6:NM_001200018:exon2,NAT6:NM_012191:exon1,HYAL3:NM_001200030:exon1,NAT6:NM_001200016:exon2,NAT6:NM_012191:exon2,HYAL3:NM_001200032:exon1,NAT6:NM_001200018:exon1,HYAL3:NM_001200029:exon1,NAT6:NM_001200016:exon1,HYAL3:NM_001200031:exon1
chr3	50337319	50341032	*	90	26	64	93	2	91	68	1	67	52	1	51	162	108	54	14	0	14	76	6	70	12	0	12	0.288889	0.0215054	0.0147059	0.0192308	0.666667	0	0.0789474	0	1.9427e-20	1.07009e-20	-33.2808	HYAL1	exonic	HYAL1:NM_153282:exon1,HYAL1:NR_047690:exon2,HYAL1:NM_153285:exon3,HYAL1:NM_153283:exon4,HYAL1:NM_033159:exon1,HYAL1:NM_153281:exon5,HYAL1:NR_047690:exon1,HYAL1:NM_153283:exon2,HYAL1:NM_153285:exon1,HYAL1:NM_033159:exon3,HYAL1:NM_153282:exon2,HYAL1:NR_047690:exon3,HYAL1:NM_033159:exon2,HYAL1:NM_153283:exon3,HYAL1:NM_153285:exon4,HYAL1:NM_033159:exon4,HYAL1:NM_153281:exon4,HYAL1:NM_153285:exon2,HYA…
chr3	52444523	52457657	*	674	28	646	448	5	443	343	3	340	522	8	514	1094	442	652	50	1	49	245	14	231	288	8	280	0.041543	0.0111607	0.00874636	0.0153257	0.404022	0.02	0.0571429	0.0277778	8.62851e-122	2.69054e-121	-25.5137	PHF7	exonic	PHF7:NM_001321127:exon7,PHF7:NM_001278221:exon7,PHF7:NM_016483:exon10,PHF7:NM_016483:exon8,PHF7:NM_001321126:exon7,PHF7:NM_016483:exon2,PHF7:NM_001278221:exon4,PHF7:NM_001278221:exon10,PHF7:NM_001321127:exon11,PHF7:NM_001321127:exon9,PHF7:NM_001321127:exon3,PHF7:NM_001321126:exon1,PHF7:NM_001321127:exon8,PHF7:NM_001321126:exon10,PHF7:NM_001321127:exon1,PHF7:NM_001321126:exon6,PHF7:NM_016483:exon6…
chr3	54666150	54673884	*	33	27	6	42	36	6	50	40	10	32	21	11	48	0	48	NA	NA	NA	95	10	85	19	13	6	0.818182	0.857143	0.8	0.65625	0	NA	0.105263	0.684211	1.04025e-33	7.79391e-34	64.7834	ESRG	ncRNA_exonic	ESRG:NR_027122:exon3,ESRG:NR_027122:exon1,ESRG:NR_027122:exon2,ESRG:NR_027122:exon4
chr3	58727736	59035715	*	1272	825	447	965	805	160	771	669	102	427	283	144	986	505	481	111	0	111	15	11	4	225	139	86	0.648585	0.834197	0.867704	0.662763	0.51217	0	0.733333	0.617778	2.59791e-65	3.49822e-65	26.1771	C3orf67	exonic	C3orf67:NM_001351531:exon15,C3orf67:NM_001351530:exon13,C3orf67:NM_001351530:exon3,C3orf67:NR_147235:exon4,C3orf67:NM_001351533:exon6,C3orf67:NM_001351531:exon16,C3orf67:NM_001351534:exon2,C3orf67:NM_001351530:exon5,C3orf67:NM_001351532:exon4,C3orf67:NM_001351531:exon7,C3orf67:NM_001351532:exon6,C3orf67:NM_001351532:exon8,C3orf67-AS1:NR_110820:exon1,C3orf67:NR_147234:exon1,C3orf67:NM_001351530:ex…
chr3	63819545	63849462	*	1502	707	795	1341	832	509	1528	779	749	1381	518	863	1272	332	940	423	5	418	294	4	290	640	160	480	0.470706	0.620433	0.509817	0.375091	0.261006	0.0118203	0.0136054	0.25	8.57168e-162	4.62549e-161	30.2479	THOC7	exonic	THOC7:NM_025075:exon6,THOC7-AS1:NR_104326:exon2,THOC7:NM_001285387:exon2,THOC7:NM_001285404:exon4,C3orf49:NR_026866:exon7,THOC7:NM_025075:exon4,THOC7:NM_001285404:exon7,THOC7:NM_001285387:exon7,THOC7:NM_001285404:exon2,THOC7:NM_001285387:exon1,THOC7:NM_025075:exon2,THOC7:NM_001285387:exon5,THOC7:NM_001285387:exon3,THOC7:NM_025075:exon7,THOC7-AS1:NR_104326:exon1,C3orf49:NR_026866:exon6,THOC7:NM_00…
chr3	63819545	63849599	*	1991	708	1283	1988	834	1154	1862	784	1078	1548	522	1026	2074	338	1736	423	5	418	420	4	416	958	162	796	0.3556	0.419517	0.421053	0.337209	0.16297	0.0118203	0.00952381	0.169102	1.81326e-188	1.37133e-187	25.4083	THOC7	exonic	THOC7:NM_025075:exon6,THOC7-AS1:NR_104326:exon2,THOC7:NM_001285387:exon2,THOC7:NM_001285404:exon4,C3orf49:NR_026866:exon7,THOC7:NM_025075:exon4,THOC7:NM_001285404:exon7,THOC7:NM_001285387:exon7,THOC7:NM_001285404:exon2,THOC7:NM_001285387:exon1,THOC7:NM_025075:exon2,THOC7:NM_001285387:exon5,THOC7:NM_001285387:exon3,THOC7:NM_025075:exon7,THOC7-AS1:NR_104326:exon1,C3orf49:NR_026866:exon6,THOC7:NM_00…
chr3	63996224	64009148	*	676	502	174	558	352	206	534	390	144	200	174	26	436	135	301	164	66	98	412	17	395	52	34	18	0.742604	0.630824	0.730337	0.87	0.309633	0.402439	0.0412621	0.653846	7.72474e-149	3.52312e-148	48.3686	PSMD6	exonic	PSMD6:NM_001271781:exon8,PSMD6-AS2:NR_038286:exon3,PSMD6:NM_014814:exon6,PSMD6:NM_001271779:exon4,PSMD6:NM_001271780:exon5,PSMD6:NM_001271781:exon6,PSMD6:NM_001271780:exon2,PSMD6:NM_014814:exon4,PSMD6:NM_001271779:exon6,PSMD6:NM_001271780:exon3,PSMD6:NM_014814:exon1,PSMD6:NM_001271779:exon8,PSMD6:NM_014814:exon8,PSMD6:NM_001271779:exon5,PSMD6:NM_001271781:exon4,PSMD6:NM_001271780:exon8,PSMD6:NM_0…
chr3	63996224	64009282	*	676	502	174	558	352	206	584	392	192	250	174	76	436	135	301	164	66	98	412	17	395	52	34	18	0.742604	0.630824	0.671233	0.696	0.309633	0.402439	0.0412621	0.653846	1.47841e-130	5.27549e-130	44.9812	PSMD6	exonic	PSMD6:NM_001271781:exon8,PSMD6-AS2:NR_038286:exon3,PSMD6:NM_014814:exon6,PSMD6:NM_001271779:exon4,PSMD6:NM_001271780:exon5,PSMD6:NM_001271781:exon6,PSMD6:NM_001271780:exon2,PSMD6:NM_014814:exon4,PSMD6:NM_001271779:exon6,PSMD6:NM_001271780:exon3,PSMD6:NM_014814:exon1,PSMD6:NM_001271779:exon8,PSMD6:NM_014814:exon8,PSMD6:NM_001271779:exon5,PSMD6:NM_001271781:exon4,PSMD6:NM_001271780:exon8,PSMD6:NM_0…
chr3	63996224	64009686	*	676	502	174	558	352	206	584	392	192	250	174	76	436	135	301	164	66	98	412	17	395	52	34	18	0.742604	0.630824	0.671233	0.696	0.309633	0.402439	0.0412621	0.653846	1.47841e-130	5.27549e-130	44.9812	PSMD6	exonic	PSMD6:NM_001271781:exon8,PSMD6-AS2:NR_038286:exon3,PSMD6:NM_014814:exon6,PSMD6:NM_001271779:exon4,PSMD6:NM_001271780:exon5,PSMD6:NM_001271781:exon6,PSMD6:NM_001271780:exon2,PSMD6:NM_014814:exon4,PSMD6:NM_001271779:exon6,PSMD6:NM_001271780:exon3,PSMD6:NM_014814:exon1,PSMD6:NM_001271779:exon8,PSMD6:NM_001271780:exon1,PSMD6:NM_014814:exon8,PSMD6:NM_001271779:exon5,PSMD6:NM_001271781:exon4,PSMD6:NM_0…
chr3	67705120	67998136	*	1714	1128	586	1843	1283	560	1701	1079	622	1226	813	413	867	341	526	160	2	158	149	2	147	558	348	210	0.65811	0.696148	0.634333	0.663132	0.39331	0.0125	0.0134228	0.623656	3.42832e-87	6.52821e-87	26.398	SUCLG2-AS1	ncRNA_exonic	SUCLG2-AS1:NR_109992:exon1,SUCLG2-AS1:NR_109993:exon2,SUCLG2-AS1:NR_109993:exon4,SUCLG2-AS1:NR_109992:exon3,SUCLG2-AS1:NR_109992:exon7,SUCLG2-AS1:NR_109993:exon1,SUCLG2-AS1:NR_109992:exon5,SUCLG2-AS1:NR_109993:exon3,SUCLG2-AS1:NR_109992:exon2,SUCLG2-AS1:NR_109992:exon4,SUCLG2-AS1:NR_109992:exon6
chr3	72798427	72897598	*	2852	2329	523	2794	2222	572	2299	1741	558	1648	1248	400	1708	967	741	143	0	143	559	174	385	923	612	311	0.81662	0.795276	0.757286	0.757282	0.566159	0	0.31127	0.663055	5.53768e-172	3.36045e-171	26.0037	SHQ1	exonic	SHQ1:NM_018130:exon5,SHQ1:NM_018130:exon7,SHQ1:NM_018130:exon4,SHQ1:NM_018130:exon9,SHQ1:NM_018130:exon10,SHQ1:NM_018130:exon2,SHQ1:NM_018130:exon8,SHQ1:NM_018130:exon6,SHQ1:NM_018130:exon11,SHQ1:NM_018130:exon3,SHQ1:NM_018130:exon1
chr3	73045935	73118352	*	1135	854	281	1223	587	636	1107	456	651	925	367	558	1262	451	811	209	0	209	313	41	272	301	4	297	0.752423	0.479967	0.411924	0.396757	0.357369	0	0.13099	0.013289	2.92713e-103	7.01606e-103	27.7828	EBLN2,PPP4R2	exonic	PPP4R2:NM_001318026:exon9,PPP4R2:NM_174907:exon4,PPP4R2:NM_001318025:exon5,PPP4R2:NM_001318028:exon3,PPP4R2:NM_001318027:exon1,PPP4R2:NM_001318026:exon7,PPP4R2:NM_001318025:exon1,PPP4R2:NM_001318027:exon6,PPP4R2:NM_001318025:exon7,PPP4R2:NM_001318027:exon8,PPP4R2:NM_001318027:exon3,PPP4R2:NM_001318028:exon2,PPP4R2:NM_001318026:exon4,PPP4R2:NM_174907:exon2,EBLN2:NM_018029:exon1,PPP4R2:NM_174907:ex…
chr3	93698982	93774125	*	2744	2022	722	1984	1191	793	2087	1207	880	1680	941	739	1789	1010	779	387	10	377	660	64	596	535	153	382	0.73688	0.600302	0.578342	0.560119	0.564561	0.0258398	0.0969697	0.285981	1.56888e-150	7.33362e-150	26.4124	ARL13B,STX19	exonic	ARL13B:NM_144996:exon3,ARL13B:NR_135621:exon7,ARL13B:NM_001321328:exon5,ARL13B:NR_033427:exon1,ARL13B:NM_001321328:exon1,ARL13B:NM_001174151:exon6,ARL13B:NM_001174150:exon1,ARL13B:NM_001174151:exon8,STX19:NM_001001850:exon2,ARL13B:NM_144996:exon8,ARL13B:NM_001174150:exon4,ARL13B:NR_135621:exon6,ARL13B:NM_001174150:exon8,ARL13B:NM_182896:exon7,ARL13B:NR_033427:exon3,ARL13B:NM_001321328:exon11,ARL1…
chr3	93698982	93774522	*	2744	2022	722	1984	1191	793	2087	1207	880	1680	941	739	1789	1010	779	387	10	377	660	64	596	535	153	382	0.73688	0.600302	0.578342	0.560119	0.564561	0.0258398	0.0969697	0.285981	1.56888e-150	7.33362e-150	26.4124	ARL13B,STX19	exonic	ARL13B:NM_144996:exon3,ARL13B:NR_135621:exon7,ARL13B:NM_001321328:exon5,ARL13B:NR_033427:exon1,ARL13B:NM_001321328:exon1,ARL13B:NM_001174151:exon6,ARL13B:NM_001174150:exon1,ARL13B:NM_001174151:exon8,STX19:NM_001001850:exon2,ARL13B:NM_144996:exon8,ARL13B:NM_001174150:exon4,ARL13B:NR_135621:exon6,ARL13B:NM_001174150:exon8,ARL13B:NM_182896:exon7,ARL13B:NR_033427:exon3,ARL13B:NM_001321328:exon11,ARL1…
chr3	100120036	100175170	*	405	259	146	583	344	239	490	333	157	202	201	1	610	174	436	NA	NA	NA	77	1	76	162	89	73	0.639506	0.590051	0.679592	0.99505	0.285246	NA	0.012987	0.549383	2.74624e-69	3.92646e-69	36.5832	LNP1	exonic	LNP1:NM_001085451:exon3,TOMM70:NM_014820:exon1,LNP1:NM_001085451:exon1,LNP1:NM_001085451:exon2,LNP1:NM_001085451:exon4
chr3	101043032	101232085	*	1809	1412	397	2094	1250	844	1301	846	455	929	467	462	1660	652	1008	247	3	244	722	34	688	515	228	287	0.780542	0.596944	0.650269	0.502691	0.392771	0.0121457	0.0470914	0.442718	3.30118e-237	4.3335e-236	35.6466	SENP7	exonic	SENP7:NM_001282802:exon13,SENP7:NM_020654:exon23,SENP7:NM_001282801:exon6,SENP7:NM_001282803:exon15,SENP7:NM_001282803:exon14,SENP7:NM_020654:exon16,SENP7:NM_001282802:exon5,SENP7:NM_001282801:exon12,SENP7:NM_001282804:exon1,SENP7:NM_001282803:exon2,SENP7:NM_020654:exon21,SENP7:NM_001077203:exon20,SENP7:NM_001077203:exon13,SENP7:NM_020654:exon12,SENP7:NM_001282803:exon17,SENP7:NM_001077203:exon1,…
chr3	101090696	101232085	*	1752	1356	396	2043	1202	841	1275	824	451	898	436	462	1615	610	1005	247	3	244	722	34	688	515	228	287	0.773973	0.58835	0.646275	0.485523	0.377709	0.0121457	0.0470914	0.442718	2.24253e-234	2.82663e-233	35.7396	SENP7	exonic	SENP7:NM_001282801:exon6,SENP7:NM_001282802:exon5,SENP7:NM_001282804:exon1,SENP7:NM_001282803:exon2,SENP7:NM_001077203:exon1,SENP7:NM_001282801:exon1,SENP7:NM_020654:exon3,SENP7:NM_001077203:exon4,SENP7:NM_001282802:exon3,SENP7:NM_001282801:exon3,SENP7:NM_001282802:exon1,SENP7:NM_020654:exon6,SENP7:NM_001077203:exon5,SENP7:NM_020654:exon5,SENP7:NM_020654:exon1,SENP7:NM_001077203:exon2,SENP7:NM_00…
chr3	113161564	113234034	*	914	664	250	1098	1077	21	922	819	103	1005	774	231	738	277	461	66	1	65	265	5	260	480	435	45	0.726477	0.980874	0.888286	0.770149	0.375339	0.0151515	0.0188679	0.90625	4.98861e-174	3.09775e-173	38.2883	SPICE1	exonic	SPICE1:NM_144718:exon6,SPICE1:NM_144718:exon17,SPICE1:NM_001331079:exon15,SPICE1:NM_001331078:exon12,SPICE1:NM_001331079:exon13,SPICE1:NM_144718:exon4,SPICE1:NM_144718:exon14,SPICE1:NM_144718:exon10,SPICE1:NM_001331079:exon12,SPICE1:NM_001331079:exon8,SPICE1:NM_001331079:exon17,SPICE1:NM_144718:exon12,SPICE1:NM_144718:exon8,SPICE1:NM_001331078:exon10,SPICE1:NM_001331078:exon14,SPICE1:NM_001331078…
chr3	121150272	121264853	*	292	287	5	393	355	38	245	242	3	404	269	135	1403	862	541	94	42	52	215	56	159	22	22	0	0.982877	0.903308	0.987755	0.665842	0.614398	0.446809	0.260465	1	3.15847e-75	4.99351e-75	29.7997	POLQ	exonic	POLQ:NM_199420:exon17,POLQ:NM_199420:exon9,POLQ:NM_199420:exon15,POLQ:NM_199420:exon21,POLQ:NM_199420:exon19,POLQ:NM_199420:exon7,POLQ:NM_199420:exon10,POLQ:NM_199420:exon23,POLQ:NM_199420:exon11,POLQ:NM_199420:exon1,POLQ:NM_199420:exon25,POLQ:NM_199420:exon20,POLQ:NM_199420:exon13,POLQ:NM_199420:exon5,POLQ:NM_199420:exon27,POLQ:NM_199420:exon30,POLQ:NM_199420:exon22,POLQ:NM_199420:exon29,POLQ:NM…
chr3	122135052	122162094	*	750	615	135	690	481	209	405	333	72	387	274	113	1275	327	948	190	1	189	377	3	374	60	56	4	0.82	0.697101	0.822222	0.70801	0.256471	0.00526316	0.00795756	0.933333	1.2453e-298	3.28648e-297	55.9523	KPNA1	exonic	KPNA1:NR_026698:exon12,KPNA1:NM_002264:exon12,KPNA1:NR_026698:exon14,KPNA1:NM_002264:exon14,KPNA1:NM_002264:exon10,LOC102723582:NR_125405:exon2,LOC102723582:NR_125405:exon1,KPNA1:NM_002264:exon13,KPNA1:NR_026698:exon15,KPNA1:NR_026698:exon11,KPNA1:NR_026698:exon13,LOC102723582:NR_125405:exon3,KPNA1:NM_002264:exon11
chr3	124944512	125094198	*	1483	1255	228	1481	1241	240	1252	934	318	873	562	311	1018	594	424	60	0	60	190	62	128	408	179	229	0.846258	0.837947	0.746006	0.643757	0.583497	0	0.326316	0.438725	2.07782e-105	5.13333e-105	28.6227	ZNF148	exonic	ZNF148:NM_001348427:exon6,ZNF148:NM_001348425:exon4,ZNF148:NM_001348429:exon5,ZNF148:NM_001348429:exon1,ZNF148:NM_001348433:exon1,ZNF148:NM_001348436:exon6,ZNF148:NM_001348433:exon8,ZNF148:NM_001348429:exon8,ZNF148:NM_001348428:exon8,ZNF148:NM_001348434:exon7,ZNF148:NM_001348430:exon8,ZNF148:NM_001348432:exon2,ZNF148:NM_001348433:exon3,ZNF148:NM_021964:exon1,ZNF148:NM_001348427:exon8,ZNF148:NM_00…
chr3	125725199	125803134	*	1225	1068	157	1273	868	405	1413	853	560	1190	643	547	1405	465	940	333	28	305	229	17	212	502	262	240	0.871837	0.681854	0.60368	0.540336	0.330961	0.0840841	0.0742358	0.521912	2.58416e-194	2.06858e-193	36.0132	SLC41A3	exonic	SLC41A3:NM_001008486:exon9,SLC41A3:NM_017836:exon11,SLC41A3:NM_001164475:exon9,SLC41A3:NM_001008485:exon5,SLC41A3:NM_017836:exon6,SLC41A3:NM_001164475:exon5,SLC41A3:NM_001008486:exon10,SLC41A3:NM_001164475:exon2,SLC41A3:NM_001008486:exon7,SLC41A3:NM_017836:exon1,SLC41A3:NM_001008487:exon6,SLC41A3:NM_001008487:exon4,SLC41A3:NM_001164475:exon7,SLC41A3:NM_001008485:exon8,SLC41A3:NM_017836:exon8,SLC4…
chr3	125725199	125820391	*	1413	1235	178	1646	1130	516	1650	1054	596	1680	905	775	1688	723	965	333	28	305	249	31	218	732	455	277	0.874027	0.686513	0.638788	0.53869	0.428318	0.0840841	0.124498	0.621585	4.76617e-130	1.68296e-129	26.473	SLC41A3	exonic	SLC41A3:NM_001008486:exon9,SLC41A3:NM_017836:exon11,SLC41A3:NM_001164475:exon9,SLC41A3:NM_001008485:exon5,SLC41A3:NM_017836:exon6,SLC41A3:NM_001164475:exon5,SLC41A3:NM_001008486:exon10,SLC41A3:NM_001164475:exon2,SLC41A3:NM_001008486:exon7,SLC41A3:NM_017836:exon1,SLC41A3:NM_001008487:exon6,SLC41A3:NM_001008487:exon4,SLC41A3:NM_001164475:exon7,SLC41A3:NM_001008485:exon8,SLC41A3:NM_017836:exon8,SLC4…
chr3	128598332	128631957	*	820	750	70	1190	1103	87	906	886	20	483	455	28	1055	815	240	NA	NA	NA	407	28	379	189	171	18	0.914634	0.926891	0.977925	0.942029	0.772512	NA	0.0687961	0.904762	3.16253e-176	2.01064e-175	32.5515	ACAD9,KIAA1257	exonic	KIAA1257:NM_001348520:exon15,ACAD9:NR_033426:exon3,KIAA1257:NM_001348521:exon16,ACAD9:NR_033426:exon14,ACAD9:NM_014049:exon4,ACAD9:NM_014049:exon10,ACAD9:NR_033426:exon17,ACAD9:NM_014049:exon15,ACAD9:NR_033426:exon11,ACAD9:NR_033426:exon6,ACAD9:NR_033426:exon12,ACAD9:NM_014049:exon13,ACAD9:NM_014049:exon6,ACAD9:NR_033426:exon8,ACAD9:NR_033426:exon13,ACAD9:NM_014049:exon8,ACAD9:NR_033426:exon9,ACA…
chr3	128846258	128880073	*	1078	870	208	1362	942	420	874	657	217	399	387	12	1280	956	324	365	8	357	325	10	315	160	101	59	0.80705	0.69163	0.751716	0.969925	0.746875	0.0219178	0.0307692	0.63125	4.59471e-94	9.64446e-94	26.4494	ISY1,ISY1-RAB43	exonic	ISY1:NM_001199469:exon12,ISY1:NM_001199469:exon11,ISY1:NM_020701:exon2,ISY1:NM_001199469:exon8,ISY1:NM_020701:exon11,ISY1-RAB43:NM_001204890:exon7,ISY1-RAB43:NM_001204890:exon3,ISY1-RAB43:NM_001204890:exon5,ISY1:NM_020701:exon5,ISY1:NM_001199469:exon6,ISY1:NM_001199469:exon2,ISY1:NM_020701:exon4,ISY1:NM_001199469:exon4,ISY1-RAB43:NM_001204890:exon11,ISY1:NM_020701:exon8,ISY1:NM_020701:exon9,ISY1:…
chr3	129816624	129830276	*	327	316	11	496	418	78	342	276	66	244	237	7	350	196	154	139	66	73	125	92	33	NA	NA	NA	0.966361	0.842742	0.807018	0.971311	0.56	0.47482	0.736	NA	6.69847e-52	7.19102e-52	30.8478	ALG1L2	exonic	FAM86HP:NR_024252:exon2,FAM86HP:NR_024252:exon1,FAM86HP:NR_024252:exon4,FAM86HP:NR_024252:exon3,ALG1L2:NM_001136152:exon8,FAM86HP:NR_024252:exon5
chr3	130745693	130893981	*	1353	1081	272	1397	1019	378	1422	950	472	780	560	220	1660	789	871	NA	NA	NA	552	139	413	583	378	205	0.798965	0.72942	0.668073	0.717949	0.475301	NA	0.251812	0.64837	1.30083e-115	3.72606e-115	26.1735	NEK11	exonic	NEK11:NM_001321220:exon13,NEK11:NM_145910:exon14,NEK11:NM_001321223:exon2,NEK11:NM_001321220:exon2,NEK11:NM_145910:exon15,NEK11:NM_024800:exon7,NEK11:NM_001321220:exon9,NEK11:NM_024800:exon1,NEK11:NM_145910:exon6,NEK11:NM_001146003:exon7,NEK11:NM_001321222:exon10,NEK11:NM_001321222:exon9,NEK11:NM_145910:exon2,NEK11:NM_001321221:exon5,NEK11:NM_001146003:exon2,NEK11:NM_001321222:exon7,NEK11:NM_0013…
chr3	130745693	131069309	*	1462	1176	286	1480	1095	385	1524	1041	483	846	617	229	1660	789	871	NA	NA	NA	612	178	434	606	399	207	0.804378	0.739865	0.683071	0.729314	0.475301	NA	0.29085	0.658416	5.10111e-125	1.67733e-124	26.5011	NEK11	exonic	NEK11:NM_001321220:exon13,NEK11:NM_001321224:exon13,NEK11:NM_145910:exon14,NEK11:NM_001321220:exon17,NEK11:NM_001321223:exon2,NEK11:NM_001321220:exon2,NEK11:NM_145910:exon15,NEK11:NM_024800:exon16,NEK11:NM_024800:exon7,NEK11:NM_001321220:exon9,NEK11:NM_024800:exon1,NEK11:NM_145910:exon6,NEK11:NM_001146003:exon7,NEK11:NM_001321222:exon10,NEK11:NM_001321222:exon9,NEK11:NM_145910:exon2,NEK11:NM_0013…
chr3	131043935	131100319	*	285	177	108	360	187	173	351	159	192	180	88	92	752	120	632	116	10	106	84	60	24	103	33	70	0.621053	0.519444	0.452991	0.488889	0.159574	0.0862069	0.714286	0.320388	1.75175e-52	1.89947e-52	30.8183	NEK11	exonic	NUDT16P1:NR_027766:exon1,NEK11:NM_001321220:exon17,NEK11:NM_024800:exon18,NEK11:NM_001321221:exon19,NUDT16P1:NR_002949:exon2,LOC339874:NR_038976:exon1,LOC339874:NR_038976:exon3,LOC339874:NR_038976:exon2,NUDT16P1:NR_027766:exon2,NUDT16P1:NR_002949:exon1,NEK11:NM_001321222:exon14,NEK11:NM_001321224:exon15,NUDT16P1:NR_002949:exon3,LOC339874:NR_038976:exon4,NEK11:NM_001146003:exon16
chr3	132136503	132257876	*	768	463	305	694	676	18	674	579	95	404	247	157	413	4	409	62	0	62	87	1	86	276	207	69	0.602865	0.974063	0.85905	0.611386	0.00968523	0	0.0114943	0.75	3.60395e-161	1.92429e-160	52.0639	DNAJC13	exonic	DNAJC13:NM_001329126:exon25,DNAJC13:NM_015268:exon34,DNAJC13:NM_015268:exon19,DNAJC13:NM_015268:exon56,DNAJC13:NM_001329126:exon22,DNAJC13:NM_001329126:exon44,DNAJC13:NM_001329126:exon30,DNAJC13:NM_001329126:exon41,DNAJC13:NM_001329126:exon14,DNAJC13:NM_015268:exon25,DNAJC13:NM_015268:exon12,DNAJC13:NM_015268:exon46,DNAJC13:NM_001329126:exon55,DNAJC13:NM_001329126:exon4,DNAJC13:NM_001329126:exon3…
chr3	132136552	132257876	*	768	463	305	694	676	18	674	579	95	393	246	147	413	4	409	62	0	62	87	1	86	276	207	69	0.602865	0.974063	0.85905	0.625954	0.00968523	0	0.0114943	0.75	4.52639e-163	2.50115e-162	52.3608	DNAJC13	exonic	DNAJC13:NM_001329126:exon25,DNAJC13:NM_015268:exon34,DNAJC13:NM_015268:exon19,DNAJC13:NM_015268:exon56,DNAJC13:NM_001329126:exon22,DNAJC13:NM_001329126:exon44,DNAJC13:NM_001329126:exon30,DNAJC13:NM_001329126:exon41,DNAJC13:NM_001329126:exon14,DNAJC13:NM_015268:exon25,DNAJC13:NM_015268:exon12,DNAJC13:NM_015268:exon46,DNAJC13:NM_001329126:exon55,DNAJC13:NM_001329126:exon4,DNAJC13:NM_001329126:exon3…
chr3	132399452	132441303	*	593	384	209	468	339	129	522	392	130	715	316	399	1207	416	791	264	1	263	245	96	149	203	94	109	0.647555	0.724359	0.750958	0.441958	0.344656	0.00378788	0.391837	0.463054	4.73957e-89	9.31564e-89	30.6405	NPHP3	exonic	NPHP3-ACAD11:NR_037804:exon1,NPHP3:NM_153240:exon17,NPHP3-ACAD11:NR_037804:exon8,NPHP3:NM_153240:exon4,NPHP3-ACAD11:NR_037804:exon17,NPHP3-ACAD11:NR_037804:exon22,NPHP3:NM_153240:exon22,NPHP3:NM_153240:exon24,NPHP3:NM_153240:exon12,NPHP3-ACAD11:NR_037804:exon6,NPHP3-ACAD11:NR_037804:exon26,NPHP3-ACAD11:NR_037804:exon15,NPHP3:NM_153240:exon6,NPHP3:NM_153240:exon26,NPHP3:NM_153240:exon8,NPHP3:NM_15…
chr3	138067969	138124377	*	600	566	34	161	145	16	206	191	15	222	204	18	221	152	69	NA	NA	NA	61	23	38	33	21	12	0.943333	0.900621	0.927184	0.918919	0.687783	NA	0.377049	0.636364	3.32549e-38	2.74431e-38	30.7971	MRAS	exonic	MRAS:NM_001252090:exon6,MRAS:NM_012219:exon5,MRAS:NM_001085049:exon3,MRAS:NM_001252092:exon3,MRAS:NM_001252093:exon3,MRAS:NM_001252091:exon5,MRAS:NM_001085049:exon5,MRAS:NM_001252092:exon5,MRAS:NM_001252091:exon3,MRAS:NM_012219:exon3,MRAS:NM_001252090:exon2,MRAS:NM_001252090:exon4,MRAS:NM_001252093:exon4,MRAS:NM_001252091:exon4,MRAS:NM_012219:exon6,MRAS:NM_001252091:exon2,MRAS:NM_001252093:exon2,…
chr3	138213180	138313225	*	1441	1216	225	2261	1522	739	2055	1395	660	1480	748	732	1622	723	899	263	10	253	705	69	636	633	239	394	0.843858	0.673153	0.678832	0.505405	0.445746	0.0380228	0.0978723	0.377567	1.68799e-247	2.56083e-246	35.146	CEP70	exonic	CEP70:NM_001320598:exon2,CEP70:NM_001320599:exon9,CEP70:NM_001288964:exon17,CEP70:NM_024491:exon5,CEP70:NM_001288966:exon5,CEP70:NM_001320599:exon4,CEP70:NM_024491:exon14,CEP70:NM_001320598:exon18,CEP70:NM_024491:exon17,CEP70:NM_001288966:exon11,CEP70:NM_001288964:exon2,CEP70:NM_001288964:exon10,CEP70:NM_001320600:exon1,CEP70:NM_001288965:exon13,CEP70:NM_001320599:exon16,CEP70:NM_024491:exon12,CE…
chr3	138215765	138313225	*	1441	1216	225	2261	1522	739	2055	1395	660	1480	748	732	1622	723	899	263	10	253	705	69	636	633	239	394	0.843858	0.673153	0.678832	0.505405	0.445746	0.0380228	0.0978723	0.377567	1.68799e-247	2.56083e-246	35.146	CEP70	exonic	CEP70:NM_001320598:exon2,CEP70:NM_001320599:exon9,CEP70:NM_001288964:exon17,CEP70:NM_024491:exon5,CEP70:NM_001288966:exon5,CEP70:NM_001320599:exon4,CEP70:NM_024491:exon14,CEP70:NM_024491:exon17,CEP70:NM_001288966:exon11,CEP70:NM_001288964:exon2,CEP70:NM_001288964:exon10,CEP70:NM_001320600:exon1,CEP70:NM_001288965:exon13,CEP70:NM_001320599:exon16,CEP70:NM_024491:exon12,CEP70:NM_001288967:exon1,CEP…
chr3	138218725	138313225	*	1441	1216	225	2261	1522	739	2055	1395	660	1480	748	732	1622	723	899	263	10	253	705	69	636	633	239	394	0.843858	0.673153	0.678832	0.505405	0.445746	0.0380228	0.0978723	0.377567	1.68799e-247	2.56083e-246	35.146	CEP70	exonic	CEP70:NM_001320598:exon2,CEP70:NM_001320599:exon9,CEP70:NM_024491:exon5,CEP70:NM_001288966:exon5,CEP70:NM_001320599:exon4,CEP70:NM_024491:exon14,CEP70:NM_001288966:exon11,CEP70:NM_001288964:exon2,CEP70:NM_001288964:exon10,CEP70:NM_001320600:exon1,CEP70:NM_001288965:exon13,CEP70:NM_001320599:exon16,CEP70:NM_024491:exon12,CEP70:NM_001288967:exon1,CEP70:NM_001288967:exon8,CEP70:NM_001288965:exon6,CE…
chr3	140770243	140867453	*	6742	4791	1951	5861	3480	2381	5992	3899	2093	6043	3658	2385	2961	783	2178	591	28	563	772	96	676	3064	1338	1726	0.71062	0.593755	0.650701	0.605328	0.264438	0.0473773	0.124352	0.436684	0	0	33.8551	SPSB4	exonic	SPSB4:NM_080862:exon2,SPSB4:NM_080862:exon1,SPSB4:NM_080862:exon3
chr3	142315228	142432505	*	1662	1290	372	1321	872	449	1216	773	443	873	387	486	1413	639	774	NA	NA	NA	45	1	44	418	113	305	0.776173	0.660106	0.635691	0.443299	0.452229	NA	0.0222222	0.270335	3.11691e-80	5.32309e-80	25.3583	PLS1	exonic	PLS1:NM_001145319:exon2,PLS1:NM_001172312:exon15,PLS1:NM_002670:exon5,PLS1:NM_001145319:exon7,PLS1:NM_001145319:exon15,PLS1:NM_001172312:exon6,PLS1:NM_002670:exon11,PLS1:NM_001145319:exon4,PLS1:NM_001172312:exon13,PLS1:NM_001172312:exon8,PLS1:NM_002670:exon3,PLS1:NM_001145319:exon9,PLS1:NM_002670:exon16,PLS1:NM_001172312:exon2,PLS1:NM_001145319:exon12,PLS1:NM_002670:exon13,PLS1:NM_002670:exon8,PL…
chr3	150321065	150348234	*	2263	1299	964	2331	1244	1087	2040	1051	989	2372	1320	1052	1886	649	1237	430	4	426	534	8	526	542	219	323	0.574017	0.533677	0.515196	0.556492	0.344115	0.00930233	0.0149813	0.404059	6.96081e-185	4.95378e-184	28.6202	SELENOT	exonic	SELENOT:NM_016275:exon3,SELENOT:NM_016275:exon1,SELENOT:NM_016275:exon5,SELENOT:NM_016275:exon2,SELENOT:NM_016275:exon6,SELENOT:NM_016275:exon4
chr3	154055460	154147504	*	1165	728	437	824	748	76	641	567	74	713	431	282	190	172	18	39	32	7	286	33	253	NA	NA	NA	0.624893	0.907767	0.884555	0.604488	0.905263	0.820513	0.115385	NA	2.41665e-35	1.88303e-35	27.986	GPR149	exonic	GPR149:NM_001038705:exon3,GPR149:NM_001038705:exon1,GPR149:NM_001038705:exon4,GPR149:NM_001038705:exon2
chr3	154797704	154901518	*	269	6	263	69	1	68	71	0	71	91	10	81	588	235	353	26	0	26	123	23	100	56	0	56	0.0223048	0.0144928	0	0.10989	0.39966	0	0.186992	0	4.41846e-43	4.03836e-43	-29.1347	MME	exonic	MME:NM_007288:exon3,MME:NM_007288:exon6,MME:NM_000902:exon15,MME:NM_000902:exon12,MME:NM_007287:exon23,MME:NM_007289:exon13,MME:NM_000902:exon6,MME:NM_007289:exon2,MME:NM_000902:exon19,MME:NM_007287:exon13,MME:NM_007287:exon18,MME:NM_000902:exon20,MME:NM_007288:exon13,MME:NM_007287:exon9,MME:NM_007287:exon6,MME:NM_000902:exon17,MME:NM_007288:exon1,MME:NM_007287:exon4,MME:NM_007289:exon14,MME:NM_0…
chr3	156799455	156840791	*	2496	1798	698	2051	1479	572	2068	1554	514	1525	1069	456	1308	525	783	203	2	201	571	163	408	665	412	253	0.720353	0.721112	0.751451	0.700984	0.401376	0.00985222	0.285464	0.619549	9.99012e-200	8.62362e-199	32.3651	LINC00880,LINC00881,LINC02029	ncRNA_exonic	LINC00880:NR_034007:exon1,LINC02029:NR_135546:exon1,LINC02029:NR_135546:exon3,LINC00881:NR_034008:exon2,LINC00880:NR_034007:exon4,LINC02029:NR_135546:exon2,LINC00880:NR_034007:exon2,LINC00881:NR_034008:exon3,LINC00880:NR_034007:exon3,LINC00881:NR_034008:exon1
chr3	158288952	158324249	*	344	283	61	419	340	79	249	206	43	82	60	22	255	176	79	NA	NA	NA	335	25	310	55	39	16	0.822674	0.811456	0.827309	0.731707	0.690196	NA	0.0746269	0.709091	2.45646e-77	4.01648e-77	44.0521	MLF1	exonic	MLF1:NM_001195434:exon2,MLF1:NM_022443:exon3,MLF1:NM_001195433:exon7,MLF1:NM_001195432:exon5,MLF1:NM_001195432:exon3,MLF1:NM_001195432:exon1,MLF1:NM_001130157:exon1,MLF1:NM_022443:exon5,MLF1:NM_001195432:exon7,MLF1:NM_001195433:exon4,MLF1:NM_001130157:exon3,MLF1:NM_001195434:exon4,MLF1:NM_001195433:exon5,MLF1:NM_001130156:exon5,MLF1:NM_022443:exon7,MLF1:NM_001130156:exon2,MLF1:NM_001130157:exon7,…
chr3	160212782	160283376	*	1050	682	368	1361	586	775	1044	467	577	929	383	546	1318	544	774	186	0	186	962	4	958	497	75	422	0.649524	0.430566	0.447318	0.412271	0.412747	0	0.004158	0.150905	1.68072e-129	5.86525e-129	27.2861	KPNA4	exonic	KPNA4:NM_002268:exon10,KPNA4:NM_002268:exon6,KPNA4:NM_002268:exon1,KPNA4:NM_002268:exon5,KPNA4:NM_002268:exon8,KPNA4:NM_002268:exon16,KPNA4:NM_002268:exon3,KPNA4:NM_002268:exon14,KPNA4:NM_002268:exon7,KPNA4:NM_002268:exon4,KPNA4:NM_002268:exon9,KPNA4:NM_002268:exon11,KPNA4:NM_002268:exon12,KPNA4:NM_002268:exon17,KPNA4:NM_002268:exon2,KPNA4:NM_002268:exon13,SCARNA7:NR_003001:exon1,KPNA4:NM_002268:…
chr3	167453431	167543357	*	437	225	212	293	109	184	279	136	143	152	39	113	620	176	444	108	2	106	374	3	371	45	0	45	0.514874	0.372014	0.487455	0.256579	0.283871	0.0185185	0.00802139	0	1.45567e-50	1.52364e-50	28.0612	SERPINI1	exonic	SERPINI1:NM_005025:exon1,SERPINI1:NM_005025:exon7,SERPINI1:NM_001122752:exon7,SERPINI1:NM_001122752:exon3,SERPINI1:NM_005025:exon4,SERPINI1:NM_005025:exon6,SERPINI1:NM_001122752:exon1,SERPINI1:NM_001122752:exon8,SERPINI1:NM_005025:exon2,SERPINI1:NM_005025:exon9,SERPINI1:NM_001122752:exon9,SERPINI1:NM_005025:exon8,SERPINI1:NM_001122752:exon6,SERPINI1:NM_001122752:exon4,SERPINI1:NM_001122752:exon5,…
chr3	167453510	167543357	*	245	224	21	140	109	31	150	136	14	38	38	0	529	175	354	11	0	11	305	2	303	NA	NA	NA	0.914286	0.778571	0.906667	1	0.330813	0	0.00655738	NA	1.78148e-151	8.50789e-151	67.5349	SERPINI1	exonic	SERPINI1:NM_005025:exon1,SERPINI1:NM_005025:exon7,SERPINI1:NM_001122752:exon7,SERPINI1:NM_001122752:exon3,SERPINI1:NM_005025:exon4,SERPINI1:NM_005025:exon6,SERPINI1:NM_001122752:exon1,SERPINI1:NM_001122752:exon8,SERPINI1:NM_005025:exon2,SERPINI1:NM_005025:exon9,SERPINI1:NM_001122752:exon9,SERPINI1:NM_005025:exon8,SERPINI1:NM_001122752:exon6,SERPINI1:NM_001122752:exon4,SERPINI1:NM_001122752:exon5,…
chr3	169661771	169684522	*	37	2	35	32	1	31	59	0	59	22	0	22	195	171	24	NA	NA	NA	220	202	18	15	0	15	0.0540541	0.03125	0	0	0.876923	NA	0.918182	0	5.01303e-86	9.34905e-86	-84.7442	LOC100128164	ncRNA_exonic	LOC100128164:NR_024409:exon1,LOC100128164:NR_027622:exon1,LOC100128164:NR_024409:exon2,LOC100128164:NR_027622:exon2
chr3	178735010	178789656	*	1090	732	358	1388	852	536	1482	816	666	1671	775	896	1162	459	703	354	45	309	627	7	620	719	338	381	0.67156	0.613833	0.550607	0.463794	0.395009	0.127119	0.0111643	0.470097	5.81346e-123	1.84569e-122	26.7197	ZMAT3	exonic	ZMAT3:NM_152240:exon4,ZMAT3:NM_022470:exon6,ZMAT3:NM_152240:exon6,ZMAT3:NM_152240:exon7,ZMAT3:NM_022470:exon2,ZMAT3:NM_152240:exon1,ZMAT3:NM_022470:exon4,ZMAT3:NM_022470:exon3,ZMAT3:NM_022470:exon5,ZMAT3:NM_152240:exon5,ZMAT3:NM_022470:exon1,ZMAT3:NM_152240:exon3,ZMAT3:NM_152240:exon2
chr3	179041550	179053323	*	662	624	38	822	722	100	785	693	92	435	378	57	1307	737	570	108	0	108	120	100	20	140	116	24	0.942598	0.878345	0.882803	0.868966	0.563887	0	0.833333	0.828571	4.04836e-134	1.49842e-133	32.4906	ZNF639	exonic	ZNF639:NM_016331:exon6,ZNF639:NM_001303426:exon3,ZNF639:NM_001303426:exon5,ZNF639:NM_001303425:exon2,ZNF639:NM_001303426:exon6,ZNF639:NM_016331:exon5,ZNF639:NM_001303425:exon4,ZNF639:NM_001303425:exon6,ZNF639:NM_016331:exon3,ZNF639:NM_016331:exon2,ZNF639:NM_001303426:exon4,ZNF639:NM_016331:exon7,ZNF639:NM_016331:exon1,ZNF639:NM_001303425:exon7,ZNF639:NM_001303425:exon3,ZNF639:NM_016331:exon4,ZNF6…
chr3	179306254	179322434	*	156	156	0	317	291	26	282	234	48	186	108	78	378	252	126	NA	NA	NA	149	21	128	44	44	0	1	0.917981	0.829787	0.580645	0.666667	NA	0.14094	1	7.65647e-33	5.64139e-33	28.3303	MRPL47	exonic	MRPL47:NM_177988:exon3,MRPL47:NM_020409:exon6,MRPL47:NM_177988:exon4,MRPL47:NM_177988:exon6,MRPL47:NM_020409:exon1,MRPL47:NM_020409:exon7,MRPL47:NM_177988:exon2,MRPL47:NM_020409:exon5,MRPL47:NM_020409:exon3,MRPL47:NM_177988:exon5,MRPL47:NM_020409:exon4,MRPL47:NM_177988:exon1,MRPL47:NM_020409:exon2
chr3	179512746	179754841	*	1977	1697	280	2398	1951	447	1585	1167	418	1406	982	424	2153	1038	1115	355	127	228	689	122	567	617	301	316	0.858371	0.813595	0.736278	0.698435	0.482118	0.357746	0.177068	0.487844	0	0	37.0634	PEX5L	exonic	PEX5L:NM_001256754:exon4,PEX5L:NM_001349406:exon3,PEX5L:NM_001349398:exon9,PEX5L:NM_001349388:exon10,PEX5L:NM_001349406:exon9,PEX5L:NM_001349410:exon13,PEX5L:NM_001349389:exon1,PEX5L:NM_001349390:exon3,PEX5L:NM_001349392:exon1,PEX5L-AS2:NR_110059:exon2,PEX5L:NM_001256752:exon3,PEX5L:NM_001349399:exon13,PEX5L:NM_001256751:exon12,PEX5L:NM_001256754:exon5,PEX5L:NM_001349404:exon9,PEX5L:NM_001349409:…
chr3	180701497	180707562	*	813	12	801	758	8	750	795	9	786	670	8	662	669	346	323	176	1	175	287	59	228	162	0	162	0.0147601	0.0105541	0.0113208	0.0119403	0.51719	0.00568182	0.205575	0	1.03713e-186	7.64949e-186	-30.1569	DNAJC19	exonic	DNAJC19:NR_033722:exon5,DNAJC19:NR_033723:exon5,DNAJC19:NM_145261:exon2,DNAJC19:NM_001190233:exon2,DNAJC19:NR_033722:exon3,DNAJC19:NM_001190233:exon4,DNAJC19:NR_033721:exon3,DNAJC19:NR_033721:exon5,DNAJC19:NR_046073:exon1,DNAJC19:NR_033721:exon2,DNAJC19:NR_033723:exon1,DNAJC19:NR_033723:exon3,DNAJC19:NM_001190233:exon5,DNAJC19:NM_145261:exon6,DNAJC19:NR_046073:exon2,DNAJC19:NR_033722:exon4,DNAJC1…
chr3	183873283	183891314	*	2644	1644	1000	2976	1744	1232	2964	1988	976	2743	1499	1244	1909	556	1353	410	4	406	867	5	862	1787	743	1044	0.621785	0.586022	0.670715	0.546482	0.291252	0.0097561	0.00576701	0.415781	0	0	34.3937	DVL3	exonic	DVL3:NM_004423:exon7,DVL3:NM_004423:exon13,DVL3:NM_004423:exon9,DVL3:NM_004423:exon14,DVL3:NM_004423:exon2,DVL3:NM_004423:exon4,DVL3:NM_004423:exon1,DVL3:NM_004423:exon6,DVL3:NM_004423:exon11,DVL3:NM_004423:exon8,DVL3:NM_004423:exon3,DVL3:NM_004423:exon10,DVL3:NM_004423:exon5,DVL3:NM_004423:exon12,DVL3:NM_004423:exon15
chr3	190231839	190348073	*	336	314	22	244	220	24	254	217	37	277	193	84	777	474	303	30	0	30	237	67	170	69	35	34	0.934524	0.901639	0.854331	0.696751	0.610039	0	0.2827	0.507246	5.03755e-66	6.85804e-66	33.2165	IL1RAP	exonic	IL1RAP:NM_001167928:exon6,IL1RAP:NM_001167930:exon7,IL1RAP:NM_001167929:exon1,IL1RAP:NM_001167929:exon6,IL1RAP:NM_001167928:exon8,IL1RAP:NM_001167931:exon9,IL1RAP:NM_134470:exon1,IL1RAP:NM_001167930:exon5,IL1RAP:NM_001167928:exon10,IL1RAP:NM_001167930:exon3,IL1RAP:NM_001167931:exon6,IL1RAP:NM_001167931:exon1,IL1RAP:NM_001167929:exon3,IL1RAP:NM_001167929:exon7,IL1RAP:NM_002182:exon6,IL1RAP:NM_1344…
chr3	190231839	190369308	*	812	779	33	842	790	52	665	611	54	488	398	90	1095	765	330	30	0	30	250	75	175	189	146	43	0.95936	0.938242	0.918797	0.815574	0.69863	0	0.3	0.772487	2.93397e-118	8.72456e-118	28.7983	IL1RAP	exonic	IL1RAP:NM_001167928:exon6,IL1RAP:NM_001167930:exon7,IL1RAP:NM_001167929:exon1,IL1RAP:NM_001167929:exon6,IL1RAP:NM_001167928:exon8,IL1RAP:NM_001167929:exon9,IL1RAP:NM_001167931:exon11,IL1RAP:NM_001167929:exon11,IL1RAP:NM_001167931:exon9,IL1RAP:NM_134470:exon1,IL1RAP:NM_001167928:exon13,IL1RAP:NM_001167930:exon5,IL1RAP:NM_001167928:exon10,IL1RAP:NM_001167930:exon3,IL1RAP:NM_001167931:exon6,IL1RAP:N…
[truncated: 743 more rows]

## Sheet: CPGI
chr	start	end	strand	C1_coverage	C1_numCs	C1_numTs	C2_coverage	C2_numCs	C2_numTs	C3_coverage	C3_numCs	C3_numTs	C4_coverage	C4_numCs	C4_numTs	M-P10-1_coverage	M-P10-1_numCs	M-P10-1_numTs	M-P11-1_coverage	M-P11-1_numCs	M-P11-1_numTs	M-P12-1_coverage	M-P12-1_numCs	M-P12-1_numTs	P3-1_coverage	P3-1_numCs	P3-1_numTs	C1_freq	C2_freq	C3_freq	C4_freq	M-P10-1_freq	M-P11-1_freq	M-P12-1_freq	P3-1_freq	pvalue	qvalue	meth.diff	Gene	Gene Region	ExonCover	Promoter
[truncated: 74 more rows]

[truncated: 1 more sheets: Promoter]
