# Supplementary material for: Genome-wide methylation sequencing identifies progression-related epigenetic drivers in myelodysplastic syndromes
Source: Cell Death Dis. 2020 Nov 20;11(11):997. doi: 10.1038/s41419-020-03213-2 (PMC7679421; doi:10.1038/s41419-020-03213-2)
Supplement: Supplementary file 5 — Table S5 [file 41419_2020_3213_MOESM5_ESM.xlsx]

## Sheet: Target
chr	start	end	strand	M-P10-1_coverage	M-P10-1_numCs	M-P10-1_numTs	M-P11-1_coverage	M-P11-1_numCs	M-P11-1_numTs	M-P12-1_coverage	M-P12-1_numCs	M-P12-1_numTs	P3-1_coverage	P3-1_numCs	P3-1_numTs	M-P10-2_coverage	M-P10-2_numCs	M-P10-2_numTs	M-P11-2_coverage	M-P11-2_numCs	M-P11-2_numTs	M-P12-2_coverage	M-P12-2_numCs	M-P12-2_numTs	P3-2_coverage	P3-2_numCs	P3-2_numTs	M-P10-1_freq	M-P11-1_freq	M-P12-1_freq	P3-1_freq	M-P10-2_freq	M-P11-2_freq	M-P12-2_freq	P3-2_freq	pvalue	qvalue	P-value(Paired Ttest)	meth.diff	Gene	Gene Region	ExonCover
chr1	851812	852017	*	17	17	0	10	4	6	10	1	9	241	71	170	NA	NA	NA	11	11	0	85	31	54	262	217	45	1	0.4	0.1	0.294606	NA	1	0.364706	0.828244	4.52282e-23	7.46177e-22	0.0451189	-38.8931	LOC100130417	downstream
chr1	6726757	6727230	*	34	12	22	NA	NA	NA	10	6	4	15	10	5	24	18	6	34	31	3	12	12	0	NA	NA	NA	0.352941	NA	0.6	0.666667	0.75	0.911765	1	NA	7.85727e-07	3.52669e-06	0.00234914	-39.6852	DNAJC11	intronic
chr1	11708065	11709019	*	334	189	145	179	49	130	138	30	108	264	72	192	321	231	90	293	213	80	353	127	226	1128	782	346	0.565868	0.273743	0.217391	0.272727	0.719626	0.726962	0.359773	0.693262	2.91014e-44	1.38297e-42	0.0396078	-27.4239	FBXO2	exonic	FBXO2:NM_012168:exon6
chr1	17018960	17019187	*	960	303	657	248	35	213	286	74	212	858	63	795	394	259	135	1051	390	661	748	257	491	1388	785	603	0.315625	0.141129	0.258741	0.0734266	0.65736	0.371075	0.343583	0.565562	1.06063e-103	3.19223e-101	0.0446947	-27.0259	ESPNP	ncRNA_intronic
chr1	17475810	17475923	*	516	231	285	NA	NA	NA	252	77	175	671	191	480	384	324	60	392	312	80	465	242	223	647	359	288	0.447674	NA	0.305556	0.28465	0.84375	0.795918	0.52043	0.554869	1.10411e-70	1.37904e-68	0.0317383	-30.8422	PADI2(dist=29862),PADI1(dist=55698)	intergenic
chr1	29695909	29696142	*	83	69	14	22	18	4	13	12	1	16	15	1	22	10	12	106	43	63	40	25	15	50	30	20	0.831325	0.818182	0.923077	0.9375	0.454545	0.40566	0.625	0.6	3.27558e-12	2.60725e-11	0.000723044	35.5333	LINC01756(dist=19283),LINC01648(dist=790657)	intergenic
chr1	200843143	200843214	*	214	121	93	NA	NA	NA	199	52	147	184	13	171	231	187	44	80	51	29	276	156	120	96	33	63	0.565421	NA	0.261307	0.0706522	0.809524	0.6375	0.565217	0.34375	1.16698e-29	2.77136e-28	0.00395658	-31.3625	GPR25	exonic	GPR25:NM_005298:exon1
chr1	213697397	213697502	*	23	7	16	NA	NA	NA	12	1	11	27	8	19	32	25	7	13	8	5	40	24	16	NA	NA	NA	0.304348	NA	0.0833333	0.296296	0.78125	0.615385	0.6	NA	5.08256e-07	2.34365e-06	0.0254651	-41.2524	RPS6KC1(dist=249280),PROX1-AS1(dist=295482)	intergenic
chr1	227746058	227746361	*	452	189	263	182	107	75	107	67	40	138	79	59	288	265	23	651	482	169	56	48	8	170	143	27	0.418142	0.587912	0.626168	0.572464	0.920139	0.740399	0.857143	0.841176	1.56175e-47	8.38747e-46	0.0311652	-30.2306	CDC42BPA(dist=240232),ZNF678(dist=4859)	intergenic
chr2	71123448	71123537	*	219	124	95	NA	NA	NA	122	12	110	114	33	81	133	112	21	152	97	55	93	36	57	170	132	38	0.56621	NA	0.0983607	0.289474	0.842105	0.638158	0.387097	0.776471	5.8631e-24	1.01441e-22	0.035957	-31.6528	LINC01143(dist=6334),VAX2(dist=4183)	intergenic
chr2	119614638	119615121	*	427	58	369	159	9	150	280	5	275	191	26	165	498	212	286	268	57	211	88	25	63	206	119	87	0.135831	0.0566038	0.0178571	0.136126	0.425703	0.212687	0.284091	0.57767	1.22741e-60	1.09009e-58	0.0162006	-29.6907	EN1(dist=8879),MARCO(dist=84624)	intergenic
chr2	131796948	131797775	*	1280	295	985	NA	NA	NA	382	12	370	1012	201	811	253	123	130	290	165	125	1078	314	764	2193	1133	1060	0.230469	NA	0.0314136	0.198617	0.486166	0.568966	0.29128	0.516644	6.60029e-113	2.42423e-110	0.00520116	-26.4925	ARHGEF4	exonic	ARHGEF4:NM_032995:exon6,ARHGEF4:NM_015320:exon7
chr2	157185729	157186078	*	702	97	605	NA	NA	NA	259	26	233	84	12	72	129	43	86	282	235	47	223	61	162	NA	NA	NA	0.138177	NA	0.100386	0.142857	0.333333	0.833333	0.273543	NA	3.47215e-71	4.43907e-69	0.0379816	-40.5514	NR4A2	exonic	NR4A2:NM_006186:exon3
chr2	221969413	221969551	*	179	17	162	42	2	40	52	0	52	60	17	43	100	55	45	52	27	25	152	46	106	NA	NA	NA	0.0949721	0.047619	0	0.283333	0.55	0.519231	0.302632	NA	3.45718e-20	4.82407e-19	0.0167912	-31.2945	MIR4268(dist=1198127),EPHA4(dist=313196)	intergenic
chr3	49590835	49591601	*	258	37	221	NA	NA	NA	240	24	216	96	22	74	290	133	157	222	84	138	129	42	87	67	28	39	0.143411	NA	0.1	0.229167	0.458621	0.378378	0.325581	0.41791	1.99958e-27	4.21101e-26	0.0230267	-26.5637	BSN-AS2	ncRNA_exonic	BSN-AS2:NR_038866:exon1,BSN-AS2:NR_038866:exon2
chr3	128322726	128323039	*	308	15	293	60	23	37	86	10	76	NA	NA	NA	218	94	124	353	240	113	39	15	24	222	134	88	0.0487013	0.383333	0.116279	NA	0.431193	0.679887	0.384615	0.603604	2.19597e-68	2.56535e-66	0.0116119	-47.4802	LINC01565(dist=27797),RPN1(dist=15774)	intergenic
chr3	147111561	147111722	*	614	86	528	10	1	9	212	27	185	393	27	366	553	249	304	707	312	395	410	102	308	415	111	304	0.140065	0.1	0.127358	0.0687023	0.450271	0.441301	0.24878	0.26747	1.15554e-62	1.1007e-60	0.0173469	-25.6496	ZIC4	intronic
chr3	147113463	147114622	*	1188	135	1053	135	14	121	725	195	530	964	88	876	912	388	524	939	440	499	832	244	588	1216	575	641	0.113636	0.103704	0.268966	0.0912863	0.425439	0.468584	0.293269	0.472862	9.8869e-147	6.91133e-144	0.0477348	-27.899	ZIC4	exonic	ZIC4:NM_001168378:exon3,ZIC4:NM_001168379:exon3,ZIC4:NM_032153:exon3
chr3	195416521	195416680	*	561	474	87	NA	NA	NA	20	16	4	373	232	141	202	92	110	178	86	92	270	135	135	315	141	174	0.84492	NA	0.8	0.621984	0.455446	0.483146	0.5	0.447619	1.26729e-38	4.69443e-37	0.043878	28.6347	LINC00969	ncRNA_intronic
chr4	617701	618192	*	166	66	100	NA	NA	NA	39	3	36	110	15	95	154	105	49	249	127	122	102	38	64	370	226	144	0.39759	NA	0.0769231	0.136364	0.681818	0.51004	0.372549	0.610811	1.56868e-20	2.23421e-19	0.0293718	-30.019	PIGG(dist=83718),PDE6B(dist=1171)	intergenic
chr4	5894271	5894464	*	843	69	774	327	59	268	NA	NA	NA	480	35	445	494	227	267	1076	520	556	417	132	285	1512	777	735	0.0818505	0.180428	NA	0.0729167	0.459514	0.483271	0.316547	0.513889	2.17003e-172	2.35125e-169	0.0112124	-37.449	CRMP1	exonic	CRMP1:NM_001014809:exon1
chr4	7416710	7417025	*	122	12	110	NA	NA	NA	22	0	22	22	1	21	89	50	39	56	12	44	22	6	16	74	31	43	0.0983607	NA	0	0.0454545	0.561798	0.214286	0.272727	0.418919	4.76831e-15	4.74754e-14	0.021466	-33.2475	SORCS2	intronic
chr4	72897686	72897812	*	621	63	558	110	27	83	297	2	295	372	24	348	239	76	163	518	248	270	616	182	434	NA	NA	NA	0.101449	0.245455	0.00673401	0.0645161	0.317992	0.478764	0.295455	NA	5.52805e-77	8.61827e-75	0.00775606	-28.5679	NPFFR2	exonic	NPFFR2:NM_004885:exon1
chr5	607591	607906	*	498	142	356	NA	NA	NA	190	16	174	73	29	44	13	7	6	15	8	7	110	33	77	497	293	204	0.285141	NA	0.0842105	0.39726	0.538462	0.533333	0.3	0.589537	2.8562e-29	6.63747e-28	0.00643864	-29.1279	LOC100996325	ncRNA_intronic
chr5	2752443	2752850	*	718	76	642	160	31	129	460	39	421	1052	49	1003	470	247	223	688	269	419	465	72	393	1213	494	719	0.10585	0.19375	0.0847826	0.0465779	0.525532	0.390988	0.154839	0.407255	4.37063e-152	3.26595e-149	0.0457683	-29.9933	C5orf38	exonic	C5orf38:NM_001306150:exon2,C5orf38:NM_001306149:exon2,C5orf38:NR_122126:exon1,C5orf38:NR_122125:exon1,C5orf38:NM_178569:exon1,C5orf38:NR_122126:exon2,C5orf38:NM_001306149:exon1,C5orf38:NR_122125:exon2,C5orf38:NM_178569:exon2,C5orf38:NM_001306150:exon1,C5orf38:NM_001294337:exon1
chr5	43000441	43000777	*	632	55	577	196	12	184	366	14	352	171	26	145	365	147	218	598	228	370	602	169	433	NA	NA	NA	0.0870253	0.0612245	0.0382514	0.152047	0.40274	0.381271	0.280731	NA	4.03907e-74	5.64693e-72	0.00730834	-26.9216	FLJ32255(dist=7006),LOC648987(dist=14054)	intergenic
chr5	114506914	114507055	*	70	9	61	32	4	28	70	8	62	NA	NA	NA	88	34	54	62	26	36	59	21	38	NA	NA	NA	0.128571	0.125	0.114286	NA	0.386364	0.419355	0.355932	NA	1.99595e-09	1.21993e-08	0.00345419	-26.5467	TRIM36	exonic	TRIM36:NM_001017397:exon2
chr5	137792560	137793274	*	38	18	20	34	13	21	74	14	60	40	11	29	84	44	40	36	21	15	102	52	50	226	134	92	0.473684	0.382353	0.189189	0.275	0.52381	0.583333	0.509804	0.59292	1.81289e-09	1.11275e-08	0.0399445	-25.9193	REEP2(dist=9902),EGR1(dist=7907)	intergenic
chr5	141228416	141228516	*	NA	NA	NA	20	10	10	63	3	60	89	32	57	27	8	19	NA	NA	NA	49	18	31	215	150	65	NA	0.5	0.047619	0.359551	0.296296	NA	0.367347	0.697674	3.97165e-13	3.42349e-12	0.0177976	-34.3183	ARAP3(dist=166616),PCDH1(dist=4160)	intergenic
chr5	172111336	172111391	*	60	35	25	NA	NA	NA	60	13	47	11	6	5	66	66	0	60	60	0	87	43	44	199	194	5	0.583333	NA	0.216667	0.545455	1	1	0.494253	0.974874	8.9035e-26	1.69618e-24	0.0164389	-46.8854	NEURL1B	intronic
chr6	39873526	39873656	*	78	68	10	22	22	0	NA	NA	NA	48	40	8	10	5	5	24	18	6	33	16	17	139	90	49	0.871795	1	NA	0.833333	0.5	0.75	0.484848	0.647482	4.50516e-08	2.36501e-07	0.0386639	25.2165	MOCS1(NM_005943:c.*1375_*1245del0,NM_001075098:c.*1375_*1245del0)	UTR3	MOCS1:NM_005943:exon10,MOCS1:NR_033233:exon9,MOCS1:NM_001075098:exon11
chr6	74281273	74281364	*	72	24	48	NA	NA	NA	88	1	87	58	54	4	60	39	21	52	50	2	82	31	51	NA	NA	NA	0.333333	NA	0.0113636	0.931034	0.65	0.961538	0.378049	NA	1.77411e-07	8.67546e-07	0.0465149	-25.6171	EEF1A1(dist=50518),SLC17A5(dist=21738)	intergenic
chr6	168746886	168746993	*	235	27	208	NA	NA	NA	66	14	52	289	100	189	104	44	60	165	130	35	195	70	125	499	297	202	0.114894	NA	0.212121	0.346021	0.423077	0.787879	0.358974	0.59519	7.9153e-37	2.7012e-35	0.0380245	-32.2803	DACT2(dist=26452),SMOC2(dist=94838)	intergenic
chr7	39873543	39873650	*	232	175	57	88	49	39	127	29	98	296	167	129	101	94	7	200	181	19	136	83	53	NA	NA	NA	0.75431	0.556818	0.228346	0.564189	0.930693	0.905	0.610294	NA	6.18617e-20	8.54129e-19	0.0416135	-25.3946	LINC00265(dist=39321),CDK13(dist=116309)	intergenic
chr7	64601828	64602091	*	393	132	261	106	37	69	145	11	134	272	36	236	466	257	209	258	125	133	259	99	160	NA	NA	NA	0.335878	0.349057	0.0758621	0.132353	0.551502	0.484496	0.382239	NA	6.24908e-31	1.59035e-29	0.0472011	-25.3511	INTS4P1	ncRNA_intronic
chr7	150723953	150724072	*	90	54	36	80	32	48	61	35	26	125	65	60	185	156	29	195	133	62	50	42	8	264	209	55	0.6	0.4	0.57377	0.52	0.843243	0.682051	0.84	0.791667	5.29236e-17	6.03931e-16	6.46075e-05	-25.5626	ATG9B(dist=2367),ABCB8(dist=1437)	intergenic
chr7	157406419	157406519	*	384	185	199	120	2	118	16	0	16	633	250	383	366	290	76	373	229	144	270	112	158	1623	1056	567	0.481771	0.0166667	0	0.394945	0.79235	0.613941	0.414815	0.650647	1.59781e-50	9.55168e-49	0.0134716	-26.1946	PTPRN2	intronic
chr8	22596949	22597226	*	48	30	18	NA	NA	NA	22	1	21	41	2	39	103	83	20	26	25	1	30	12	18	93	39	54	0.625	NA	0.0454545	0.0487805	0.805825	0.961538	0.4	0.419355	3.20943e-09	1.91806e-08	0.0381734	-33.3655	PEBP4	intronic
chr8	25905841	25906065	*	17	1	16	NA	NA	NA	12	1	11	10	2	8	81	30	51	15	6	9	NA	NA	NA	18	9	9	0.0588235	NA	0.0833333	0.2	0.37037	0.4	NA	0.5	0.000288704	0.000823018	0.0120188	-29.2173	EBF2(dist=3201),PPP2R2A(dist=242942)	intergenic
chr8	30890057	30890413	*	290	62	228	50	27	23	53	4	49	171	60	111	74	40	34	124	91	33	117	40	77	NA	NA	NA	0.213793	0.54	0.0754717	0.350877	0.540541	0.733871	0.34188	NA	1.6716e-15	1.72289e-14	0.0207729	-27.1581	PURG	exonic	PURG:NM_001015508:exon1,PURG:NM_001323312:exon2,PURG:NM_013357:exon1,PURG:NM_001323311:exon2
chr9	68412561	68412670	*	444	213	231	274	101	173	540	126	414	511	172	339	565	406	159	793	489	304	421	180	241	10	6	4	0.47973	0.368613	0.233333	0.336595	0.718584	0.616646	0.427553	0.6	2.77768e-54	1.91088e-52	0.000541796	-25.829	LINC00537	ncRNA_exonic	LINC00537:NR_146625:exon2
chr9	70177673	70177797	*	NA	NA	NA	142	41	101	156	31	125	312	148	164	120	113	7	334	219	115	297	150	147	180	126	54	NA	0.288732	0.198718	0.474359	0.941667	0.655689	0.505051	0.7	1.07729e-29	2.56398e-28	0.0181528	-29.2405	FOXD4L5	exonic	FOXD4L5:NM_001126334:exon1
chr9	98788431	98788698	*	364	222	142	NA	NA	NA	250	59	191	240	148	92	143	137	6	410	332	78	95	66	29	271	232	39	0.60989	NA	0.236	0.616667	0.958042	0.809756	0.694737	0.856089	1.02045e-51	6.37274e-50	0.0314082	-33.2261	LINC00092(dist=4338),LOC158435(dist=39423)	intergenic
chr10	13043118	13043189	*	20	5	15	10	0	10	NA	NA	NA	119	17	102	176	116	60	133	63	70	118	23	95	NA	NA	NA	0.25	0	NA	0.142857	0.659091	0.473684	0.194915	NA	1.66297e-13	1.4697e-12	0.0464991	-32.5417	CCDC3	splicing
chr10	23632619	23632781	*	196	23	173	105	16	89	83	9	74	NA	NA	NA	221	142	79	98	55	43	74	26	48	NA	NA	NA	0.117347	0.152381	0.108434	NA	0.642534	0.561224	0.351351	NA	1.36044e-40	5.53635e-39	0.0409262	-44.243	C10orf67	intronic
chr10	43698757	43698919	*	253	186	67	40	27	13	262	85	177	328	118	210	237	211	26	197	170	27	149	90	59	431	292	139	0.735178	0.675	0.324427	0.359756	0.890295	0.862944	0.604027	0.677494	8.36481e-37	2.85235e-35	0.0085755	-28.1344	RASGEF1A	exonic	RASGEF1A:NM_001282862:exon3,RASGEF1A:NM_145313:exon3
chr10	77155300	77155500	*	484	40	444	196	24	172	357	56	301	111	9	102	456	201	255	217	102	115	184	36	148	765	301	464	0.0826446	0.122449	0.156863	0.0810811	0.440789	0.470046	0.195652	0.393464	6.09415e-65	6.3491e-63	0.0398599	-28.2205	NONE(dist=NONE),ZNF503(dist=2088)	intergenic
chr10	77155702	77155850	*	190	70	120	106	33	73	NA	NA	NA	129	40	89	168	118	50	324	168	156	135	85	50	280	181	99	0.368421	0.311321	NA	0.310078	0.702381	0.518519	0.62963	0.646429	1.13379e-20	1.6309e-19	0.0206135	-27.2129	NONE(dist=NONE),ZNF503(dist=1738)	intergenic
chr10	102807174	102807823	*	95	56	39	NA	NA	NA	74	17	57	78	38	40	87	73	14	125	114	11	80	39	41	465	385	80	0.589474	NA	0.22973	0.487179	0.83908	0.912	0.4875	0.827957	9.63079e-26	1.83152e-24	0.0104468	-35.7741	SFXN3(dist=6176),KAZALD1(dist=13176)	intergenic
chr10	111505221	111505314	*	84	38	46	20	14	6	32	19	13	32	21	11	50	36	14	133	120	13	30	22	8	NA	NA	NA	0.452381	0.7	0.59375	0.65625	0.72	0.902256	0.733333	NA	6.87051e-10	4.39969e-09	0.0315473	-28.8062	LINC01435(dist=1676170),XPNPEP1(dist=119210)	intergenic
chr11	11430994	11431079	*	42	5	37	NA	NA	NA	20	0	20	50	1	49	66	33	33	48	22	26	22	8	14	NA	NA	NA	0.119048	NA	0	0.02	0.5	0.458333	0.363636	NA	1.85874e-14	1.76548e-13	0.0148024	-40.9664	GALNT18	intronic
chr11	44541888	44542300	*	500	318	182	NA	NA	NA	49	7	42	303	166	137	289	261	28	195	169	26	286	175	111	604	541	63	0.636	NA	0.142857	0.547855	0.903114	0.866667	0.611888	0.895695	3.11496e-40	1.24427e-38	0.0253721	-25.777	ALX4(dist=210172),CD82(dist=44841)	intergenic
chr11	63827457	63828229	*	273	172	101	NA	NA	NA	333	21	312	740	115	625	325	278	47	372	139	233	183	48	135	1360	632	728	0.630037	NA	0.0630631	0.155405	0.855385	0.373656	0.262295	0.464706	2.96801e-56	2.24493e-54	0.0179296	-26.0906	MACROD1	intronic
chr11	68867795	68867879	*	56	49	7	NA	NA	NA	61	43	18	25	21	4	34	20	14	76	37	39	38	16	22	108	60	48	0.875	NA	0.704918	0.84	0.588235	0.486842	0.421053	0.555556	2.48851e-08	1.34918e-07	9.65918e-06	27.6243	TPCN2(dist=9723),LOC338694(dist=46817)	intergenic
chr11	69001432	69001537	*	175	88	87	NA	NA	NA	70	22	48	336	218	118	162	150	12	153	143	10	308	228	80	434	388	46	0.502857	NA	0.314286	0.64881	0.925926	0.934641	0.74026	0.894009	3.65308e-39	1.38882e-37	0.0258251	-29.5437	LOC338694(dist=62402),MYEOV(dist=60068)	intergenic
chr11	76849187	76849271	*	558	134	424	NA	NA	NA	137	4	133	455	78	377	338	233	105	298	246	52	165	50	115	924	702	222	0.240143	NA	0.0291971	0.171429	0.689349	0.825503	0.30303	0.75974	8.3673e-178	1.03612e-174	0.0406974	-52.5797	MYO7A	intronic
chr11	119235157	119235611	*	255	89	166	NA	NA	NA	100	3	97	133	26	107	189	132	57	151	104	47	204	79	125	535	331	204	0.34902	NA	0.03	0.195489	0.698413	0.688742	0.387255	0.618692	1.33032e-40	5.41886e-39	0.00383925	-35.6899	USP2	intronic
chr12	1973962	1974082	*	161	52	109	70	43	27	112	35	77	119	58	61	244	187	57	126	92	34	413	190	223	399	366	33	0.322981	0.614286	0.3125	0.487395	0.766393	0.730159	0.460048	0.917293	6.78763e-29	1.55158e-27	0.0486579	-29.9503	CACNA2D4	intronic
chr12	34260842	34260971	*	428	64	364	152	14	138	NA	NA	NA	88	8	80	339	150	189	314	123	191	70	12	58	NA	NA	NA	0.149533	0.0921053	NA	0.0909091	0.442478	0.39172	0.171429	NA	2.76338e-30	6.75499e-29	0.00716491	-26.5448	ALG10(dist=79606),NONE(dist=NONE)	intergenic
chr13	112548376	112548727	*	380	36	344	174	15	159	306	24	282	174	16	158	323	117	206	336	130	206	415	88	327	325	226	99	0.0947368	0.0862069	0.0784314	0.091954	0.362229	0.386905	0.212048	0.695385	2.57075e-73	3.48179e-71	0.0460764	-31.2993	LINC00354	ncRNA_intronic
chr14	73080455	73080639	*	143	54	89	11	2	9	122	6	116	258	79	179	187	127	60	284	109	175	172	87	85	160	98	62	0.377622	0.181818	0.0491803	0.306202	0.679144	0.383803	0.505814	0.6125	1.06119e-21	1.62288e-20	0.00914237	-26.0239	RGS6(dist=47217),DPF3(dist=5365)	intergenic
chr14	92721339	92721436	*	188	39	149	52	12	40	80	14	66	161	30	131	90	55	35	120	52	68	144	65	79	NA	NA	NA	0.207447	0.230769	0.175	0.186335	0.611111	0.433333	0.451389	NA	9.97894e-19	1.26867e-17	0.0376176	-28.8371	CPSF2(dist=90796),SLC24A4(dist=67489)	intergenic
chr15	31685500	31685591	*	159	18	141	119	27	92	52	4	48	48	3	45	105	78	27	134	90	44	124	27	97	112	32	80	0.113208	0.226891	0.0769231	0.0625	0.742857	0.671642	0.217742	0.285714	1.73879e-27	3.67967e-26	0.0473805	-34.0329	KLF13	intronic
chr15	68112669	68112742	*	279	68	211	NA	NA	NA	135	5	130	306	35	271	260	125	135	528	336	192	135	47	88	376	217	159	0.243728	NA	0.037037	0.114379	0.480769	0.636364	0.348148	0.577128	5.23427e-77	8.18972e-75	0.0367323	-40.8122	SKOR1	intronic
chr15	68113169	68113289	*	272	25	247	84	28	56	149	9	140	119	7	112	203	85	118	272	185	87	238	40	198	586	237	349	0.0919118	0.333333	0.0604027	0.0588235	0.418719	0.680147	0.168067	0.404437	1.6455e-47	8.80452e-46	0.016818	-31.0516	SKOR1	intronic
chr15	74425952	74426221	*	350	46	304	NA	NA	NA	282	10	272	320	35	285	91	37	54	306	122	184	135	34	101	1090	443	647	0.131429	NA	0.035461	0.109375	0.406593	0.398693	0.251852	0.406422	2.26248e-65	2.40336e-63	0.00828841	-29.652	ISLR2	exonic	ISLR2:NM_020851:exon3,ISLR2:NM_001130137:exon4,ISLR2:NM_001130136:exon4,ISLR2:NM_001130138:exon4
chr15	85360308	85360441	*	215	85	130	124	66	58	77	5	72	293	48	245	155	121	34	299	258	41	172	48	124	57	25	32	0.395349	0.532258	0.0649351	0.163823	0.780645	0.862876	0.27907	0.438596	1.94169e-45	9.63959e-44	0.00380388	-37.4057	ALPK3	exonic	ALPK3:NM_020778:exon1
chr15	85427348	85427617	*	75	41	34	NA	NA	NA	13	8	5	34	24	10	63	55	8	NA	NA	NA	42	38	4	27	23	4	0.546667	NA	0.615385	0.705882	0.873016	NA	0.904762	0.851852	1.99755e-07	9.6959e-07	0.0438756	-28.0427	SLC28A1	upstream
chr15	96876848	96877682	*	890	236	654	274	57	217	654	92	562	270	35	235	966	378	588	514	200	314	502	170	332	1632	883	749	0.265169	0.208029	0.140673	0.12963	0.391304	0.389105	0.338645	0.541054	4.24318e-84	8.20987e-82	0.0353208	-25.0151	NR2F2	exonic	NR2F2:NM_001145156:exon2,NR2F2:NM_001145155:exon2,NR2F2:NM_001145157:exon2,NR2F2:NM_021005:exon2,NR2F2:NM_001145157:exon1
chr16	2029251	2029306	*	102	96	6	NA	NA	NA	84	7	77	246	137	109	NA	NA	NA	60	54	6	60	24	36	251	225	26	0.941176	NA	0.0833333	0.556911	NA	0.9	0.4	0.896414	1.06797e-15	1.1148e-14	0.0221477	-26.1156	NOXO1	exonic	NOXO1:NM_001267721:exon8,NOXO1:NM_172168:exon8,NOXO1:NM_172167:exon8,NOXO1:NM_144603:exon8
chr16	23706114	23706211	*	147	99	48	59	19	40	89	8	81	143	38	105	145	133	12	126	75	51	162	95	67	47	37	10	0.673469	0.322034	0.0898876	0.265734	0.917241	0.595238	0.58642	0.787234	1.21192e-24	2.17226e-23	0.0132826	-33.3904	ERN2	exonic	ERN2:NM_001308220:exon16,ERN2:NM_033266:exon17
chr16	54966170	54967144	*	704	111	593	155	29	126	803	87	716	363	31	332	1072	483	589	1078	463	615	522	98	424	764	296	468	0.15767	0.187097	0.108344	0.0853994	0.45056	0.429499	0.187739	0.387435	1.9915e-102	5.8716e-100	0.0212464	-26.2581	IRX5	exonic	IRX5:NM_001252197:exon2,IRX5:NM_001252197:exon3,IRX5:NM_005853:exon2,IRX5:NM_005853:exon3
chr16	57754414	57754952	*	40	15	25	NA	NA	NA	10	2	8	21	8	13	58	48	10	76	37	39	20	20	0	156	141	15	0.375	NA	0.2	0.380952	0.827586	0.486842	1	0.903846	1.44432e-12	1.18287e-11	0.0306396	-44.1436	DRC7	intronic
chr16	71475550	71475744	*	601	206	395	NA	NA	NA	179	45	134	402	177	225	169	107	62	216	148	68	510	259	251	169	145	24	0.342762	NA	0.251397	0.440299	0.633136	0.685185	0.507843	0.857988	1.72983e-34	5.23178e-33	0.0225204	-25.7263	LINC02136(dist=15183),ZNF23(dist=5759)	intergenic
chr16	74597869	74597980	*	54	39	15	27	14	13	NA	NA	NA	41	33	8	85	32	53	20	3	17	59	28	31	NA	NA	NA	0.722222	0.518519	NA	0.804878	0.376471	0.15	0.474576	NA	5.62165e-08	2.91999e-07	0.020285	32.0772	GLG1	intronic
chr16	85600122	85601101	*	11	3	8	NA	NA	NA	10	1	9	199	65	134	175	95	80	NA	NA	NA	252	92	160	478	345	133	0.272727	NA	0.1	0.326633	0.542857	NA	0.365079	0.721757	1.88628e-13	1.6613e-12	0.0182953	-27.4209	MIR5093(dist=260191),GSE1(dist=43928)	intergenic
chr16	88571583	88572274	*	NA	NA	NA	77	16	61	58	11	47	520	191	329	10	7	3	NA	NA	NA	174	73	101	712	443	269	NA	0.207792	0.189655	0.367308	0.7	NA	0.41954	0.622191	7.62442e-23	1.24461e-21	0.0327998	-25.0881	ZFPM1	intronic
chr16	89642930	89643111	*	514	404	110	NA	NA	NA	11	1	10	2230	1015	1215	NA	NA	NA	327	249	78	477	268	209	2165	1900	265	0.785992	NA	0.0909091	0.455157	NA	0.761468	0.561845	0.877598	4.16225e-130	2.17342e-127	0.0345233	-29.8652	CPNE7	intronic
chr17	1881036	1881116	*	343	84	259	76	43	33	160	15	145	200	28	172	163	131	32	217	188	29	210	51	159	429	170	259	0.244898	0.565789	0.09375	0.14	0.803681	0.866359	0.242857	0.39627	2.26026e-42	9.94523e-41	0.0357717	-31.1703	RTN4RL1	intronic
chr17	4803625	4803793	*	332	124	208	109	39	70	146	43	103	406	111	295	217	155	62	318	263	55	249	85	164	1002	667	335	0.373494	0.357798	0.294521	0.273399	0.714286	0.827044	0.341365	0.665669	7.40816e-66	8.0068e-64	0.0430221	-33.5861	C17orf107	exonic	C17orf107:NM_001145536:exon3
chr17	4804292	4804937	*	674	146	528	101	31	70	284	20	264	613	133	480	289	158	131	381	237	144	421	57	364	1136	550	586	0.216617	0.306931	0.0704225	0.216966	0.546713	0.622047	0.135392	0.484155	4.16312e-63	4.01851e-61	0.0282392	-25.2564	CHRNE	exonic	C17orf107:NM_001145536:exon3,CHRNE:NM_000080:exon7,CHRNE:NM_000080:exon6
chr17	4804970	4805159	*	170	22	148	NA	NA	NA	135	8	127	761	144	617	237	104	133	295	224	71	635	280	355	1442	809	633	0.129412	NA	0.0592593	0.189225	0.438819	0.759322	0.440945	0.561026	7.16893e-107	2.39003e-104	0.00405359	-37.9893	C17orf107(NM_001145536:c.*1142_*1331del0)	UTR3	C17orf107:NM_001145536:exon3
chr17	34820697	34820776	*	486	163	323	135	52	83	117	11	106	270	39	231	347	268	79	252	129	123	108	45	63	241	100	141	0.335391	0.385185	0.0940171	0.144444	0.772334	0.511905	0.416667	0.414938	1.99452e-44	9.50972e-43	0.0205648	-30.8833	TBC1D3B(dist=12605),ZNHIT3(dist=21695)	intergenic
chr17	46797680	46797765	*	372	168	204	NA	NA	NA	292	18	274	114	20	94	322	231	91	168	122	46	105	25	80	119	44	75	0.451613	NA	0.0616438	0.175439	0.717391	0.72619	0.238095	0.369748	7.1655e-38	2.58791e-36	0.0161437	-32.6255	MIR196A1(dist=87759),PRAC1(dist=1317)	intergenic
chr17	66194529	66194615	*	504	114	390	144	55	89	284	13	271	274	32	242	126	48	78	375	172	203	198	60	138	548	273	275	0.22619	0.381944	0.0457746	0.116788	0.380952	0.458667	0.30303	0.498175	5.07005e-47	2.67647e-45	0.0457883	-26.6018	LOC440461	upstream
chr18	14999178	14999713	*	1224	540	684	120	76	44	NA	NA	NA	3393	1430	1963	393	268	125	426	356	70	1101	673	428	3691	2919	772	0.441176	0.633333	NA	0.421456	0.681934	0.835681	0.611262	0.790843	7.55769e-244	1.92678e-240	0.033067	-31.9462	LINC01443(dist=25423),LOC644669(dist=313842)	intergenic
chr18	77282967	77283224	*	43	24	19	28	8	20	76	19	57	127	90	37	114	89	25	72	49	23	160	94	66	327	305	22	0.55814	0.285714	0.25	0.708661	0.780702	0.680556	0.5875	0.932722	1.16336e-17	1.39168e-16	0.00630205	-28.3321	NFATC1	intronic
chr19	7616229	7616333	*	51	31	20	NA	NA	NA	64	15	49	88	51	37	68	66	2	NA	NA	NA	158	87	71	307	282	25	0.607843	NA	0.234375	0.579545	0.970588	NA	0.550633	0.918567	5.753e-19	7.41634e-18	0.00156047	-33.8303	PNPLA6	exonic	PNPLA6:NM_001166112:exon20,PNPLA6:NM_001166113:exon21,PNPLA6:NM_001166111:exon20,PNPLA6:NM_001166114:exon18,PNPLA6:NM_006702:exon21
chr19	7733883	7734321	*	126	69	57	NA	NA	NA	33	0	33	84	17	67	21	21	0	110	95	15	99	39	60	232	201	31	0.547619	NA	0	0.202381	1	0.863636	0.393939	0.866379	1.81729e-27	3.8383e-26	0.0255383	-41.6653	RETN	exonic	RETN:NM_020415:exon1,RETN:NM_001193374:exon1,RETN:NM_020415:exon2,RETN:NM_001193374:exon2
chr19	19650796	19650908	*	362	215	147	NA	NA	NA	109	32	77	1024	465	559	489	424	65	202	145	57	563	304	259	1372	1202	170	0.593923	NA	0.293578	0.454102	0.867076	0.717822	0.539964	0.876093	8.03898e-94	2.02565e-91	0.0289816	-31.3921	CILP2	intronic
chr19	35581888	35582466	*	311	79	232	NA	NA	NA	537	96	441	420	70	350	11	6	5	420	273	147	486	165	321	910	367	543	0.254019	NA	0.178771	0.166667	0.545455	0.65	0.339506	0.403297	2.03996e-49	1.1757e-47	0.0261736	-25.0679	HPN-AS1	ncRNA_intronic
chr19	45281170	45281384	*	383	226	157	110	46	64	416	38	378	716	220	496	297	240	57	638	424	214	581	156	425	1198	865	333	0.590078	0.418182	0.0913462	0.307263	0.808081	0.664577	0.268503	0.722037	5.02913e-80	8.86034e-78	0.0149059	-29.4701	CBLC	exonic	CBLC:NM_001130852:exon1,CBLC:NM_012116:exon1
chr19	47910153	47910273	*	314	59	255	119	32	87	110	14	96	154	6	148	307	151	156	188	72	116	339	84	255	789	358	431	0.187898	0.268908	0.127273	0.038961	0.491857	0.382979	0.247788	0.453739	2.63654e-34	7.91333e-33	0.0476977	-25.0481	MEIS3	exonic	MEIS3:NM_001009813:exon11,MEIS3:NM_001346148:exon11,MEIS3:NM_001301059:exon11,MEIS3:NM_020160:exon11
chr19	51189547	51189955	*	287	136	151	54	31	23	203	99	104	441	208	233	219	156	63	247	183	64	289	201	88	602	496	106	0.473868	0.574074	0.487685	0.471655	0.712329	0.740891	0.695502	0.82392	3.96883e-45	1.95423e-43	0.00898827	-28.2231	SHANK1	exonic	SHANK1:NM_016148:exon20
chr20	644002	644177	*	151	50	101	NA	NA	NA	257	18	239	390	68	322	129	71	58	484	189	295	144	48	96	397	227	170	0.331126	NA	0.0700389	0.174359	0.550388	0.390496	0.333333	0.571788	3.41874e-43	1.55477e-41	0.0317834	-29.3179	SCRT2(NM_033129:c.*313_*138del0)	UTR3	SCRT2:NM_033129:exon2
chr20	17160570	17160699	*	36	17	19	10	3	7	43	21	22	20	4	16	43	30	13	47	28	19	37	27	10	NA	NA	NA	0.472222	0.3	0.488372	0.2	0.697674	0.595745	0.72973	NA	7.287e-05	0.000235284	0.00693671	-25.6447	OTOR(dist=427761),PCSK2(dist=46053)	intergenic
chr20	23016008	23016108	*	461	104	357	208	19	189	528	7	521	1134	102	1032	654	447	207	622	398	224	932	91	841	1326	520	806	0.225597	0.0913462	0.0132576	0.0899471	0.683486	0.639871	0.0976395	0.392157	5.21946e-163	4.91769e-160	0.0416114	-31.247	SSTR4(NM_001052:c.-64_-13delins-)	UTR5	SSTR4:NM_001052:exon1
chr20	31045438	31045637	*	184	105	79	NA	NA	NA	117	7	110	259	100	159	54	42	12	296	254	42	125	60	65	495	415	80	0.570652	NA	0.0598291	0.3861	0.777778	0.858108	0.48	0.838384	3.78693e-60	3.28912e-58	0.0427867	-41.6274	NOL4L	intronic
chr21	37794411	37794784	*	326	47	279	NA	NA	NA	149	7	142	166	27	139	158	62	96	191	123	68	81	23	58	NA	NA	NA	0.144172	NA	0.0469799	0.162651	0.392405	0.643979	0.283951	NA	3.45184e-38	1.25823e-36	0.0147745	-35.7356	CHAF1B(dist=5286),CLDN14(dist=38136)	intergenic
chr21	45707096	45707218	*	40	23	17	NA	NA	NA	39	9	30	76	45	31	17	15	2	31	28	3	36	21	15	118	92	26	0.575	NA	0.230769	0.592105	0.882353	0.903226	0.583333	0.779661	5.67784e-08	2.94777e-07	0.0290524	-27.5503	AIRE	intronic
chr22	37941762	37942187	*	437	90	347	38	7	31	217	9	208	244	12	232	150	71	79	230	89	141	96	34	62	504	219	285	0.20595	0.184211	0.0414747	0.0491803	0.473333	0.386957	0.354167	0.434524	2.11975e-49	1.22007e-47	0.00472498	-29.536	CARD10(dist=26552),CDC42EP1(dist=14284)	intergenic
chrX	41783121	41783234	*	517	128	389	140	42	98	NA	NA	NA	534	163	371	140	2	138	308	14	294	196	1	195	NA	NA	NA	0.247582	0.3	NA	0.305243	0.0142857	0.0454545	0.00510204	NA	1.04104e-49	6.04815e-48	0.0277118	25.3199	CASK	upstream
chrX	53122140	53122541	*	161	133	28	117	54	63	NA	NA	NA	90	81	9	250	116	134	450	109	341	150	100	50	77	46	31	0.826087	0.461538	NA	0.9	0.464	0.242222	0.666667	0.597403	3.59022e-27	7.40255e-26	0.0191779	32.8045	KANTR	upstream

## Sheet: Gene
chr	start	end	strand	M-P10-1_coverage	M-P10-1_numCs	M-P10-1_numTs	M-P11-1_coverage	M-P11-1_numCs	M-P11-1_numTs	M-P12-1_coverage	M-P12-1_numCs	M-P12-1_numTs	P3-1_coverage	P3-1_numCs	P3-1_numTs	M-P10-2_coverage	M-P10-2_numCs	M-P10-2_numTs	M-P11-2_coverage	M-P11-2_numCs	M-P11-2_numTs	M-P12-2_coverage	M-P12-2_numCs	M-P12-2_numTs	P3-2_coverage	P3-2_numCs	P3-2_numTs	M-P10-1_freq	M-P11-1_freq	M-P12-1_freq	P3-1_freq	M-P10-2_freq	M-P11-2_freq	M-P12-2_freq	P3-2_freq	pvalue	qvalue	P-value(Paired Ttest)	meth.diff	Gene	Gene Region	ExonCover
chr1	156698262	156706752	*	1347	179	1168	676	6	670	599	35	564	353	29	324	1006	285	721	993	188	805	732	411	321	1306	724	582	0.132888	0.00887574	0.0584307	0.082153	0.2833	0.189325	0.561475	0.554364	3.65062e-212	4.51963e-210	0.0396202	-31.4618	RRNAD1	exonic	RRNAD1:NM_001142560:exon3,RRNAD1:NM_015997:exon6,RRNAD1:NM_015997:exon4,RRNAD1:NM_015997:exon2,RRNAD1:NM_001142560:exon7,RRNAD1:NM_001142560:exon1,RRNAD1:NM_001142560:exon5,RRNAD1:NM_015997:exon7,RRNAD1:NM_001142560:exon2,RRNAD1:NM_015997:exon1,RRNAD1:NM_015997:exon5,RRNAD1:NM_001142560:exon6,RRNAD1:NM_001142560:exon4,RRNAD1:NM_015997:exon3,RRNAD1:NM_015997:exon8
chr1	203185206	203198860	*	211	16	195	76	10	66	183	14	169	NA	NA	NA	213	73	140	96	58	38	71	38	33	NA	NA	NA	0.0758294	0.131579	0.0765027	NA	0.342723	0.604167	0.535211	NA	5.02941e-35	1.74114e-34	0.0265227	-35.963	CHIT1	exonic	CHIT1:NR_045784:exon9,CHIT1:NR_045784:exon10,CHIT1:NM_001270509:exon4,CHIT1:NR_045784:exon3,CHIT1:NR_045784:exon4,CHIT1:NR_045785:exon7,CHIT1:NM_003465:exon4,CHIT1:NR_045785:exon5,CHIT1:NM_003465:exon5,CHIT1:NM_001256125:exon2,CHIT1:NM_001256125:exon9,CHIT1:NR_045784:exon1,CHIT1:NM_003465:exon10,CHIT1:NR_045785:exon1,CHIT1:NM_003465:exon9,CHIT1:NR_045785:exon3,CHIT1:NR_045785:exon10,CHIT1:NM_0034…
chr2	101869344	101886778	*	524	163	361	164	7	157	70	0	70	100	53	47	147	113	34	184	91	93	115	81	34	NA	NA	NA	0.311069	0.0426829	0	0.53	0.768707	0.494565	0.704348	NA	2.14517e-40	9.00035e-40	0.0231008	-37.9107	CNOT11	exonic	CNOT11:NM_017546:exon7,CNOT11:NM_017546:exon2,CNOT11:NM_017546:exon5,CNOT11:NM_017546:exon6,CNOT11:NM_017546:exon4,CNOT11:NM_017546:exon3,CNOT11:NM_017546:exon1
chr2	233243243	233247599	*	602	86	516	NA	NA	NA	89	5	84	351	106	245	324	112	212	607	403	204	276	66	210	1172	552	620	0.142857	NA	0.0561798	0.301994	0.345679	0.663921	0.23913	0.47099	2.13687e-60	1.71119e-59	0.00280495	-28.7191	ALPP	exonic	ALPP:NM_001632:exon11,ALPP:NM_001632:exon3,ALPP:NM_001632:exon9,ALPP:NM_001632:exon2,ALPP:NM_001632:exon4,ALPP:NM_001632:exon7,ALPP:NM_001632:exon6,ALPP:NM_001632:exon1,ALPP:NM_001632:exon8,ALPP:NM_001632:exon5,ALPP:NM_001632:exon10
chr3	39448179	39454032	*	495	92	403	34	1	33	138	1	137	263	4	259	411	199	212	212	98	114	298	83	215	NA	NA	NA	0.185859	0.0294118	0.00724638	0.0152091	0.484185	0.462264	0.278523	NA	4.3767e-54	2.96843e-53	0.0216349	-30.7219	RPSA	exonic	RPSA:NM_002295:exon4,RPSA:NM_002295:exon1,RPSA:NM_001304288:exon6,RPSA:NM_001304288:exon1,RPSA:NM_001304288:exon4,SNORA6:NR_002325:exon1,SNORA62:NR_002324:exon1,RPSA:NM_002295:exon6,RPSA:NM_001304288:exon3,RPSA:NM_001304288:exon7,RPSA:NM_002295:exon2,RPSA:NM_001304288:exon5,RPSA:NM_002295:exon7,RPSA:NM_001304288:exon2,RPSA:NM_002295:exon5,RPSA:NM_002295:exon3
chr3	167453431	167543357	*	620	176	444	108	2	106	374	3	371	45	0	45	899	419	480	445	163	282	147	64	83	NA	NA	NA	0.283871	0.0185185	0.00802139	0	0.466073	0.366292	0.435374	NA	3.13809e-54	2.13766e-53	0.0475749	-27.5463	SERPINI1	exonic	SERPINI1:NM_005025:exon1,SERPINI1:NM_005025:exon7,SERPINI1:NM_001122752:exon7,SERPINI1:NM_001122752:exon3,SERPINI1:NM_005025:exon4,SERPINI1:NM_005025:exon6,SERPINI1:NM_001122752:exon1,SERPINI1:NM_001122752:exon8,SERPINI1:NM_005025:exon2,SERPINI1:NM_005025:exon9,SERPINI1:NM_001122752:exon9,SERPINI1:NM_005025:exon8,SERPINI1:NM_001122752:exon6,SERPINI1:NM_001122752:exon4,SERPINI1:NM_001122752:exon5,…
chr4	11370450	11370545	*	368	178	190	NA	NA	NA	110	30	80	289	46	243	60	43	17	144	105	39	229	110	119	NA	NA	NA	0.483696	NA	0.272727	0.15917	0.716667	0.729167	0.480349	NA	5.32522e-19	9.03133e-19	0.0365867	-26.4683	MIR572	ncRNA_exonic	MIR572:NR_030298:exon1
chr6	38643701	38670952	*	1208	760	448	NA	NA	NA	240	93	147	496	60	436	464	100	364	626	158	468	503	3	500	NA	NA	NA	0.629139	NA	0.3875	0.120968	0.215517	0.252396	0.00596421	NA	3.65443e-86	5.80518e-85	0.0256748	30.5808	GLO1	exonic	GLO1:NM_006708:exon1,GLO1:NM_006708:exon6,GLO1:NM_006708:exon3,GLO1:NM_006708:exon2,GLO1:NM_006708:exon4,GLO1:NM_006708:exon5
chr9	70175706	70178815	*	NA	NA	NA	142	41	101	156	31	125	312	148	164	120	113	7	334	219	115	297	150	147	180	126	54	NA	0.288732	0.198718	0.474359	0.941667	0.655689	0.505051	0.7	1.07729e-29	3.02685e-29	0.0181528	-29.2405	FOXD4L5	exonic	FOXD4L5:NM_001126334:exon1
chr9	70971814	71145977	*	497	368	129	NA	NA	NA	10	6	4	96	11	85	197	79	118	165	23	142	135	41	94	NA	NA	NA	0.740443	NA	0.6	0.114583	0.401015	0.139394	0.303704	NA	8.97838e-32	2.72697e-31	0.0431258	35.0748	PGM5	exonic	PGM5:NM_021965:exon4,PGM5:NM_021965:exon6,PGM5:NM_021965:exon9,PGM5:NM_021965:exon11,PGM5:NM_021965:exon8,PGM5:NM_021965:exon1,PGM5:NM_021965:exon3,PGM5-AS1:NR_015423:exon1,PGM5:NM_021965:exon5,PGM5:NM_021965:exon10,PGM5-AS1:NR_121192:exon1,PGM5:NM_021965:exon7,PGM5-AS1:NR_121191:exon1,PGM5:NM_021965:exon2
chr9	86553226	86571901	*	1258	482	776	120	0	120	226	48	178	215	52	163	289	268	21	364	141	223	197	101	96	NA	NA	NA	0.383148	0	0.212389	0.24186	0.927336	0.387363	0.51269	NA	1.55207e-42	7.05871e-42	0.0288974	-28.0044	C9orf64	exonic	C9orf64:NM_001317997:exon3,C9orf64:NM_032307:exon3,C9orf64:NM_001317997:exon5,C9orf64:NM_032307:exon1,C9orf64:NM_001317997:exon2,C9orf64:NM_032307:exon2,C9orf64:NM_001317997:exon4,C9orf64:NM_001317997:exon1,C9orf64:NM_032307:exon4
chr9	96581638	96581703	*	63	2	61	NA	NA	NA	12	1	11	26	11	15	NA	NA	NA	10	6	4	60	28	32	44	37	7	0.031746	NA	0.0833333	0.423077	NA	0.6	0.466667	0.840909	6.60481e-14	8.56308e-14	0.0273964	-48.4193	MIR4291	ncRNA_exonic	MIR4291:NR_036254:exon1
chr11	392598	404908	*	2623	788	1835	NA	NA	NA	120	19	101	4680	2196	2484	1113	775	338	2240	1669	571	1342	572	770	5621	3880	1741	0.300419	NA	0.158333	0.469231	0.696316	0.745089	0.42623	0.690269	7.8147e-269	1.41749e-266	0.0299873	-26.3923	PKP3	exonic	PKP3:NM_001303029:exon13,PKP3:NM_007183:exon5,PKP3:NM_001303029:exon2,PKP3:NM_007183:exon10,PKP3:NM_001303029:exon6,PKP3:NM_007183:exon3,PKP3:NM_001303029:exon11,PKP3:NM_001303029:exon4,PKP3:NM_007183:exon12,PKP3:NM_007183:exon7,PKP3:NM_007183:exon2,PKP3:NM_007183:exon9,PKP3:NM_001303029:exon7,PKP3:NM_001303029:exon9,PKP3:NM_007183:exon4,PKP3:NM_007183:exon11,PKP3:NM_001303029:exon5,PKP3:NM_00130…
chr11	394182	404908	*	2486	659	1827	NA	NA	NA	120	19	101	4387	1929	2458	1113	775	338	2200	1632	568	1302	535	767	5250	3535	1715	0.265084	NA	0.158333	0.439708	0.696316	0.741818	0.410906	0.673333	3.10464e-293	7.12213e-291	0.0398556	-28.3762	PKP3	exonic	PKP3:NM_001303029:exon13,PKP3:NM_007183:exon5,PKP3:NM_001303029:exon2,PKP3:NM_007183:exon10,PKP3:NM_001303029:exon6,PKP3:NM_007183:exon3,PKP3:NM_001303029:exon11,PKP3:NM_001303029:exon4,PKP3:NM_007183:exon12,PKP3:NM_007183:exon7,PKP3:NM_007183:exon2,PKP3:NM_007183:exon9,PKP3:NM_001303029:exon7,PKP3:NM_001303029:exon9,PKP3:NM_007183:exon4,PKP3:NM_007183:exon11,PKP3:NM_001303029:exon5,PKP3:NM_00130…
chr11	8127596	8190590	*	379	53	326	148	0	148	156	3	153	25	17	8	606	259	347	170	47	123	86	63	23	17	17	0	0.139842	0	0.0192308	0.68	0.427393	0.276471	0.732558	1	9.69628e-53	6.27098e-52	0.0319899	-33.6028	RIC3	exonic	RIC3:NM_001206672:exon1,RIC3:NM_001206671:exon5,RIC3:NM_001346691:exon1,RIC3:NM_001346694:exon7,RIC3:NR_144485:exon5,RIC3:NM_001346692:exon4,RIC3:NM_001346693:exon3,RIC3:NR_144484:exon1,RIC3:NM_001346693:exon5,RIC3:NM_001346691:exon3,RIC3:NM_024557:exon3,RIC3:NR_144485:exon3,RIC3:NM_024557:exon2,RIC3:NM_001346690:exon5,RIC3:NM_001346693:exon7,RIC3:NR_144484:exon4,RIC3:NM_001346691:exon4,RIC3:NM_0…
chr13	51285161	51418075	*	1511	689	822	NA	NA	NA	319	26	293	954	219	735	963	798	165	1129	708	421	823	360	463	NA	NA	NA	0.455989	NA	0.0815047	0.22956	0.82866	0.627104	0.437424	NA	6.81936e-119	2.16215e-117	0.0146345	-30.4649	DLEU7	exonic	DLEU7-AS1:NR_046551:exon3,DLEU7-AS1:NR_046551:exon2,DLEU7:NM_001306135:exon1,DLEU7:NM_198989:exon1,DLEU7-AS1:NR_046551:exon1,DLEU7:NM_001306135:exon2,DLEU7-AS1:NR_046551:exon4,DLEU7:NM_198989:exon2
chr13	114629486	114631964	*	120	65	55	60	2	58	NA	NA	NA	334	133	201	10	9	1	150	66	84	122	29	93	858	662	196	0.541667	0.0333333	NA	0.398204	0.9	0.44	0.237705	0.771562	4.44914e-27	1.11582e-26	0.00141355	-28.2825	LINC00565	ncRNA_exonic	LINC00565:NR_047495:exon1
chr16	15068659	15132187	*	2253	940	1313	269	4	265	1260	57	1203	1553	327	1226	1635	1042	593	1939	967	972	1674	636	1038	NA	NA	NA	0.417221	0.0148699	0.0452381	0.21056	0.637309	0.498711	0.379928	NA	5.63128e-164	3.85283e-162	0.0453592	-25.5079	NTAN1,PDXDC1	exonic	PDXDC1:NM_001324019:exon13,PDXDC1:NM_001285444:exon15,PDXDC1:NM_001285448:exon9,PDXDC1:NM_001285444:exon18,PDXDC1:NM_001324019:exon1,PDXDC1:NM_001285444:exon7,PDXDC1:NM_001285448:exon20,PDXDC1:NM_001324020:exon12,PDXDC1:NM_001324021:exon13,PDXDC1:NM_015027:exon11,PDXDC1:NM_001324021:exon3,PDXDC1:NM_001285448:exon10,PDXDC1:NM_001285447:exon11,PDXDC1:NM_001285445:exon2,PDXDC1:NM_001285445:exon16,PD…
chr16	15068819	15123659	*	2142	856	1286	269	4	265	1224	57	1167	1536	326	1210	1518	951	567	1874	967	907	1576	582	994	NA	NA	NA	0.399627	0.0148699	0.0465686	0.21224	0.626482	0.516009	0.369289	NA	7.26058e-168	5.39336e-166	0.0488272	-26.2842	PDXDC1	exonic	PDXDC1:NM_001324019:exon13,PDXDC1:NM_001285448:exon9,PDXDC1:NM_001324019:exon1,PDXDC1:NM_001285444:exon7,PDXDC1:NM_001324020:exon12,PDXDC1:NM_001324021:exon13,PDXDC1:NM_015027:exon11,PDXDC1:NM_001324021:exon3,PDXDC1:NM_001285448:exon10,PDXDC1:NM_001285447:exon11,PDXDC1:NM_001285445:exon2,PDXDC1:NM_001324020:exon4,PDXDC1:NM_001285449:exon3,PDXDC1:NM_001285447:exon4,PDXDC1:NM_015027:exon2,PDXDC1:NM…
chr16	15068819	15132187	*	2226	939	1287	269	4	265	1224	57	1167	1536	326	1210	1611	1042	569	1874	967	907	1632	636	996	NA	NA	NA	0.421833	0.0148699	0.0465686	0.21224	0.646803	0.516009	0.389706	NA	1.72347e-171	1.35783e-169	0.0468663	-26.4573	NTAN1,PDXDC1	exonic	PDXDC1:NM_001324019:exon13,PDXDC1:NM_001285444:exon15,PDXDC1:NM_001285448:exon9,PDXDC1:NM_001285444:exon18,PDXDC1:NM_001324019:exon1,PDXDC1:NM_001285444:exon7,PDXDC1:NM_001285448:exon20,PDXDC1:NM_001324020:exon12,PDXDC1:NM_001324021:exon13,PDXDC1:NM_015027:exon11,PDXDC1:NM_001324021:exon3,PDXDC1:NM_001285448:exon10,PDXDC1:NM_001285447:exon11,PDXDC1:NM_001285445:exon2,PDXDC1:NM_001285445:exon16,PD…
chr17	4802947	4806227	*	2242	417	1825	290	77	213	917	113	804	2391	488	1903	743	417	326	2014	1339	675	1799	542	1257	5413	2954	2459	0.185995	0.265517	0.123228	0.204099	0.561238	0.664846	0.301278	0.545723	0	0	0.00745687	-33.9333	C17orf107,CHRNE	exonic	CHRNE:NM_000080:exon8,C17orf107:NM_001145536:exon3,CHRNE:NM_000080:exon7,CHRNE:NM_000080:exon6,CHRNE:NM_000080:exon4,CHRNE:NM_000080:exon2,C17orf107:NM_001145536:exon1,CHRNE:NM_000080:exon5,C17orf107:NM_001145536:exon2,CHRNE:NM_000080:exon3
chr19	38039850	38078248	*	571	155	416	364	12	352	265	51	214	668	211	457	846	565	281	1003	355	648	690	360	330	NA	NA	NA	0.271454	0.032967	0.192453	0.315868	0.667849	0.353938	0.521739	NA	1.07573e-78	1.4318e-77	0.00465091	-27.4478	ZNF571	exonic	ZNF571-AS1:NR_038248:exon6,ZNF540:NM_152606:exon1,ZNF571-AS1:NR_038248:exon5,ZNF571-AS1:NR_038247:exon3,ZNF571-AS1:NR_038250:exon3,ZNF571-AS1:NR_038249:exon2,ZNF571-AS1:NR_038249:exon4,ZNF571-AS1:NR_038248:exon1,ZNF571:NM_016536:exon2,ZNF571:NM_001321272:exon4,ZNF571:NM_001321272:exon3,ZNF571:NM_016536:exon4,ZNF571-AS1:NR_038250:exon1,ZNF571-AS1:NR_038248:exon4,ZNF571-AS1:NR_038247:exon4,ZNF571-A…
chr19	38042272	38078248	*	319	106	213	233	9	224	145	47	98	574	207	367	620	441	179	390	168	222	544	295	249	NA	NA	NA	0.332288	0.0386266	0.324138	0.360627	0.71129	0.430769	0.542279	NA	3.75112e-55	2.61462e-54	0.0275905	-29.1402	ZNF571	exonic	ZNF571-AS1:NR_038248:exon6,ZNF540:NM_152606:exon1,ZNF571-AS1:NR_038248:exon5,ZNF571-AS1:NR_038247:exon3,ZNF571-AS1:NR_038250:exon3,ZNF571-AS1:NR_038249:exon2,ZNF571-AS1:NR_038249:exon4,ZNF571:NM_016536:exon2,ZNF571:NM_001321272:exon4,ZNF571:NM_001321272:exon3,ZNF571:NM_016536:exon4,ZNF571-AS1:NR_038250:exon1,ZNF571-AS1:NR_038248:exon4,ZNF571-AS1:NR_038247:exon4,ZNF571-AS1:NR_038247:exon5,ZNF571:N…
chr19	48281841	48287943	*	431	221	210	NA	NA	NA	249	67	182	463	243	220	219	215	4	378	176	202	258	233	25	762	713	49	0.512761	NA	0.269076	0.524838	0.981735	0.465608	0.903101	0.935696	6.57468e-90	1.14979e-88	0.0170973	-36.2273	SELENOW	exonic	SELENOW:NM_003009:exon4,SELENOW:NM_003009:exon2,SELENOW:NM_003009:exon1,SELENOW:NM_003009:exon5,SELENOW:NM_003009:exon3,SELENOW:NM_003009:exon6
chr19	54544079	54567207	*	453	334	119	NA	NA	NA	177	138	39	10	0	10	117	64	53	157	65	92	36	21	15	NA	NA	NA	0.737307	NA	0.779661	0	0.547009	0.414013	0.583333	NA	2.34915e-14	3.13101e-14	0.00992721	25.3629	VSTM1	exonic	VSTM1:NM_001288791:exon5,VSTM1:NR_110142:exon5,VSTM1:NM_001288792:exon7,VSTM1:NM_198481:exon7,VSTM1:NR_110142:exon10,VSTM1:NM_001288792:exon5,VSTM1:NR_110142:exon7,VSTM1:NM_198481:exon5,VSTM1:NR_110142:exon9,VSTM1:NM_198481:exon3,VSTM1:NM_001288791:exon9,VSTM1:NM_001288792:exon4,VSTM1:NR_110142:exon2,VSTM1:NM_198481:exon1,VSTM1:NM_001288791:exon3,VSTM1:NM_001288791:exon2,VSTM1:NM_001288793:exon5,…
chr20	23016056	23017314	*	335	109	226	91	7	84	245	3	242	1006	387	619	392	287	105	341	223	118	797	334	463	903	517	386	0.325373	0.0769231	0.0122449	0.384692	0.732143	0.653959	0.419072	0.572536	6.70093e-61	5.46708e-60	0.0158399	-25.7662	SSTR4	exonic	SSTR4:NM_001052:exon1

## Sheet: CPGI
chr	start	end	strand	M-P10-1_coverage	M-P10-1_numCs	M-P10-1_numTs	M-P11-1_coverage	M-P11-1_numCs	M-P11-1_numTs	M-P12-1_coverage	M-P12-1_numCs	M-P12-1_numTs	P3-1_coverage	P3-1_numCs	P3-1_numTs	M-P10-2_coverage	M-P10-2_numCs	M-P10-2_numTs	M-P11-2_coverage	M-P11-2_numCs	M-P11-2_numTs	M-P12-2_coverage	M-P12-2_numCs	M-P12-2_numTs	P3-2_coverage	P3-2_numCs	P3-2_numTs	M-P10-1_freq	M-P11-1_freq	M-P12-1_freq	P3-1_freq	M-P10-2_freq	M-P11-2_freq	M-P12-2_freq	P3-2_freq	pvalue	qvalue	P-value(paired Ttest)	meth.diff	Gene	Gene Region	ExonCover	Promoter
chr1	17475702	17476075	*	566	252	314	NA	NA	NA	252	77	175	671	191	480	439	378	61	392	312	80	465	242	223	647	359	288	0.44523	NA	0.305556	0.28465	0.861048	0.795918	0.52043	0.554869	3.65353e-76	6.96358e-75	0.0375899	-31.5209	PADI2(dist=29754),PADI1(dist=55546)	intergenic		NO
chr1	91185156	91185577	*	547	97	450	134	34	100	145	9	136	342	44	298	266	97	169	659	347	312	343	78	265	NA	NA	NA	0.177331	0.253731	0.062069	0.128655	0.364662	0.526555	0.227405	NA	7.758e-45	6.83114e-44	0.0238439	-25.4138	BARHL2(dist=2362),LOC105378853(dist=62964)	intergenic		NO
chr1	200842196	200843388	*	722	415	307	NA	NA	NA	354	128	226	681	261	420	711	632	79	960	620	340	550	344	206	259	172	87	0.574792	NA	0.361582	0.38326	0.888889	0.645833	0.625455	0.664093	3.88232e-63	5.52715e-62	0.00264464	-25.5305	GPR25	exonic	GPR25:NM_005298:exon1	YES
chr1	227746157	227746454	*	372	100	272	162	89	73	73	35	38	92	43	49	296	263	33	569	413	156	32	28	4	179	133	46	0.268817	0.549383	0.479452	0.467391	0.888514	0.725835	0.875	0.743017	7.38985e-64	1.0686e-62	0.0310829	-39.5907	CDC42BPA(dist=240331),ZNF678(dist=4766)	intergenic		NO
chr1	228657327	228657561	*	110	42	68	47	13	34	54	9	45	NA	NA	NA	108	62	46	184	112	72	80	33	47	NA	NA	NA	0.381818	0.276596	0.166667	NA	0.574074	0.608696	0.4125	NA	2.66494e-09	6.24819e-09	0.0242638	-25.3134	MIR4666A(dist=7474),RNF187(dist=17507)	intergenic		NO
chr2	131797362	131798088	*	1413	276	1137	NA	NA	NA	679	23	656	986	181	805	253	123	130	473	307	166	1078	314	764	2251	1142	1109	0.195329	NA	0.0338733	0.18357	0.486166	0.649049	0.29128	0.50733	1.65975e-175	1.91005e-173	0.0043146	-30.9159	ARHGEF4	exonic	ARHGEF4:NM_032995:exon6,ARHGEF4:NM_032995:exon7,ARHGEF4:NM_015320:exon7,ARHGEF4:NM_015320:exon8	NO
chr2	172945911	172946212	*	105	20	85	NA	NA	NA	20	0	20	34	0	34	46	33	13	80	17	63	53	19	34	79	33	46	0.190476	NA	0	0	0.717391	0.2125	0.358491	0.417722	9.04246e-10	2.19653e-09	0.0126518	-26.9563	METAP1D(NM_001322278:c.*777_*1078del0,NM_199227:c.*777_*1078del0,NM_001322279:c.*777_*1078del0)	UTR3	METAP1D:NM_001322278:exon10,METAP1D:NM_001322279:exon10,METAP1D:NM_199227:exon10,METAP1D:NR_136276:exon9,METAP1D:NR_136273:exon9	NO
chr3	147113608	147114479	*	1188	135	1053	135	14	121	725	195	530	964	88	876	897	387	510	939	440	499	832	244	588	1216	575	641	0.113636	0.103704	0.268966	0.0912863	0.431438	0.468584	0.293269	0.472862	9.43402e-148	7.58914e-146	0.0474514	-28.0364	ZIC4	exonic	ZIC4:NM_001168378:exon3,ZIC4:NM_001168379:exon3,ZIC4:NM_032153:exon3	NO
chr4	26030420	26030692	*	413	25	388	18	3	15	444	8	436	26	0	26	160	47	113	381	142	239	91	11	80	NA	NA	NA	0.0605327	0.166667	0.018018	0	0.29375	0.372703	0.120879	NA	5.71678e-51	5.87692e-50	0.0450413	-27.65	SMIM20(dist=98919),RBPJ(dist=290640)	intergenic		NO
chr4	72897564	72897964	*	696	65	631	110	27	83	402	8	394	447	47	400	354	126	228	718	333	385	790	210	580	NA	NA	NA	0.0933908	0.245455	0.0199005	0.105145	0.355932	0.463788	0.265823	NA	5.65117e-86	1.31899e-84	0.00281976	-27.0469	NPFFR2	exonic	NPFFR2:NM_004885:exon1	YES
chr5	43000343	43000791	*	632	55	577	196	12	184	366	14	352	171	26	145	365	147	218	598	228	370	602	169	433	NA	NA	NA	0.0870253	0.0612245	0.0382514	0.152047	0.40274	0.381271	0.280731	NA	4.03907e-74	7.38782e-73	0.00730834	-26.9216	FLJ32255(dist=6908),LOC648987(dist=14040)	intergenic		NO
chr6	43214369	43214591	*	55	32	23	12	5	7	16	11	5	203	83	120	12	11	1	34	20	14	NA	NA	NA	691	502	189	0.581818	0.416667	0.6875	0.408867	0.916667	0.588235	NA	0.726483	3.67543e-15	1.19146e-14	0.0337654	-26.516	TTBK1	exonic	TTBK1:NM_032538:exon2	NO
chr8	142734083	142734331	*	156	90	66	NA	NA	NA	179	69	110	39	21	18	230	183	47	NA	NA	NA	64	41	23	354	261	93	0.576923	NA	0.385475	0.538462	0.795652	NA	0.640625	0.737288	9.63012e-18	3.48898e-17	0.0053649	-26.7173	MROH5(dist=216753),MIR1302-7(dist=133272)	intergenic		NO
chr9	70176487	70177962	*	NA	NA	NA	142	41	101	156	31	125	312	148	164	120	113	7	334	219	115	297	150	147	180	126	54	NA	0.288732	0.198718	0.474359	0.941667	0.655689	0.505051	0.7	1.07729e-29	5.8494e-29	0.0181528	-29.2405	FOXD4L5	exonic	FOXD4L5:NM_001126334:exon1	YES
chr9	98788494	98788743	*	354	213	141	NA	NA	NA	226	41	185	156	73	83	116	111	5	313	251	62	57	36	21	185	153	32	0.601695	NA	0.181416	0.467949	0.956897	0.801917	0.631579	0.827027	3.96525e-50	3.97762e-49	0.00632953	-37.6869	LINC00092(dist=4401),LOC158435(dist=39378)	intergenic		NO
chr11	69285724	69286479	*	235	107	128	NA	NA	NA	402	90	312	188	116	72	30	27	3	105	59	46	89	43	46	395	357	38	0.455319	NA	0.223881	0.617021	0.9	0.561905	0.483146	0.903797	1.96129e-55	2.26966e-54	0.0292634	-40.5743	LOC102724265(dist=41335),LINC01488(dist=13850)	intergenic		NO
chr11	76849067	76849565	*	695	203	492	NA	NA	NA	467	90	377	1707	435	1272	579	429	150	939	813	126	712	322	390	2165	1741	424	0.292086	NA	0.192719	0.254833	0.740933	0.865815	0.452247	0.804157	0	0	0.0386986	-49.8244	MYO7A	intronic		NO
chr12	1973739	1974958	*	227	76	151	70	43	27	112	35	77	269	149	120	322	252	70	126	92	34	573	296	277	957	890	67	0.334802	0.614286	0.3125	0.553903	0.782609	0.730159	0.516579	0.92999	5.39216e-54	6.08695e-53	0.0332206	-32.6606	CACNA2D4	intronic		NO
chr12	34260736	34261698	*	428	64	364	152	14	138	NA	NA	NA	88	8	80	339	150	189	396	146	250	70	12	58	NA	NA	NA	0.149533	0.0921053	NA	0.0909091	0.442478	0.368687	0.171429	NA	2.19695e-29	1.17974e-28	0.0182862	-25.3866	ALG10(dist=79500),NONE(dist=NONE)	intergenic		NO
chr15	68113241	68113520	*	249	25	224	106	28	78	138	7	131	102	6	96	186	84	102	297	200	97	225	38	187	529	209	320	0.100402	0.264151	0.0507246	0.0588235	0.451613	0.673401	0.168889	0.395085	3.51782e-47	3.27873e-46	0.0176168	-31.834	SKOR1	intronic		NO
chr15	85360192	85360574	*	215	85	130	146	78	68	77	5	72	333	50	283	155	121	34	415	363	52	172	48	124	57	25	32	0.395349	0.534247	0.0649351	0.15015	0.780645	0.874699	0.27907	0.438596	2.16428e-62	3.01898e-61	0.00359705	-41.4372	ALPK3	exonic	ALPK3:NM_020778:exon1	YES
chr16	71475334	71475938	*	601	206	395	NA	NA	NA	179	45	134	402	177	225	169	107	62	216	148	68	582	301	281	241	190	51	0.342762	NA	0.251397	0.440299	0.633136	0.685185	0.517182	0.788382	3.51452e-36	2.36945e-35	0.0064843	-25.5452	LINC02136(dist=14967),ZNF23(dist=5565)	intergenic		NO
chr17	1880789	1881116	*	343	84	259	76	43	33	160	15	145	200	28	172	163	131	32	217	188	29	210	51	159	429	170	259	0.244898	0.565789	0.09375	0.14	0.803681	0.866359	0.242857	0.39627	2.26026e-42	1.86348e-41	0.0357717	-31.1703	RTN4RL1	intronic		NO
chr17	8702342	8702824	*	208	123	85	NA	NA	NA	278	76	202	190	130	60	70	68	2	257	252	5	213	153	60	181	175	6	0.591346	NA	0.273381	0.684211	0.971429	0.980545	0.71831	0.966851	5.69354e-67	8.85092e-66	0.0159278	-41.2065	MFSD6L	exonic	MFSD6L:NM_152599:exon1	YES
chr17	64831193	64831574	*	271	44	227	184	18	166	164	3	161	338	10	328	219	96	123	296	145	151	NA	NA	NA	60	29	31	0.162362	0.0978261	0.0182927	0.0295858	0.438356	0.489865	NA	0.483333	3.85318e-70	6.43681e-69	0.0188699	-39.1195	PRKCA(dist=24331),CACNG5(dist=41817)	intergenic		NO
chr18	14997380	15000542	*	2861	1237	1624	120	76	44	312	152	160	6213	3381	2832	1621	1103	518	1110	907	203	2310	1498	812	8365	6987	1378	0.432366	0.633333	0.487179	0.544182	0.680444	0.817117	0.648485	0.835266	0	0	0.00502535	-27.3075	LINC01443(dist=23625),LOC644669(dist=313013)	intergenic		NO
chr19	19650683	19651274	*	765	430	335	NA	NA	NA	109	32	77	1417	570	847	603	519	84	388	235	153	563	304	259	2308	1888	420	0.562092	NA	0.293578	0.402258	0.860697	0.60567	0.539964	0.818024	1.89777e-134	1.23815e-132	0.0235911	-31.2359	CILP2	exonic	CILP2:NM_153221:exon3	NO
chr19	22805800	22806721	*	655	120	535	96	4	92	78	5	73	310	92	218	425	280	145	265	108	157	409	207	202	700	437	263	0.183206	0.0416667	0.0641026	0.296774	0.658824	0.407547	0.506112	0.624286	2.6643e-96	7.63869e-95	0.00129335	-37.9622	LINC01785	ncRNA_exonic	LINC01785:NR_135233:exon1	YES
chr19	45281133	45281355	*	360	205	155	70	31	39	326	23	303	536	122	414	191	151	40	513	311	202	494	109	385	1022	693	329	0.569444	0.442857	0.0705521	0.227612	0.790576	0.606238	0.220648	0.678082	6.39508e-57	7.64621e-56	0.0386764	-27.4478	CBLC	exonic	CBLC:NM_012116:exon1,CBLC:NM_001130852:exon1	YES
chr19	45737482	45738145	*	898	581	317	135	34	101	355	24	331	779	418	361	37	35	2	527	218	309	260	141	119	1774	1656	118	0.646993	0.251852	0.0676056	0.536585	0.945946	0.413662	0.542308	0.933484	5.04317e-106	1.74111e-104	0.0159378	-30.1297	EXOC3L2	upstream		NO
chr20	23015716	23016879	*	1524	493	1031	208	19	189	965	48	917	2329	538	1791	1212	888	324	1192	617	575	1730	438	1292	2508	1216	1292	0.323491	0.0913462	0.0497409	0.231	0.732673	0.517617	0.253179	0.484848	2.19119e-185	3.24209e-183	0.0101647	-25.7146	SSTR4	exonic	SSTR4:NM_001052:exon1	YES
chr22	50737809	50738961	*	704	595	109	310	20	290	403	14	389	6136	1120	5016	589	518	71	1687	801	886	1374	488	886	5876	3179	2697	0.84517	0.0645161	0.0347395	0.182529	0.879457	0.474807	0.355167	0.541014	0	0	0.0445704	-29.1846	PLXNB2	intronic		NO

## Sheet: Promoter
chr	start	end	strand	M-P10-1_coverage	M-P10-1_numCs	M-P10-1_numTs	M-P11-1_coverage	M-P11-1_numCs	M-P11-1_numTs	M-P12-1_coverage	M-P12-1_numCs	M-P12-1_numTs	P3-1_coverage	P3-1_numCs	P3-1_numTs	M-P10-2_coverage	M-P10-2_numCs	M-P10-2_numTs	M-P11-2_coverage	M-P11-2_numCs	M-P11-2_numTs	M-P12-2_coverage	M-P12-2_numCs	M-P12-2_numTs	P3-2_coverage	P3-2_numCs	P3-2_numTs	M-P10-1_freq	M-P11-1_freq	M-P12-1_freq	P3-1_freq	M-P10-2_freq	M-P11-2_freq	M-P12-2_freq	P3-2_freq	pvalue	qvalue	P-value(Paired Ttest)	meth.diff	Gene	Gene Region	ExonCover
chr2	113993345	113993845	*	91	27	64	44	12	32	28	0	28	32	29	3	34	20	14	232	123	109	34	12	22	230	225	5	0.296703	0.272727	0	0.90625	0.588235	0.530172	0.352941	0.978261	2.72703e-19	4.42892e-18	0.0275348	-36.8263	PAX8-AS1	ncRNA_intronic
chr7	140341286	140341786	*	26	0	26	NA	NA	NA	17	0	17	19	2	17	NA	NA	NA	14	3	11	24	8	16	11	5	6	0	NA	0	0.105263	NA	0.214286	0.333333	0.454545	1.43499e-05	6.58059e-05	0.0148716	-29.4273	DENND2A(NM_001318053:c.39089_39089delins-)	UTR5	DENND2A:NM_001318053:exon1
chr10	45406263	45406763	*	77	53	24	30	18	12	20	9	11	NA	NA	NA	84	84	0	48	42	6	26	16	10	NA	NA	NA	0.688312	0.6	0.45	NA	1	0.875	0.615385	NA	4.08767e-08	2.60931e-07	0.0293854	-26.8813	TMEM72-AS1	ncRNA_intronic
chr15	85427391	85427891	*	62	28	34	NA	NA	NA	13	8	5	11	6	5	50	43	7	NA	NA	NA	25	22	3	15	12	3	0.451613	NA	0.615385	0.545455	0.86	NA	0.88	0.8	1.11383e-07	6.80182e-07	0.024867	-36.7183	SLC28A1	upstream
chr15	102030187	102030687	*	341	127	214	11	0	11	19	1	18	377	164	213	306	173	133	404	288	116	469	228	241	1386	1004	382	0.372434	0	0.0526316	0.435013	0.565359	0.712871	0.486141	0.724387	2.0425e-39	1.1147e-37	0.0368892	-26.9665	PCSK6(NM_138319:c.314_314delins-,NM_002570:c.314_314delins-,NM_001291309:c.314_314delins-,NM_138323:c.314_314delins-,NM_138324:c.314_314delins-,NM_138325:c.314_314delins-,NM_138322:c.314_314delins-)	UTR5	PCSK6:NM_138322:exon1,PCSK6:NM_138325:exon1,PCSK6:NM_138324:exon1,PCSK6:NM_002570:exon1,PCSK6:NM_001291309:exon1,PCSK6:NM_138323:exon1,PCSK6:NM_138319:exon1
chr17	1173357	1173857	*	62	32	30	NA	NA	NA	12	1	11	19	1	18	13	13	0	33	25	8	55	43	12	160	106	54	0.516129	NA	0.0833333	0.0526316	1	0.757576	0.781818	0.6625	2.86068e-09	2.03877e-08	0.0106894	-35.0884	BHLHA9	upstream
chr19	7733471	7733971	*	76	37	39	NA	NA	NA	33	0	33	84	17	67	11	11	0	30	29	1	99	39	60	162	140	22	0.486842	NA	0	0.202381	1	0.966667	0.393939	0.864198	6.96613e-23	1.4859e-21	0.0212549	-44.5373	RETN	upstream
chr19	38041772	38042272	*	242	41	201	131	3	128	120	4	116	94	4	90	216	115	101	597	173	424	110	30	80	NA	NA	NA	0.169421	0.0229008	0.0333333	0.0425532	0.532407	0.289782	0.272727	NA	1.29146e-32	4.82929e-31	0.0163113	-25.5943	ZNF571-AS1	ncRNA_exonic	ZNF571-AS1:NR_038248:exon2
chr19	45280625	45281125	*	90	25	65	31	7	24	NA	NA	NA	53	6	47	90	58	32	61	26	35	50	7	43	157	87	70	0.277778	0.225806	NA	0.113208	0.644444	0.42623	0.14	0.55414	3.0155e-10	2.40115e-09	0.0419779	-27.8816	CBLC	upstream
