# Supplementary material for: Genome-wide methylation sequencing identifies progression-related epigenetic drivers in myelodysplastic syndromes
Source: Cell Death Dis. 2020 Nov 20;11(11):997. doi: 10.1038/s41419-020-03213-2 (PMC7679421; doi:10.1038/s41419-020-03213-2)
Supplement: Supplementary file 6 — Table S6 [file 41419_2020_3213_MOESM6_ESM.xlsx]

## Sheet: Sheet2
chr	start	end	strand	C1_coverage	C1_numCs	C1_numTs	C2_coverage	C2_numCs	C2_numTs	C3_coverage	C3_numCs	C3_numTs	C4_coverage	C4_numCs	C4_numTs	M-P10-1_coverage	M-P10-1_numCs	M-P10-1_numTs	M-P11-1_coverage	M-P11-1_numCs	M-P11-1_numTs	M-P12-1_coverage	M-P12-1_numCs	M-P12-1_numTs	P3-1_coverage	P3-1_numCs	P3-1_numTs	M-P10-2_coverage	M-P10-2_numCs	M-P10-2_numTs	M-P11-2_coverage	M-P11-2_numCs	M-P11-2_numTs	M-P12-2_coverage	M-P12-2_numCs	M-P12-2_numTs	P3-2_coverage	P3-2_numCs	P3-2_numTs	C1_freq	C2_freq	C3_freq	C4_freq	M-P10-1_freq	M-P11-1_freq	M-P12-1_freq	P3-1_freq	M-P10-2_freq	M-P11-2_freq
chr1	851812	852017	*	129	54	75	177	70	107	204	68	136	121	32	89	17	17	0	10	4	6	10	1	9	241	71	170	NA	NA	NA	11	11	0	85	31	54	262	217	45	0.418605	0.39548	0.333333	0.264463	1	0.4	0.1	0.294606	NA	1
chr1	1112096	1112219	*	220	136	84	230	151	79	199	122	77	220	130	90	89	65	24	NA	NA	NA	161	88	73	365	226	139	108	86	22	69	46	23	116	79	37	464	361	103	0.618182	0.656522	0.613065	0.590909	0.730337	NA	0.546584	0.619178	0.796296	0.666667
chr1	1394641	1396368	*	728	336	392	397	187	210	244	110	134	522	279	243	379	255	124	NA	NA	NA	156	40	116	248	48	200	118	113	5	261	141	120	91	55	36	654	422	232	0.461538	0.471033	0.45082	0.534483	0.672823	NA	0.25641	0.193548	0.957627	0.54023
chr1	1534588	1534736	*	480	314	166	300	218	82	287	186	101	300	175	125	216	167	49	NA	NA	NA	149	58	91	192	117	75	274	237	37	120	91	29	107	61	46	613	475	138	0.654167	0.726667	0.648084	0.583333	0.773148	NA	0.389262	0.609375	0.864964	0.758333
chr1	2559995	2560114	*	254	29	225	179	23	156	143	17	126	147	13	134	104	21	83	NA	NA	NA	116	7	109	212	24	188	187	48	139	194	76	118	80	14	66	320	66	254	0.114173	0.128492	0.118881	0.0884354	0.201923	NA	0.0603448	0.113208	0.256684	0.391753
chr1	6187237	6188332	*	1167	548	619	1586	860	726	1652	923	729	1251	541	710	844	494	350	NA	NA	NA	88	20	68	1678	903	775	288	222	66	448	285	163	511	269	242	2604	1813	791	0.46958	0.542245	0.558717	0.432454	0.585308	NA	0.227273	0.538141	0.770833	0.636161
chr1	6304341	6304578	*	291	18	273	328	21	307	251	19	232	96	9	87	230	29	201	62	2	60	189	9	180	144	11	133	284	72	212	380	64	316	276	35	241	537	129	408	0.0618557	0.0640244	0.0756972	0.09375	0.126087	0.0322581	0.047619	0.0763889	0.253521	0.168421
chr1	12254723	12254875	*	57	34	23	66	49	17	84	59	25	77	53	24	34	22	12	NA	NA	NA	50	30	20	50	34	16	30	23	7	43	37	6	34	28	6	207	166	41	0.596491	0.742424	0.702381	0.688312	0.647059	NA	0.6	0.68	0.766667	0.860465
chr1	16861796	16862426	*	2766	1617	1149	3146	1760	1386	2354	1387	967	1837	1164	673	2596	1830	766	866	450	416	965	412	553	1081	713	368	2483	2114	369	1951	1452	499	2131	1145	986	2463	1872	591	0.584599	0.559441	0.58921	0.633642	0.704931	0.51963	0.426943	0.659574	0.851389	0.744234
chr1	16973846	16974633	*	8536	1258	7278	4849	643	4206	3566	828	2738	2206	331	1875	3026	770	2256	772	273	499	1259	180	1079	874	137	737	1136	590	546	1195	569	626	1311	322	989	5990	2200	3790	0.147376	0.132605	0.232193	0.150045	0.254461	0.353627	0.142971	0.156751	0.519366	0.476151
chr1	17018960	17019187	*	736	211	525	824	123	701	852	266	586	1037	93	944	960	303	657	248	35	213	286	74	212	858	63	795	394	259	135	1051	390	661	748	257	491	1388	785	603	0.286685	0.149272	0.312207	0.0896818	0.315625	0.141129	0.258741	0.0734266	0.65736	0.371075
chr1	17025827	17026376	*	7807	593	7214	3522	977	2545	5419	302	5117	5032	206	4826	3114	652	2462	862	34	828	1097	48	1049	4131	293	3838	950	377	573	1964	281	1683	1196	269	927	8049	2520	5529	0.0759575	0.277399	0.0557298	0.040938	0.209377	0.0394432	0.0437557	0.0709271	0.396842	0.143075
chr1	17085541	17085672	*	3910	1813	2097	3218	1370	1848	1884	1053	831	1456	617	839	645	401	244	158	78	80	690	260	430	816	409	407	676	470	206	532	307	225	786	412	374	1789	1290	499	0.463683	0.42573	0.558917	0.423764	0.621705	0.493671	0.376812	0.501225	0.695266	0.577068
chr1	17475810	17475923	*	852	203	649	828	300	528	842	225	617	896	235	661	516	231	285	NA	NA	NA	252	77	175	671	191	480	384	324	60	392	312	80	465	242	223	647	359	288	0.238263	0.362319	0.267221	0.262277	0.447674	NA	0.305556	0.28465	0.84375	0.795918
chr1	18956834	18956948	*	309	22	287	281	21	260	268	27	241	202	17	185	167	21	146	116	13	103	114	0	114	282	23	259	155	38	117	194	35	159	148	19	129	435	84	351	0.0711974	0.0747331	0.100746	0.0841584	0.125749	0.112069	0	0.0815603	0.245161	0.180412
chr1	18966702	18967330	*	790	50	740	557	56	501	513	45	468	524	24	500	662	82	580	88	24	64	463	9	454	240	16	224	457	164	293	522	163	359	325	42	283	1030	240	790	0.0632911	0.100539	0.0877193	0.0458015	0.123867	0.272727	0.0194384	0.0666667	0.358862	0.312261
chr1	19600561	19600942	*	3152	251	2901	3176	348	2828	2599	343	2256	2061	368	1693	1413	575	838	469	99	370	311	28	283	1108	24	1084	865	582	283	749	466	283	1746	279	1467	1340	603	737	0.079632	0.109572	0.131974	0.178554	0.406936	0.211087	0.0900322	0.0216607	0.672832	0.622163
chr1	21945752	21946314	*	150	66	84	275	116	159	254	110	144	150	58	92	324	206	118	NA	NA	NA	50	4	46	364	109	255	60	47	13	213	194	19	124	24	100	405	204	201	0.44	0.421818	0.433071	0.386667	0.635802	NA	0.08	0.299451	0.783333	0.910798
chr1	27676287	27676605	*	1371	952	419	336	213	123	545	298	247	1397	655	742	609	492	117	80	17	63	236	32	204	229	111	118	130	122	8	743	369	374	175	112	63	1042	1007	35	0.694384	0.633929	0.546789	0.468862	0.807882	0.2125	0.135593	0.484716	0.938462	0.496635
chr1	28255547	28255749	*	128	119	9	202	195	7	309	300	9	185	185	0	372	344	28	52	51	1	168	152	16	71	70	1	167	132	35	363	300	63	42	31	11	NA	NA	NA	0.929688	0.965347	0.970874	1	0.924731	0.980769	0.904762	0.985915	0.790419	0.826446
chr1	29695909	29696142	*	100	93	7	126	104	22	99	84	15	46	41	5	83	69	14	22	18	4	13	12	1	16	15	1	22	10	12	106	43	63	40	25	15	50	30	20	0.93	0.825397	0.848485	0.891304	0.831325	0.818182	0.923077	0.9375	0.454545	0.40566
chr1	34632088	34632157	*	36	3	33	39	3	36	36	2	34	81	13	68	87	2	85	46	21	25	75	0	75	105	3	102	41	2	39	81	49	32	83	8	75	126	19	107	0.0833333	0.0769231	0.0555556	0.160494	0.0229885	0.456522	0	0.0285714	0.0487805	0.604938
chr1	40075765	40075942	*	517	293	224	724	447	277	399	214	185	228	97	131	132	89	43	NA	NA	NA	122	40	82	212	123	89	237	206	31	132	108	24	346	177	169	NA	NA	NA	0.566731	0.617403	0.536341	0.425439	0.674242	NA	0.327869	0.580189	0.869198	0.818182
chr1	46951536	46951650	*	559	51	508	748	79	669	909	117	792	489	40	449	330	50	280	112	31	81	338	21	317	518	52	466	220	90	130	732	248	484	379	65	314	1272	399	873	0.0912343	0.105615	0.128713	0.0817996	0.151515	0.276786	0.0621302	0.100386	0.409091	0.338798
chr1	47910848	47911260	*	675	27	648	10	2	8	10	0	10	12	1	11	651	49	602	380	28	352	583	11	572	11	1	10	716	201	515	548	181	367	NA	NA	NA	19	9	10	0.04	0.2	0	0.0833333	0.0752688	0.0736842	0.0188679	0.0909091	0.280726	0.330292
chr1	50888980	50889042	*	130	11	119	90	3	87	241	19	222	392	29	363	319	16	303	10	2	8	119	1	118	210	9	201	230	52	178	338	105	233	218	18	200	163	31	132	0.0846154	0.0333333	0.0788382	0.0739796	0.0501567	0.2	0.00840336	0.0428571	0.226087	0.310651
chr1	62480693	62480833	*	253	243	10	215	197	18	125	115	10	120	115	5	245	234	11	NA	NA	NA	40	32	8	50	48	2	151	126	25	74	67	7	60	40	20	NA	NA	NA	0.960474	0.916279	0.92	0.958333	0.955102	NA	0.8	0.96	0.834437	0.905405
chr1	63787094	63787597	*	357	54	303	391	45	346	439	70	369	256	38	218	525	132	393	191	32	159	337	24	313	194	10	184	164	66	98	376	139	237	287	36	251	156	35	121	0.151261	0.11509	0.159453	0.148438	0.251429	0.167539	0.0712166	0.0515464	0.402439	0.369681
chr1	75600834	75601194	*	699	24	675	698	28	670	720	17	703	546	43	503	476	16	460	NA	NA	NA	150	6	144	360	2	358	655	110	545	161	26	135	334	52	282	NA	NA	NA	0.0343348	0.0401146	0.0236111	0.0787546	0.0336134	NA	0.04	0.00555556	0.167939	0.161491
chr1	85513607	85513707	*	210	6	204	281	16	265	269	6	263	174	15	159	292	17	275	196	6	190	228	12	216	78	0	78	324	65	259	251	27	224	68	10	58	NA	NA	NA	0.0285714	0.0569395	0.0223048	0.0862069	0.0582192	0.0306122	0.0526316	0	0.200617	0.10757
chr1	91185300	91185442	*	10	2	8	399	33	366	142	10	132	344	29	315	187	32	155	134	34	100	65	2	63	174	13	161	170	54	116	267	97	170	169	34	135	NA	NA	NA	0.2	0.0827068	0.0704225	0.0843023	0.171123	0.253731	0.0307692	0.0747126	0.317647	0.363296
chr1	91194577	91194693	*	213	30	183	232	33	199	206	46	160	132	31	101	127	45	82	84	25	59	63	6	57	139	21	118	157	71	86	145	67	78	89	25	64	NA	NA	NA	0.140845	0.142241	0.223301	0.234848	0.354331	0.297619	0.0952381	0.151079	0.452229	0.462069
chr1	111150261	111150661	*	99	4	95	134	8	126	101	6	95	39	3	36	174	31	143	64	1	63	128	5	123	69	1	68	94	31	63	165	25	140	68	13	55	69	9	60	0.040404	0.0597015	0.0594059	0.0769231	0.178161	0.015625	0.0390625	0.0144928	0.329787	0.151515
chr1	111813533	111813802	*	351	26	325	240	28	212	276	17	259	66	7	59	410	127	283	190	29	161	200	14	186	90	4	86	522	227	295	180	64	116	281	50	231	NA	NA	NA	0.0740741	0.116667	0.0615942	0.106061	0.309756	0.152632	0.07	0.0444444	0.434866	0.355556
chr1	113286440	113286758	*	608	92	516	398	27	371	312	32	280	406	35	371	646	80	566	184	18	166	729	54	675	259	20	239	329	118	211	413	126	287	282	45	237	75	15	60	0.151316	0.0678392	0.102564	0.0862069	0.123839	0.0978261	0.0740741	0.0772201	0.358663	0.305085
chr1	119522855	119522973	*	221	47	174	234	39	195	239	48	191	120	27	93	383	79	304	176	53	123	196	7	189	NA	NA	NA	305	142	163	245	114	131	324	50	274	NA	NA	NA	0.21267	0.166667	0.200837	0.225	0.206266	0.301136	0.0357143	NA	0.465574	0.465306
chr1	145075717	145075764	*	266	8	258	320	24	296	399	22	377	434	31	403	140	6	134	NA	NA	NA	84	4	80	82	1	81	313	48	265	175	45	130	160	23	137	NA	NA	NA	0.0300752	0.075	0.0551378	0.0714286	0.0428571	NA	0.047619	0.0121951	0.153355	0.257143
chr1	151777706	151777837	*	468	418	50	274	235	39	307	267	40	252	217	35	160	147	13	22	20	2	30	25	5	128	102	26	151	131	20	108	74	34	197	142	55	272	161	111	0.893162	0.857664	0.869707	0.861111	0.91875	0.909091	0.833333	0.796875	0.86755	0.685185
chr1	167408459	167408954	*	1774	183	1591	1676	204	1472	1745	242	1503	1345	149	1196	1363	119	1244	233	35	198	648	96	552	710	34	676	1178	218	960	886	326	560	683	174	509	334	34	300	0.103157	0.121718	0.138682	0.110781	0.0873074	0.150215	0.148148	0.0478873	0.185059	0.367946
chr1	167422486	167422607	*	141	138	3	194	167	27	179	165	14	90	82	8	36	29	7	42	17	25	NA	NA	NA	45	35	10	89	82	7	NA	NA	NA	162	102	60	50	45	5	0.978723	0.860825	0.921788	0.911111	0.805556	0.404762	NA	0.777778	0.921348	NA
chr1	173794797	173795219	*	838	746	92	729	636	93	684	611	73	367	242	125	771	736	35	NA	NA	NA	115	107	8	620	501	119	344	248	96	502	454	48	234	143	91	242	106	136	0.890215	0.872428	0.893275	0.659401	0.954604	NA	0.930435	0.808065	0.72093	0.904382
chr1	181477640	181478073	*	62	59	3	24	21	3	24	19	5	20	19	1	25	13	12	12	4	8	12	4	8	NA	NA	NA	22	19	3	40	23	17	11	7	4	NA	NA	NA	0.951613	0.875	0.791667	0.95	0.52	0.333333	0.333333	NA	0.863636	0.575
chr1	197879662	197879903	*	543	75	468	540	64	476	550	71	479	466	62	404	544	125	419	242	49	193	358	19	339	306	26	280	558	236	322	307	101	206	451	70	381	NA	NA	NA	0.138122	0.118519	0.129091	0.133047	0.229779	0.202479	0.0530726	0.0849673	0.422939	0.32899
chr1	200843143	200843214	*	185	37	148	99	9	90	208	19	189	270	58	212	214	121	93	NA	NA	NA	199	52	147	184	13	171	231	187	44	80	51	29	276	156	120	96	33	63	0.2	0.0909091	0.0913462	0.214815	0.565421	NA	0.261307	0.0706522	0.809524	0.6375
chr1	201084036	201084467	*	2414	251	2163	3426	472	2954	2497	371	2126	1821	218	1603	1431	367	1064	NA	NA	NA	903	19	884	1340	213	1127	743	342	401	1251	520	731	1069	142	927	4545	1715	2830	0.103977	0.13777	0.148578	0.119714	0.256464	NA	0.021041	0.158955	0.460296	0.415667
chr1	201681992	201682124	*	227	207	20	174	156	18	176	147	29	133	112	21	81	72	9	71	66	5	NA	NA	NA	75	64	11	71	57	14	NA	NA	NA	122	82	40	96	73	23	0.911894	0.896552	0.835227	0.842105	0.888889	0.929577	NA	0.853333	0.802817	NA
chr1	209405250	209405373	*	143	53	90	329	128	201	299	129	170	520	226	294	224	129	95	NA	NA	NA	132	66	66	308	101	207	175	120	55	55	28	27	121	72	49	NA	NA	NA	0.370629	0.389058	0.431438	0.434615	0.575893	NA	0.5	0.327922	0.685714	0.509091
chr1	213697397	213697502	*	21	15	6	27	9	18	38	15	23	22	13	9	23	7	16	NA	NA	NA	12	1	11	27	8	19	32	25	7	13	8	5	40	24	16	NA	NA	NA	0.714286	0.333333	0.394737	0.590909	0.304348	NA	0.0833333	0.296296	0.78125	0.615385
chr1	226127223	226127695	*	1687	987	700	2098	1315	783	1705	1405	300	1060	598	462	1088	685	403	NA	NA	NA	263	104	159	573	371	202	410	374	36	343	290	53	742	444	298	1365	1061	304	0.585062	0.626787	0.824047	0.564151	0.629596	NA	0.395437	0.647469	0.912195	0.845481
chr1	226923525	226923771	*	384	366	18	299	273	26	248	239	9	140	124	16	156	146	10	NA	NA	NA	40	25	15	88	87	1	84	72	12	187	152	35	188	99	89	80	71	9	0.953125	0.913043	0.96371	0.885714	0.935897	NA	0.625	0.988636	0.857143	0.812834
chr1	227746058	227746361	*	521	263	258	333	227	106	186	121	65	150	102	48	452	189	263	182	107	75	107	67	40	138	79	59	288	265	23	651	482	169	56	48	8	170	143	27	0.504798	0.681682	0.650538	0.68	0.418142	0.587912	0.626168	0.572464	0.920139	0.740399
chr1	228657536	228657974	*	251	43	208	61	13	48	65	13	52	70	8	62	155	55	100	79	23	56	55	9	46	NA	NA	NA	154	87	67	179	94	85	47	23	24	NA	NA	NA	0.171315	0.213115	0.2	0.114286	0.354839	0.291139	0.163636	NA	0.564935	0.52514
chr1	240256209	240256272	*	NA	NA	NA	224	7	217	234	5	229	369	27	342	126	10	116	108	6	102	NA	NA	NA	250	4	246	279	56	223	216	37	179	234	17	217	NA	NA	NA	NA	0.03125	0.0213675	0.0731707	0.0793651	0.0555556	NA	0.016	0.200717	0.171296
chr1	246852945	246853606	*	584	343	241	259	98	161	106	20	86	181	49	132	246	25	221	55	0	55	188	6	182	21	6	15	169	41	128	260	25	235	245	59	186	NA	NA	NA	0.587329	0.378378	0.188679	0.270718	0.101626	0	0.0319149	0.285714	0.242604	0.0961538
chr2	1817284	1817420	*	1226	394	832	1071	575	496	797	693	104	826	719	107	224	199	25	NA	NA	NA	223	38	185	433	241	192	NA	NA	NA	472	331	141	469	241	228	991	948	43	0.32137	0.536881	0.869511	0.87046	0.888393	NA	0.170404	0.556582	NA	0.701271
chr2	5996609	5996745	*	155	149	6	200	187	13	135	120	15	48	47	1	144	130	14	33	33	0	NA	NA	NA	20	20	0	92	74	18	69	63	6	98	70	28	NA	NA	NA	0.96129	0.935	0.888889	0.979167	0.902778	1	NA	1	0.804348	0.913043
chr2	31231690	31231895	*	82	57	25	165	98	67	149	115	34	148	105	43	23	13	10	12	6	6	NA	NA	NA	62	46	16	68	55	13	32	25	7	18	16	2	NA	NA	NA	0.695122	0.593939	0.771812	0.709459	0.565217	0.5	NA	0.741935	0.808824	0.78125
chr2	38301277	38301774	*	978	52	926	1510	64	1446	1110	58	1052	884	72	812	1216	205	1011	333	20	313	351	15	336	736	31	705	666	216	450	620	101	519	443	50	393	NA	NA	NA	0.0531697	0.0423841	0.0522523	0.081448	0.168586	0.0600601	0.042735	0.0421196	0.324324	0.162903
chr2	45029060	45029289	*	876	34	842	765	50	715	731	52	679	539	46	493	360	54	306	98	10	88	288	10	278	191	9	182	497	127	370	408	85	323	223	24	199	NA	NA	NA	0.0388128	0.0653595	0.0711354	0.0853432	0.15	0.102041	0.0347222	0.0471204	0.255533	0.208333
chr2	45155141	45155504	*	637	56	581	562	61	501	754	73	681	555	79	476	475	91	384	77	6	71	171	2	169	497	49	448	503	177	326	512	156	356	265	18	247	939	184	755	0.0879121	0.108541	0.096817	0.142342	0.191579	0.0779221	0.0116959	0.0985915	0.351889	0.304688
chr2	54952256	54952615	*	192	46	146	147	41	106	180	45	135	160	43	117	132	50	82	71	13	58	122	9	113	68	11	57	119	65	54	84	29	55	58	22	36	NA	NA	NA	0.239583	0.278912	0.25	0.26875	0.378788	0.183099	0.0737705	0.161765	0.546218	0.345238
chr2	71123448	71123537	*	93	40	53	122	46	76	186	88	98	227	90	137	219	124	95	NA	NA	NA	122	12	110	114	33	81	133	112	21	152	97	55	93	36	57	170	132	38	0.430108	0.377049	0.473118	0.396476	0.56621	NA	0.0983607	0.289474	0.842105	0.638158
chr2	97435548	97435657	*	60	59	1	121	116	5	85	82	3	84	75	9	66	63	3	20	14	6	24	16	8	51	47	4	64	56	8	71	48	23	48	28	20	74	64	10	0.983333	0.958678	0.964706	0.892857	0.954545	0.7	0.666667	0.921569	0.875	0.676056
chr2	100217832	100218105	*	1038	869	169	1032	848	184	1105	952	153	677	627	50	405	309	96	NA	NA	NA	70	51	19	232	204	28	309	273	36	600	176	424	224	190	34	NA	NA	NA	0.837187	0.821705	0.861538	0.926145	0.762963	NA	0.728571	0.87931	0.883495	0.293333
chr2	101226754	101227056	*	748	231	517	541	93	448	264	54	210	284	73	211	304	98	206	140	45	95	269	31	238	NA	NA	NA	391	39	352	552	87	465	86	0	86	NA	NA	NA	0.308824	0.171904	0.204545	0.257042	0.322368	0.321429	0.115242	NA	0.0997442	0.157609
chr2	119614638	119615121	*	NA	NA	NA	224	39	185	104	2	102	80	2	78	427	58	369	159	9	150	280	5	275	191	26	165	498	212	286	268	57	211	88	25	63	206	119	87	NA	0.174107	0.0192308	0.025	0.135831	0.0566038	0.0178571	0.136126	0.425703	0.212687
chr2	119915603	119915690	*	65	6	59	160	8	152	139	11	128	110	10	100	60	12	48	149	9	140	115	13	102	135	6	129	80	40	40	293	74	219	47	9	38	245	43	202	0.0923077	0.05	0.0791367	0.0909091	0.2	0.0604027	0.113043	0.0444444	0.5	0.25256
chr2	122660254	122660378	*	72	26	46	99	42	57	78	29	49	74	28	46	47	25	22	NA	NA	NA	22	5	17	48	27	21	66	48	18	56	46	10	32	13	19	32	23	9	0.361111	0.424242	0.371795	0.378378	0.531915	NA	0.227273	0.5625	0.727273	0.821429
chr2	131796948	131797775	*	2443	601	1842	1952	537	1415	1901	343	1558	1966	423	1543	1280	295	985	NA	NA	NA	382	12	370	1012	201	811	253	123	130	290	165	125	1078	314	764	2193	1133	1060	0.246009	0.275102	0.180431	0.215158	0.230469	NA	0.0314136	0.198617	0.486166	0.568966
chr2	133013806	133014766	*	2338	822	1516	2594	931	1663	2162	807	1355	2559	833	1726	1536	469	1067	263	103	160	713	149	564	1316	318	998	914	351	563	1056	558	498	1273	502	771	1693	883	810	0.351583	0.358905	0.373265	0.325518	0.305339	0.391635	0.208976	0.241641	0.384026	0.528409
chr2	157185729	157186078	*	210	20	190	292	33	259	225	39	186	313	84	229	702	97	605	NA	NA	NA	259	26	233	84	12	72	129	43	86	282	235	47	223	61	162	NA	NA	NA	0.0952381	0.113014	0.173333	0.268371	0.138177	NA	0.100386	0.142857	0.333333	0.833333
chr2	164593164	164593253	*	342	8	334	387	20	367	448	20	428	396	9	387	260	4	256	90	3	87	80	0	80	207	3	204	351	50	301	269	56	213	267	29	238	NA	NA	NA	0.0233918	0.0516796	0.0446429	0.0227273	0.0153846	0.0333333	0	0.0144928	0.14245	0.208178
chr2	171676788	171676875	*	191	13	178	216	26	190	287	38	249	102	23	79	216	88	128	NA	NA	NA	102	10	92	197	23	174	145	72	73	88	55	33	183	40	143	192	41	151	0.0680628	0.12037	0.132404	0.22549	0.407407	NA	0.0980392	0.116751	0.496552	0.625
chr2	172946197	172946270	*	79	12	67	90	9	81	81	9	72	95	19	76	178	54	124	NA	NA	NA	50	1	49	75	7	68	48	34	14	87	30	57	115	32	83	97	35	62	0.151899	0.1	0.111111	0.2	0.303371	NA	0.02	0.0933333	0.708333	0.344828
chr2	172951640	172951797	*	211	21	190	93	11	82	143	15	128	102	14	88	223	28	195	10	0	10	130	9	121	12	0	12	219	51	168	10	1	9	16	5	11	29	6	23	0.0995261	0.11828	0.104895	0.137255	0.125561	0	0.0692308	0	0.232877	0.1
chr2	172951906	172952000	*	64	2	62	157	9	148	117	3	114	79	10	69	158	13	145	87	21	66	120	5	115	100	4	96	151	28	123	214	97	117	186	30	156	161	25	136	0.03125	0.0573248	0.025641	0.126582	0.0822785	0.241379	0.0416667	0.04	0.18543	0.453271
chr2	172960868	172961185	*	446	39	407	281	24	257	271	30	241	118	7	111	334	55	279	162	53	109	231	10	221	70	6	64	288	121	167	437	177	260	81	16	65	253	45	208	0.0874439	0.0854093	0.110701	0.059322	0.164671	0.32716	0.04329	0.0857143	0.420139	0.405034
chr2	176969563	176969786	*	238	17	221	317	23	294	307	23	284	286	37	249	388	58	330	60	6	54	52	1	51	168	12	156	374	118	256	496	136	360	267	33	234	822	135	687	0.0714286	0.0725552	0.0749186	0.129371	0.149485	0.1	0.0192308	0.0714286	0.315508	0.274194
chr2	176972656	176972830	*	790	42	748	774	64	710	833	59	774	984	72	912	211	11	200	238	29	209	297	20	277	578	28	550	275	87	188	634	145	489	411	86	325	1968	631	1337	0.0531646	0.0826873	0.0708283	0.0731707	0.0521327	0.121849	0.0673401	0.0484429	0.316364	0.228707
chr2	177024709	177024921	*	1314	77	1237	583	28	555	896	41	855	788	44	744	553	78	475	155	20	135	335	1	334	309	15	294	549	156	393	414	137	277	158	8	150	913	172	741	0.0585997	0.0480274	0.0457589	0.0558376	0.141049	0.129032	0.00298507	0.0485437	0.284153	0.330918
chr2	177027245	177027793	*	55	5	50	150	31	119	120	25	95	NA	NA	NA	375	105	270	80	11	69	294	23	271	79	10	69	299	117	182	202	77	125	80	14	66	242	90	152	0.0909091	0.206667	0.208333	NA	0.28	0.1375	0.0782313	0.126582	0.391304	0.381188
chr2	220197274	220197577	*	164	34	130	369	78	291	324	52	272	280	40	240	140	38	102	70	27	43	154	16	138	215	23	192	107	50	57	140	82	58	200	51	149	208	73	135	0.207317	0.211382	0.160494	0.142857	0.271429	0.385714	0.103896	0.106977	0.46729	0.585714
chr2	221815389	221815487	*	27	26	1	29	25	4	26	24	2	NA	NA	NA	29	25	4	10	10	0	15	9	6	NA	NA	NA	25	18	7	29	26	3	28	11	17	NA	NA	NA	0.962963	0.862069	0.923077	NA	0.862069	1	0.6	NA	0.72	0.896552
chr2	221969413	221969551	*	294	79	215	236	71	165	253	78	175	152	42	110	179	17	162	42	2	40	52	0	52	60	17	43	100	55	45	52	27	25	152	46	106	NA	NA	NA	0.268707	0.300847	0.3083	0.276316	0.0949721	0.047619	0	0.283333	0.55	0.519231
chr2	237077221	237077337	*	627	66	561	720	82	638	861	116	745	783	84	699	414	28	386	252	26	226	324	42	282	845	60	785	384	100	284	403	91	312	462	108	354	1221	268	953	0.105263	0.113889	0.134727	0.10728	0.0676328	0.103175	0.12963	0.0710059	0.260417	0.225806
chr2	237081902	237082067	*	290	19	271	432	49	383	488	36	452	350	38	312	634	56	578	88	24	64	200	18	182	523	24	499	251	85	166	248	97	151	239	49	190	729	125	604	0.0655172	0.113426	0.0737705	0.108571	0.0883281	0.272727	0.09	0.0458891	0.338645	0.391129
chr2	239431513	239432059	*	264	191	73	253	186	67	258	170	88	197	137	60	86	65	21	NA	NA	NA	58	11	47	157	49	108	68	63	5	130	70	60	61	29	32	293	165	128	0.723485	0.735178	0.658915	0.695431	0.755814	NA	0.189655	0.312102	0.926471	0.538462
chr2	239560806	239561061	*	177	167	10	163	153	10	225	194	31	103	94	9	110	95	15	27	27	0	57	50	7	39	33	6	63	47	16	97	82	15	85	62	23	NA	NA	NA	0.943503	0.93865	0.862222	0.912621	0.863636	1	0.877193	0.846154	0.746032	0.845361
chr3	2141107	2141452	*	1018	38	980	352	14	338	191	14	177	204	12	192	262	11	251	100	1	99	310	4	306	NA	NA	NA	613	128	485	456	78	378	50	7	43	NA	NA	NA	0.0373281	0.0397727	0.0732984	0.0588235	0.0419847	0.01	0.0129032	NA	0.208809	0.171053
chr3	45077251	45078298	*	1952	501	1451	508	138	370	558	77	481	1269	509	760	535	331	204	NA	NA	NA	317	3	314	90	21	69	90	82	8	81	66	15	146	40	106	NA	NA	NA	0.25666	0.271654	0.137993	0.401103	0.618692	NA	0.00946372	0.233333	0.911111	0.814815
chr3	49590835	49591601	*	464	75	389	266	77	189	315	100	215	258	31	227	258	37	221	NA	NA	NA	240	24	216	96	22	74	290	133	157	222	84	138	129	42	87	67	28	39	0.161638	0.289474	0.31746	0.120155	0.143411	NA	0.1	0.229167	0.458621	0.378378
chr3	62356187	62356378	*	998	49	949	1114	46	1068	1064	66	998	913	53	860	1081	80	1001	60	2	58	471	20	451	769	35	734	680	157	523	982	161	821	491	32	459	201	41	160	0.0490982	0.0412926	0.0620301	0.0580504	0.0740056	0.0333333	0.0424628	0.0455137	0.230882	0.163951
chr3	62357886	62358479	*	2561	130	2431	689	43	646	897	64	833	1012	86	926	562	53	509	77	10	67	130	3	127	197	4	193	1003	213	790	175	68	107	361	78	283	126	43	83	0.0507614	0.0624093	0.0713489	0.0849802	0.0943061	0.12987	0.0230769	0.0203046	0.212363	0.388571
chr3	62859523	62860443	*	2485	62	2423	2126	94	2032	1858	97	1761	1548	75	1473	2155	145	2010	445	17	428	941	28	913	423	6	417	1897	396	1501	1285	148	1137	1295	149	1146	NA	NA	NA	0.0249497	0.0442145	0.0522067	0.0484496	0.0672854	0.0382022	0.0297556	0.0141844	0.208751	0.115175
chr3	64671531	64672364	*	145	7	138	120	4	116	164	4	160	99	5	94	325	14	311	NA	NA	NA	126	5	121	123	1	122	357	52	305	160	20	140	55	8	47	NA	NA	NA	0.0482759	0.0333333	0.0243902	0.0505051	0.0430769	NA	0.0396825	0.00813008	0.145658	0.125
chr3	66585731	66585935	*	213	206	7	210	199	11	131	124	7	133	124	9	212	205	7	NA	NA	NA	63	59	4	44	43	1	78	60	18	77	66	11	21	15	6	NA	NA	NA	0.967136	0.947619	0.946565	0.932331	0.966981	NA	0.936508	0.977273	0.769231	0.857143
chr3	98624321	98624758	*	400	385	15	520	485	35	381	360	21	NA	NA	NA	503	463	40	60	57	3	78	76	2	NA	NA	NA	339	271	68	264	216	48	266	228	38	NA	NA	NA	0.9625	0.932692	0.944882	NA	0.920477	0.95	0.974359	NA	0.79941	0.818182
chr3	121902845	121903138	*	643	21	622	844	51	793	629	32	597	767	63	704	915	49	866	273	31	242	568	12	556	395	18	377	913	210	703	751	180	571	620	61	559	NA	NA	NA	0.0326594	0.0604265	0.0508744	0.0821382	0.0535519	0.113553	0.0211268	0.0455696	0.230011	0.23968
chr3	128322726	128323039	*	297	74	223	333	101	232	130	26	104	190	33	157	308	15	293	60	23	37	86	10	76	NA	NA	NA	218	94	124	353	240	113	39	15	24	222	134	88	0.249158	0.303303	0.2	0.173684	0.0487013	0.383333	0.116279	NA	0.431193	0.679887
chr3	137379526	137379624	*	103	97	6	184	178	6	176	172	4	103	98	5	124	116	8	40	39	1	NA	NA	NA	67	66	1	101	80	21	123	100	23	86	75	11	NA	NA	NA	0.941748	0.967391	0.977273	0.951456	0.935484	0.975	NA	0.985075	0.792079	0.813008
chr3	137483375	137483621	*	594	65	529	895	131	764	723	114	609	697	81	616	503	44	459	20	1	19	319	31	288	513	48	465	258	109	149	561	209	352	432	81	351	60	15	45	0.109428	0.146369	0.157676	0.116212	0.0874751	0.05	0.0971787	0.0935673	0.422481	0.372549
chr3	147111561	147111722	*	358	20	338	487	65	422	611	86	525	551	45	506	614	86	528	10	1	9	212	27	185	393	27	366	553	249	304	707	312	395	410	102	308	415	111	304	0.0558659	0.13347	0.140753	0.0816697	0.140065	0.1	0.127358	0.0687023	0.450271	0.441301
chr3	147113463	147114622	*	1725	236	1489	1841	265	1576	1524	198	1326	1249	208	1041	1188	135	1053	135	14	121	725	195	530	964	88	876	912	388	524	939	440	499	832	244	588	1216	575	641	0.136812	0.143944	0.129921	0.166533	0.113636	0.103704	0.268966	0.0912863	0.425439	0.468584
chr3	147142297	147142388	*	266	46	220	308	41	267	385	44	341	383	59	324	273	42	231	77	10	67	NA	NA	NA	300	28	272	181	59	122	287	85	202	182	18	164	NA	NA	NA	0.172932	0.133117	0.114286	0.154047	0.153846	0.12987	NA	0.0933333	0.325967	0.296167
chr3	185911519	185911800	*	1622	400	1222	1326	251	1075	1250	287	963	1036	244	792	378	274	104	NA	NA	NA	166	8	158	350	63	287	288	277	11	298	201	97	582	162	420	NA	NA	NA	0.246609	0.189291	0.2296	0.235521	0.724868	NA	0.0481928	0.18	0.961806	0.674497
chr3	195416521	195416680	*	596	417	179	459	280	179	397	223	174	492	314	178	561	474	87	NA	NA	NA	20	16	4	373	232	141	202	92	110	178	86	92	270	135	135	315	141	174	0.699664	0.610022	0.561713	0.638211	0.84492	NA	0.8	0.621984	0.455446	0.483146
chr3	195908471	195908607	*	181	119	62	204	135	69	204	136	68	112	68	44	116	83	33	NA	NA	NA	52	29	23	48	25	23	92	45	47	148	65	83	52	17	35	80	16	64	0.657459	0.661765	0.666667	0.607143	0.715517	NA	0.557692	0.520833	0.48913	0.439189
chr3	196763256	196763582	*	525	330	195	696	496	200	587	417	170	428	290	138	300	281	19	NA	NA	NA	59	54	5	225	201	24	208	176	32	125	102	23	152	114	38	78	54	24	0.628571	0.712644	0.710392	0.67757	0.936667	NA	0.915254	0.893333	0.846154	0.816
chr4	617701	618192	*	75	33	42	58	16	42	63	20	43	62	15	47	166	66	100	NA	NA	NA	39	3	36	110	15	95	154	105	49	249	127	122	102	38	64	370	226	144	0.44	0.275862	0.31746	0.241935	0.39759	NA	0.0769231	0.136364	0.681818	0.51004
chr4	1396999	1397270	*	361	47	314	572	40	532	493	29	464	610	76	534	589	16	573	130	2	128	473	54	419	922	27	895	620	204	416	1010	285	725	190	29	161	1131	302	829	0.130194	0.0699301	0.0588235	0.12459	0.0271647	0.0153846	0.114165	0.0292842	0.329032	0.282178
chr4	1398135	1398558	*	911	144	767	1136	166	970	1080	132	948	338	65	273	396	48	348	NA	NA	NA	103	10	93	1536	162	1374	368	90	278	260	109	151	376	63	313	1606	416	1190	0.158068	0.146127	0.122222	0.192308	0.121212	NA	0.0970874	0.105469	0.244565	0.419231
chr4	4856915	4857442	*	132	15	117	79	7	72	71	8	63	141	8	133	281	25	256	135	16	119	120	7	113	75	8	67	174	54	120	183	41	142	43	9	34	159	31	128	0.113636	0.0886076	0.112676	0.0567376	0.088968	0.118519	0.0583333	0.106667	0.310345	0.224044
chr4	5894271	5894464	*	317	55	262	431	61	370	865	96	769	1476	256	1220	843	69	774	327	59	268	NA	NA	NA	480	35	445	494	227	267	1076	520	556	417	132	285	1512	777	735	0.173502	0.141531	0.110983	0.173442	0.0818505	0.180428	NA	0.0729167	0.459514	0.483271
chr4	7329024	7329551	*	839	631	208	458	308	150	451	325	126	174	115	59	263	216	47	36	16	20	NA	NA	NA	196	133	63	107	81	26	111	40	71	253	146	107	944	574	370	0.752086	0.672489	0.720621	0.66092	0.821293	0.444444	NA	0.678571	0.757009	0.36036
chr4	7416710	7417025	*	140	42	98	88	12	76	80	17	63	29	4	25	122	12	110	NA	NA	NA	22	0	22	22	1	21	89	50	39	56	12	44	22	6	16	74	31	43	0.3	0.136364	0.2125	0.137931	0.0983607	NA	0	0.0454545	0.561798	0.214286
chr4	8582535	8583055	*	1793	501	1292	1905	749	1156	1663	514	1149	1864	506	1358	1130	308	822	125	45	80	30	6	24	969	441	528	743	403	340	949	410	539	952	478	474	3211	1926	1285	0.27942	0.393176	0.30908	0.271459	0.272566	0.36	0.2	0.455108	0.542396	0.432034
chr4	8790863	8790942	*	21	14	7	48	36	12	64	42	22	69	31	38	66	40	26	NA	NA	NA	22	11	11	73	56	17	29	21	8	38	25	13	32	19	13	114	109	5	0.666667	0.75	0.65625	0.449275	0.606061	NA	0.5	0.767123	0.724138	0.657895
chr4	8863612	8863796	*	773	54	719	1062	95	967	1016	105	911	909	73	836	1039	115	924	280	26	254	566	76	490	1470	90	1380	953	308	645	1200	288	912	709	129	580	1842	445	1397	0.0698577	0.0894539	0.103346	0.080308	0.110683	0.0928571	0.134276	0.0612245	0.32319	0.24
chr4	8895943	8896023	*	217	14	203	272	27	245	136	12	124	444	45	399	517	45	472	160	20	140	232	31	201	410	24	386	213	79	134	371	111	260	254	53	201	409	152	257	0.0645161	0.0992647	0.0882353	0.101351	0.0870406	0.125	0.133621	0.0585366	0.370892	0.299191
chr4	8896081	8896247	*	186	8	178	244	11	233	291	16	275	149	6	143	244	19	225	NA	NA	NA	154	9	145	206	6	200	110	24	86	293	56	237	66	12	54	609	106	503	0.0430108	0.045082	0.0549828	0.0402685	0.0778689	NA	0.0584416	0.0291262	0.218182	0.191126
chr4	13525936	13526026	*	290	48	242	349	72	277	589	130	459	358	71	287	429	149	280	NA	NA	NA	190	30	160	339	73	266	299	150	149	420	238	182	366	116	250	NA	NA	NA	0.165517	0.206304	0.220713	0.198324	0.347319	NA	0.157895	0.215339	0.501672	0.566667
chr4	13541328	13541811	*	1089	98	991	754	66	688	568	56	512	422	42	380	840	63	777	77	19	58	599	24	575	61	5	56	531	189	342	490	204	286	393	66	327	130	20	110	0.0899908	0.0875332	0.0985915	0.0995261	0.075	0.246753	0.0400668	0.0819672	0.355932	0.416327
chr4	40632466	40632548	*	300	17	283	380	17	363	349	17	332	490	44	446	340	21	319	NA	NA	NA	388	3	385	360	13	347	149	34	115	399	63	336	339	65	274	NA	NA	NA	0.0566667	0.0447368	0.0487106	0.0897959	0.0617647	NA	0.00773196	0.0361111	0.228188	0.157895
chr4	55096843	55097287	*	1078	67	1011	1080	70	1010	1355	71	1284	1286	77	1209	1349	128	1221	418	114	304	633	19	614	885	33	852	899	181	718	1405	545	860	1139	85	1054	677	46	631	0.0621521	0.0648148	0.0523985	0.0598756	0.0948851	0.272727	0.0300158	0.0372881	0.201335	0.3879
chr4	72897686	72897812	*	1015	85	930	945	185	760	1052	262	790	705	74	631	621	63	558	110	27	83	297	2	295	372	24	348	239	76	163	518	248	270	616	182	434	NA	NA	NA	0.0837438	0.195767	0.249049	0.104965	0.101449	0.245455	0.00673401	0.0645161	0.317992	0.478764
chr4	87769948	87770103	*	180	176	4	67	64	3	94	94	0	86	81	5	36	36	0	38	38	0	20	20	0	NA	NA	NA	86	70	16	48	39	9	27	22	5	NA	NA	NA	0.977778	0.955224	1	0.94186	1	1	1	NA	0.813953	0.8125
chr4	129613345	129613514	*	33	32	1	33	33	0	38	37	1	22	22	0	49	49	0	12	12	0	16	14	2	10	10	0	41	37	4	29	26	3	61	47	14	NA	NA	NA	0.969697	1	0.973684	1	1	1	0.875	1	0.902439	0.896552
chr4	169754230	169754458	*	609	30	579	1022	49	973	710	64	646	451	36	415	649	39	610	199	20	179	382	5	377	179	6	173	481	105	376	715	206	509	308	35	273	NA	NA	NA	0.0492611	0.0479452	0.0901408	0.0798226	0.0600924	0.100503	0.013089	0.0335196	0.218295	0.288112
chr4	185941716	185941830	*	779	44	735	910	51	859	934	69	865	922	67	855	408	50	358	300	27	273	216	3	213	406	11	395	168	40	128	478	163	315	249	23	226	250	30	220	0.0564827	0.056044	0.0738758	0.0726681	0.122549	0.09	0.0138889	0.0270936	0.238095	0.341004
chr4	189203771	189203966	*	288	19	269	398	31	367	362	7	355	558	59	499	376	24	352	144	2	142	308	10	298	167	8	159	325	87	238	469	74	395	392	47	345	NA	NA	NA	0.0659722	0.0778894	0.019337	0.105735	0.0638298	0.0138889	0.0324675	0.0479042	0.267692	0.157783
chr5	343851	343940	*	144	26	118	270	73	197	117	42	75	427	93	334	261	90	171	99	48	51	NA	NA	NA	151	39	112	114	55	59	215	141	74	115	45	70	438	232	206	0.180556	0.27037	0.358974	0.217799	0.344828	0.484848	NA	0.258278	0.482456	0.655814
chr5	1772361	1772639	*	346	299	47	298	238	60	257	209	48	116	101	15	118	83	35	58	32	26	43	22	21	40	22	18	106	78	28	118	86	32	158	109	49	253	192	61	0.864162	0.798658	0.81323	0.87069	0.70339	0.551724	0.511628	0.55	0.735849	0.728814
chr5	1876483	1876878	*	486	35	451	619	40	579	581	43	538	611	39	572	436	53	383	104	9	95	322	12	310	1158	59	1099	399	84	315	656	138	518	448	39	409	1350	327	1023	0.0720165	0.0646204	0.0740103	0.0638298	0.12156	0.0865385	0.0372671	0.0509499	0.210526	0.210366
chr5	2752443	2752850	*	248	12	236	794	48	746	779	91	688	772	106	666	718	76	642	160	31	129	460	39	421	1052	49	1003	470	247	223	688	269	419	465	72	393	1213	494	719	0.0483871	0.0604534	0.116816	0.137306	0.10585	0.19375	0.0847826	0.0465779	0.525532	0.390988
chr5	3602148	3602747	*	2055	124	1931	2659	204	2455	2522	166	2356	2112	138	1974	2097	218	1879	123	26	97	738	48	690	2319	131	2188	1104	355	749	1809	667	1142	1823	154	1669	4350	898	3452	0.0603406	0.0767206	0.0658208	0.0653409	0.103958	0.211382	0.0650407	0.0564899	0.321558	0.368712
chr5	13337111	13337246	*	44	37	7	39	29	10	36	35	1	10	10	0	35	17	18	NA	NA	NA	29	13	16	10	9	1	44	29	15	12	11	1	34	22	12	NA	NA	NA	0.840909	0.74359	0.972222	1	0.485714	NA	0.448276	0.9	0.659091	0.916667
chr5	19840117	19840302	*	30	28	2	30	25	5	34	34	0	52	51	1	102	98	4	88	78	10	NA	NA	NA	30	26	4	32	28	4	83	67	16	11	7	4	NA	NA	NA	0.933333	0.833333	1	0.980769	0.960784	0.886364	NA	0.866667	0.875	0.807229
chr5	43000441	43000777	*	1133	97	1036	1415	248	1167	1000	241	759	990	178	812	632	55	577	196	12	184	366	14	352	171	26	145	365	147	218	598	228	370	602	169	433	NA	NA	NA	0.0856134	0.175265	0.241	0.179798	0.0870253	0.0612245	0.0382514	0.152047	0.40274	0.381271
chr5	50265152	50265214	*	NA	NA	NA	50	6	44	215	20	195	242	22	220	160	50	110	189	66	123	133	20	113	120	6	114	129	46	83	168	67	101	70	16	54	NA	NA	NA	NA	0.12	0.0930233	0.0909091	0.3125	0.349206	0.150376	0.05	0.356589	0.39881
chr5	63255238	63255651	*	504	29	475	741	42	699	788	42	746	721	60	661	710	139	571	140	20	120	136	9	127	180	14	166	333	132	201	403	114	289	596	98	498	NA	NA	NA	0.0575397	0.0566802	0.0532995	0.0832178	0.195775	0.142857	0.0661765	0.0777778	0.396396	0.282878
chr5	72678193	72678366	*	375	32	343	740	85	655	768	94	674	603	68	535	652	126	526	435	117	318	413	31	382	607	31	576	587	205	382	536	229	307	510	82	428	NA	NA	NA	0.0853333	0.114865	0.122396	0.112769	0.193252	0.268966	0.0750605	0.0510708	0.349233	0.427239
chr5	123323869	123323957	*	58	55	3	92	78	14	44	36	8	43	43	0	56	50	6	NA	NA	NA	20	20	0	28	20	8	34	21	13	28	21	7	82	61	21	NA	NA	NA	0.948276	0.847826	0.818182	1	0.892857	NA	1	0.714286	0.617647	0.75
chr5	131991970	131992047	*	140	6	134	147	5	142	336	8	328	349	15	334	167	4	163	167	5	162	254	4	250	242	6	236	376	72	304	504	104	400	222	31	191	166	9	157	0.0428571	0.0340136	0.0238095	0.0429799	0.0239521	0.0299401	0.015748	0.0247934	0.191489	0.206349
chr5	132161712	132161899	*	445	128	317	546	116	430	670	179	491	718	173	545	499	261	238	208	42	166	305	27	278	297	82	215	75	62	13	256	87	169	634	149	485	811	456	355	0.28764	0.212454	0.267164	0.240947	0.523046	0.201923	0.0885246	0.276094	0.826667	0.339844
chr5	134370546	134370630	*	51	18	33	56	28	28	123	51	72	117	33	84	66	36	30	38	21	17	NA	NA	NA	102	43	59	62	52	10	69	49	20	72	34	38	172	115	57	0.352941	0.5	0.414634	0.282051	0.545455	0.552632	NA	0.421569	0.83871	0.710145
chr5	141228416	141228516	*	96	30	66	100	29	71	113	25	88	66	23	43	NA	NA	NA	20	10	10	63	3	60	89	32	57	27	8	19	NA	NA	NA	49	18	31	215	150	65	0.3125	0.29	0.221239	0.348485	NA	0.5	0.047619	0.359551	0.296296	NA
chr5	141256591	141256678	*	132	11	121	384	45	339	110	6	104	253	20	233	461	86	375	NA	NA	NA	165	3	162	121	2	119	329	92	237	264	99	165	274	36	238	788	164	624	0.0833333	0.117188	0.0545455	0.0790514	0.186551	NA	0.0181818	0.0165289	0.279635	0.375
chr5	149312425	149312649	*	413	259	154	274	187	87	266	191	75	291	146	145	343	264	79	82	4	78	101	45	56	137	108	29	191	160	31	411	43	368	289	149	140	NA	NA	NA	0.627119	0.682482	0.718045	0.501718	0.769679	0.0487805	0.445545	0.788321	0.837696	0.104623
chr5	149669327	149669434	*	240	82	158	389	152	237	359	188	171	281	138	143	287	121	166	NA	NA	NA	66	15	51	138	58	80	190	122	68	258	197	61	234	91	143	731	471	260	0.341667	0.390746	0.523677	0.491103	0.421603	NA	0.227273	0.42029	0.642105	0.763566
chr5	150284400	150284797	*	790	164	626	758	204	554	720	150	570	569	128	441	360	116	244	140	39	101	490	32	458	410	80	330	261	115	146	278	141	137	272	85	187	NA	NA	NA	0.207595	0.269129	0.208333	0.224956	0.322222	0.278571	0.0653061	0.195122	0.440613	0.507194
chr5	153863360	153864155	*	181	22	159	244	27	217	252	41	211	283	62	221	817	137	680	73	14	59	392	35	357	118	19	99	465	152	313	549	185	364	127	27	100	NA	NA	NA	0.121547	0.110656	0.162698	0.219081	0.167687	0.191781	0.0892857	0.161017	0.326882	0.336976
chr5	176018120	176018199	*	10	10	0	32	30	2	25	24	1	39	35	4	52	48	4	14	14	0	18	18	0	23	22	1	12	10	2	29	20	9	14	12	2	71	56	15	1	0.9375	0.96	0.897436	0.923077	1	1	0.956522	0.833333	0.689655
chr5	180511822	180512127	*	1028	357	671	523	245	278	453	228	225	362	147	215	560	216	344	10	3	7	166	68	98	NA	NA	NA	428	316	112	367	185	182	84	49	35	126	46	80	0.347276	0.468451	0.503311	0.406077	0.385714	0.3	0.409639	NA	0.738318	0.504087
chr6	1384181	1384807	*	982	66	916	1260	92	1168	1363	95	1268	1246	92	1154	1107	125	982	100	12	88	259	10	249	968	40	928	1154	321	833	1234	334	900	759	47	712	2212	327	1885	0.0672098	0.0730159	0.0696992	0.0738363	0.112918	0.12	0.03861	0.0413223	0.278163	0.270665
chr6	1624386	1624845	*	743	151	592	922	229	693	765	264	501	840	155	685	894	504	390	70	36	34	238	61	177	759	183	576	789	668	121	770	513	257	294	112	182	1327	582	745	0.20323	0.248373	0.345098	0.184524	0.563758	0.514286	0.256303	0.241107	0.846641	0.666234
chr6	6488372	6488671	*	135	130	5	23	20	3	38	38	0	15	14	1	112	100	12	NA	NA	NA	21	16	5	13	11	2	63	51	12	24	14	10	36	24	12	NA	NA	NA	0.962963	0.869565	1	0.933333	0.892857	NA	0.761905	0.846154	0.809524	0.583333
chr6	10410042	10410280	*	1198	230	968	714	124	590	649	106	543	623	150	473	684	179	505	NA	NA	NA	458	69	389	108	9	99	517	281	236	409	227	182	269	93	176	451	96	355	0.191987	0.173669	0.163328	0.24077	0.261696	NA	0.150655	0.0833333	0.54352	0.555012
chr6	18122611	18122732	*	839	59	780	1162	106	1056	1288	87	1201	1146	77	1069	531	105	426	NA	NA	NA	391	14	377	629	44	585	406	109	297	419	179	240	919	94	825	NA	NA	NA	0.0703218	0.091222	0.0675466	0.0671902	0.19774	NA	0.0358056	0.0699523	0.268473	0.427208
chr6	39873526	39873656	*	127	112	15	155	132	23	106	90	16	68	59	9	78	68	10	22	22	0	NA	NA	NA	48	40	8	10	5	5	24	18	6	33	16	17	139	90	49	0.88189	0.851613	0.849057	0.867647	0.871795	1	NA	0.833333	0.5	0.75
chr6	40567301	40567697	*	413	191	222	565	235	330	549	186	363	288	134	154	332	221	111	NA	NA	NA	108	42	66	216	67	149	259	236	23	296	218	78	311	178	133	207	87	120	0.46247	0.415929	0.338798	0.465278	0.665663	NA	0.388889	0.310185	0.911197	0.736486
chr6	41495992	41496061	*	46	17	29	32	8	24	28	11	17	25	4	21	46	20	26	26	18	8	20	11	9	34	8	26	NA	NA	NA	50	43	7	25	16	9	88	35	53	0.369565	0.25	0.392857	0.16	0.434783	0.692308	0.55	0.235294	NA	0.86
chr6	50787474	50787960	*	2628	90	2538	306	25	281	431	13	418	542	79	463	1531	140	1391	117	11	106	479	12	467	234	12	222	1136	311	825	1194	356	838	439	62	377	NA	NA	NA	0.0342466	0.0816993	0.0301624	0.145756	0.0914435	0.0940171	0.0250522	0.0512821	0.273768	0.298157
chr6	74281273	74281364	*	44	40	4	148	110	38	52	51	1	88	77	11	72	24	48	NA	NA	NA	88	1	87	58	54	4	60	39	21	52	50	2	82	31	51	NA	NA	NA	0.909091	0.743243	0.980769	0.875	0.333333	NA	0.0113636	0.931034	0.65	0.961538
chr6	85476249	85476374	*	NA	NA	NA	111	9	102	218	22	196	217	17	200	146	22	124	45	13	32	36	2	34	32	0	32	167	50	117	66	29	37	113	20	93	NA	NA	NA	NA	0.0810811	0.100917	0.078341	0.150685	0.288889	0.0555556	0	0.299401	0.439394
chr6	100913045	100913167	*	1149	104	1045	1186	108	1078	1224	98	1126	1475	126	1349	661	201	460	NA	NA	NA	484	33	451	1071	81	990	273	114	159	755	364	391	820	161	659	NA	NA	NA	0.0905135	0.0910624	0.0800654	0.0854237	0.304085	NA	0.0681818	0.0756303	0.417582	0.482119
chr6	112688204	112688423	*	1207	476	731	1238	690	548	1199	555	644	1172	414	758	360	114	246	100	35	65	44	4	40	701	385	316	257	168	89	353	309	44	799	413	386	NA	NA	NA	0.394366	0.557351	0.462886	0.353242	0.316667	0.35	0.0909091	0.549215	0.653696	0.875354
chr6	112688571	112688688	*	1046	389	657	1120	501	619	1135	509	626	809	261	548	532	222	310	NA	NA	NA	308	68	240	670	285	385	252	172	80	207	156	51	252	117	135	NA	NA	NA	0.371893	0.447321	0.448458	0.322621	0.417293	NA	0.220779	0.425373	0.68254	0.753623
chr6	117584428	117584691	*	428	56	372	312	43	269	422	66	356	311	56	255	471	105	366	88	30	58	325	55	270	231	36	195	401	155	246	329	193	136	362	125	237	NA	NA	NA	0.130841	0.137821	0.156398	0.180064	0.22293	0.340909	0.169231	0.155844	0.386534	0.586626
chr6	127441670	127442038	*	293	21	272	223	21	202	271	16	255	138	18	120	191	21	170	60	4	56	154	16	138	30	4	26	343	97	246	272	66	206	123	24	99	NA	NA	NA	0.0716724	0.0941704	0.0590406	0.130435	0.109948	0.0666667	0.103896	0.133333	0.282799	0.242647
chr6	137818361	137818831	*	771	28	743	1005	62	943	964	64	900	523	29	494	720	78	642	NA	NA	NA	411	7	404	448	19	429	619	137	482	447	126	321	441	63	378	NA	NA	NA	0.0363165	0.0616915	0.06639	0.0554493	0.108333	NA	0.0170316	0.0424107	0.221325	0.281879
chr6	150359290	150359474	*	416	39	377	390	31	359	602	39	563	505	56	449	480	58	422	158	50	108	277	7	270	320	15	305	448	131	317	646	258	388	522	72	450	475	137	338	0.09375	0.0794872	0.0647841	0.110891	0.120833	0.316456	0.0252708	0.046875	0.292411	0.399381
chr6	168500507	168500763	*	224	192	32	246	196	50	188	143	45	76	57	19	67	49	18	NA	NA	NA	10	7	3	75	57	18	NA	NA	NA	60	33	27	54	31	23	256	166	90	0.857143	0.796748	0.760638	0.75	0.731343	NA	0.7	0.76	NA	0.55
chr7	1283642	1283884	*	324	42	282	76	7	69	136	30	106	174	26	148	338	61	277	NA	NA	NA	172	20	152	159	20	139	172	49	123	319	141	178	83	16	67	172	41	131	0.12963	0.0921053	0.220588	0.149425	0.180473	NA	0.116279	0.125786	0.284884	0.442006
chr7	1287250	1287447	*	980	99	881	1121	108	1013	1145	115	1030	738	79	659	630	111	519	154	23	131	150	1	149	1105	93	1012	672	168	504	671	158	513	425	54	371	1853	417	1436	0.10102	0.0963426	0.100437	0.107046	0.17619	0.149351	0.00666667	0.0841629	0.25	0.235469
chr7	1330442	1330981	*	321	224	97	623	414	209	515	286	229	645	364	281	349	130	219	NA	NA	NA	137	91	46	815	459	356	311	53	258	401	163	238	234	100	134	1118	473	645	0.697819	0.664526	0.55534	0.564341	0.372493	NA	0.664234	0.56319	0.170418	0.406484
chr7	1363856	1363994	*	152	62	90	140	36	104	148	47	101	NA	NA	NA	152	73	79	61	15	46	50	12	38	128	34	94	70	42	28	133	53	80	80	27	53	179	99	80	0.407895	0.257143	0.317568	NA	0.480263	0.245902	0.24	0.265625	0.6	0.398496
chr7	1703862	1703988	*	654	89	565	745	105	640	585	81	504	525	87	438	513	128	385	223	69	154	297	43	254	546	75	471	490	208	282	252	108	144	320	59	261	889	276	613	0.136086	0.14094	0.138462	0.165714	0.249513	0.309417	0.144781	0.137363	0.42449	0.428571
chr7	24324029	24324120	*	351	14	337	348	16	332	427	13	414	317	21	296	743	64	679	234	19	215	246	1	245	160	6	154	264	56	208	622	125	497	229	14	215	NA	NA	NA	0.039886	0.045977	0.030445	0.0662461	0.0861373	0.0811966	0.00406504	0.0375	0.212121	0.200965
chr7	27252941	27253788	*	144	90	54	311	218	93	186	138	48	752	367	385	535	283	252	NA	NA	NA	66	9	57	317	129	188	229	200	29	469	406	63	236	96	140	890	576	314	0.625	0.700965	0.741935	0.488032	0.528972	NA	0.136364	0.40694	0.873362	0.865672
chr7	27291643	27292548	*	223	36	187	42	3	39	44	7	37	40	8	32	178	27	151	40	30	10	163	18	145	NA	NA	NA	154	45	109	80	65	15	118	25	93	36	5	31	0.161435	0.0714286	0.159091	0.2	0.151685	0.75	0.110429	NA	0.292208	0.8125
chr7	39873543	39873650	*	240	105	135	352	190	162	279	153	126	300	110	190	232	175	57	88	49	39	127	29	98	296	167	129	101	94	7	200	181	19	136	83	53	NA	NA	NA	0.4375	0.539773	0.548387	0.366667	0.75431	0.556818	0.228346	0.564189	0.930693	0.905
chr7	43519377	43519498	*	101	87	14	103	100	3	96	92	4	87	87	0	68	67	1	22	22	0	20	13	7	30	26	4	60	57	3	41	39	2	70	43	27	NA	NA	NA	0.861386	0.970874	0.958333	1	0.985294	1	0.65	0.866667	0.95	0.95122
chr7	64601828	64602091	*	60	38	22	877	166	711	636	158	478	487	89	398	393	132	261	106	37	69	145	11	134	272	36	236	466	257	209	258	125	133	259	99	160	NA	NA	NA	0.633333	0.189282	0.248428	0.182752	0.335878	0.349057	0.0758621	0.132353	0.551502	0.484496
chr7	73083138	73084306	*	678	396	282	685	378	307	627	409	218	409	258	151	176	129	47	NA	NA	NA	48	37	11	233	139	94	201	123	78	205	72	133	224	125	99	1259	489	770	0.584071	0.551825	0.652313	0.630807	0.732955	NA	0.770833	0.596567	0.61194	0.35122
chr7	98990242	98990515	*	99	49	50	125	75	50	269	145	124	329	153	176	444	340	104	NA	NA	NA	90	33	57	80	43	37	171	171	0	135	119	16	NA	NA	NA	384	306	78	0.494949	0.6	0.539033	0.465046	0.765766	NA	0.366667	0.5375	1	0.881481
chr7	100945730	100946115	*	376	87	289	635	142	493	451	96	355	175	36	139	789	176	613	203	49	154	429	80	349	150	14	136	475	199	276	678	283	395	681	168	513	251	111	140	0.231383	0.223622	0.21286	0.205714	0.223067	0.241379	0.18648	0.0933333	0.418947	0.417404
chr7	116863003	116863119	*	138	138	0	147	146	1	156	153	3	155	150	5	75	73	2	33	32	1	NA	NA	NA	85	85	0	72	62	10	39	34	5	48	44	4	NA	NA	NA	1	0.993197	0.980769	0.967742	0.973333	0.969697	NA	1	0.861111	0.871795
chr7	116963145	116963570	*	1451	63	1388	2033	66	1967	2240	102	2138	1898	152	1746	1173	88	1085	266	11	255	927	28	899	1424	30	1394	1146	208	938	1475	252	1223	1013	146	867	NA	NA	NA	0.0434183	0.0324643	0.0455357	0.0800843	0.0750213	0.0413534	0.030205	0.0210674	0.181501	0.170847
chr7	126891621	126891691	*	NA	NA	NA	119	3	116	84	1	83	124	2	122	213	25	188	90	6	84	160	4	156	70	2	68	80	20	60	77	13	64	40	4	36	NA	NA	NA	NA	0.0252101	0.0119048	0.016129	0.117371	0.0666667	0.025	0.0285714	0.25	0.168831
chr7	127991684	127992215	*	2947	280	2667	3381	299	3082	3092	333	2759	3060	363	2697	2255	390	1865	231	12	219	548	49	499	1597	129	1468	451	213	238	1044	379	665	1657	268	1389	3651	980	2671	0.0950119	0.0884354	0.107697	0.118627	0.172949	0.0519481	0.0894161	0.0807765	0.472284	0.363027
chr7	128550300	128550592	*	280	17	263	234	7	227	199	23	176	203	10	193	376	91	285	NA	NA	NA	81	1	80	187	5	182	78	36	42	120	42	78	101	20	81	466	107	359	0.0607143	0.0299145	0.115578	0.0492611	0.242021	NA	0.0123457	0.026738	0.461538	0.35
chr7	150655351	150655840	*	1812	142	1670	2429	297	2132	2136	195	1941	2534	301	2233	1292	222	1070	331	25	306	871	78	793	1995	159	1836	907	358	549	1162	359	803	963	122	841	3566	954	2612	0.0783664	0.122273	0.0912921	0.118785	0.171827	0.0755287	0.0895522	0.0796992	0.394708	0.30895
chr7	150778033	150778317	*	520	107	413	265	114	151	245	67	178	165	50	115	423	72	351	NA	NA	NA	128	22	106	323	99	224	339	108	231	228	138	90	178	49	129	457	208	249	0.205769	0.430189	0.273469	0.30303	0.170213	NA	0.171875	0.306502	0.318584	0.605263
chr7	155166542	155166957	*	302	15	287	504	40	464	406	45	361	653	70	583	596	53	543	118	15	103	400	8	392	787	56	731	217	64	153	279	70	209	465	47	418	971	221	750	0.0496689	0.0793651	0.110837	0.107198	0.0889262	0.127119	0.02	0.0711563	0.294931	0.250896
chr7	155175138	155175485	*	262	33	229	97	22	75	100	5	95	384	47	337	259	42	217	132	35	97	71	1	70	99	7	92	121	54	67	430	155	275	66	21	45	183	72	111	0.125954	0.226804	0.05	0.122396	0.162162	0.265152	0.0140845	0.0707071	0.446281	0.360465
chr7	156814592	156814836	*	404	28	376	631	54	577	505	48	457	10	1	9	455	34	421	259	43	216	323	6	317	217	16	201	257	59	198	377	91	286	313	40	273	610	99	511	0.0693069	0.0855784	0.0950495	0.1	0.0747253	0.166023	0.0185759	0.0737327	0.229572	0.241379
chr7	156833753	156833968	*	315	196	119	272	129	143	172	106	66	220	126	94	161	55	106	30	20	10	NA	NA	NA	66	47	19	278	144	134	207	176	31	NA	NA	NA	156	144	12	0.622222	0.474265	0.616279	0.572727	0.341615	0.666667	NA	0.712121	0.517986	0.850242
chr7	156871221	156871579	*	496	45	451	639	101	538	624	81	543	453	53	400	368	102	266	154	29	125	221	41	180	303	33	270	272	116	156	343	113	230	339	73	266	88	23	65	0.0907258	0.158059	0.129808	0.116998	0.277174	0.188312	0.18552	0.108911	0.426471	0.329446
chr7	157406419	157406519	*	633	117	516	600	386	214	754	383	371	502	337	165	384	185	199	120	2	118	16	0	16	633	250	383	366	290	76	373	229	144	270	112	158	1623	1056	567	0.184834	0.643333	0.507958	0.671315	0.481771	0.0166667	0	0.394945	0.79235	0.613941
chr7	157411741	157412196	*	161	153	8	78	74	4	89	80	9	45	41	4	162	155	7	53	48	5	NA	NA	NA	36	35	1	121	86	35	75	53	22	NA	NA	NA	60	51	9	0.950311	0.948718	0.898876	0.911111	0.95679	0.90566	NA	0.972222	0.710744	0.706667
chr7	157482075	157482216	*	840	82	758	670	24	646	840	51	789	531	66	465	420	63	357	NA	NA	NA	273	23	250	571	48	523	412	102	310	NA	NA	NA	274	70	204	627	119	508	0.097619	0.0358209	0.0607143	0.124294	0.15	NA	0.0842491	0.084063	0.247573	NA
chr8	10589079	10589566	*	410	97	313	661	201	460	827	235	592	457	142	315	692	225	467	94	36	58	228	55	173	486	100	386	679	316	363	558	302	256	419	117	302	842	233	609	0.236585	0.304085	0.28416	0.310722	0.325145	0.382979	0.241228	0.205761	0.46539	0.541219
chr8	15094679	15094770	*	318	19	299	271	15	256	272	4	268	303	21	282	331	8	323	142	13	129	140	6	134	199	3	196	254	65	189	335	92	243	146	23	123	NA	NA	NA	0.0597484	0.0553506	0.0147059	0.0693069	0.0241692	0.0915493	0.0428571	0.0150754	0.255906	0.274627
chr8	15397866	15398178	*	585	34	551	412	39	373	618	36	582	776	37	739	394	14	380	156	14	142	372	6	366	368	7	361	268	58	210	636	151	485	418	58	360	NA	NA	NA	0.0581197	0.0946602	0.0582524	0.0476804	0.035533	0.0897436	0.016129	0.0190217	0.216418	0.237421
chr8	19171000	19171102	*	994	122	872	825	116	709	1161	166	995	879	100	779	639	159	480	223	36	187	420	7	413	518	60	458	518	184	334	756	207	549	454	92	362	NA	NA	NA	0.122736	0.140606	0.14298	0.113766	0.248826	0.161435	0.0166667	0.11583	0.355212	0.27381
chr8	21944375	21944508	*	1231	585	646	1018	644	374	886	257	629	676	336	340	330	249	81	NA	NA	NA	240	20	220	375	193	182	NA	NA	NA	283	168	115	304	120	184	1274	1086	188	0.475223	0.632613	0.290068	0.497041	0.754545	NA	0.0833333	0.514667	NA	0.59364
chr8	22596949	22597226	*	132	77	55	52	10	42	80	25	55	56	42	14	48	30	18	NA	NA	NA	22	1	21	41	2	39	103	83	20	26	25	1	30	12	18	93	39	54	0.583333	0.192308	0.3125	0.75	0.625	NA	0.0454545	0.0487805	0.805825	0.961538
chr8	25905841	25906065	*	11	0	11	11	2	9	14	3	11	11	1	10	17	1	16	NA	NA	NA	12	1	11	10	2	8	81	30	51	15	6	9	NA	NA	NA	18	9	9	0	0.181818	0.214286	0.0909091	0.0588235	NA	0.0833333	0.2	0.37037	0.4
chr8	25908413	25908755	*	355	21	334	431	42	389	308	26	282	406	33	373	315	53	262	95	12	83	155	5	150	277	21	256	516	121	395	196	49	147	395	77	318	234	74	160	0.0591549	0.0974478	0.0844156	0.0812808	0.168254	0.126316	0.0322581	0.0758123	0.234496	0.25
chr8	30890057	30890413	*	70	30	40	190	69	121	175	73	102	96	37	59	290	62	228	50	27	23	53	4	49	171	60	111	74	40	34	124	91	33	117	40	77	NA	NA	NA	0.428571	0.363158	0.417143	0.385417	0.213793	0.54	0.0754717	0.350877	0.540541	0.733871
chr8	31497453	31497531	*	467	7	460	480	23	457	443	25	418	586	38	548	240	32	208	NA	NA	NA	156	0	156	455	18	437	273	58	215	431	99	332	369	30	339	NA	NA	NA	0.0149893	0.0479167	0.0564334	0.0648464	0.133333	NA	0	0.0395604	0.212454	0.229698
chr8	41261687	41261801	*	378	118	260	540	172	368	527	152	375	288	83	205	246	81	165	NA	NA	NA	139	33	106	251	78	173	211	94	117	292	151	141	357	132	225	NA	NA	NA	0.312169	0.318519	0.288425	0.288194	0.329268	NA	0.23741	0.310757	0.445498	0.517123
chr8	49293352	49293604	*	1793	129	1664	1399	127	1272	1218	100	1118	1310	127	1183	713	83	630	330	53	277	831	46	785	699	60	639	823	261	562	1038	315	723	495	89	406	NA	NA	NA	0.0719465	0.0907791	0.0821018	0.0969466	0.11641	0.160606	0.055355	0.0858369	0.317132	0.303468
chr8	55371377	55372012	*	3684	252	3432	2227	144	2083	2032	145	1887	2472	165	2307	922	82	840	NA	NA	NA	881	47	834	809	52	757	974	215	759	511	160	351	998	153	845	580	75	505	0.0684039	0.064661	0.0713583	0.0667476	0.0889371	NA	0.0533485	0.0642769	0.220739	0.313112
chr8	55372337	55372463	*	504	41	463	663	48	615	783	60	723	405	57	348	323	11	312	331	70	261	341	11	330	214	10	204	339	55	284	386	123	263	527	90	437	289	36	253	0.0813492	0.0723982	0.0766284	0.140741	0.0340557	0.21148	0.0322581	0.046729	0.162242	0.318653
chr8	65282006	65283082	*	3262	123	3139	3366	191	3175	3291	164	3127	2859	195	2664	2703	197	2506	956	102	854	1613	68	1545	2516	80	2436	2971	628	2343	2745	575	2170	2507	304	2203	NA	NA	NA	0.0377069	0.0567439	0.0498329	0.0682057	0.072882	0.106695	0.0421575	0.0317965	0.211377	0.209472
chr8	81491171	81491311	*	77	19	58	335	79	256	248	70	178	442	77	365	459	102	357	266	45	221	170	23	147	242	45	197	294	149	145	398	147	251	382	103	279	NA	NA	NA	0.246753	0.235821	0.282258	0.174208	0.222222	0.169173	0.135294	0.18595	0.506803	0.369347
chr8	85096983	85097091	*	150	18	132	728	54	674	379	17	362	331	33	298	110	17	93	NA	NA	NA	88	1	87	248	8	240	298	69	229	429	132	297	567	45	522	NA	NA	NA	0.12	0.0741758	0.0448549	0.0996979	0.154545	NA	0.0113636	0.0322581	0.231544	0.307692
chr8	95192846	95192980	*	196	187	9	182	170	12	199	184	15	96	88	8	104	89	15	43	40	3	48	40	8	48	33	15	178	121	57	67	55	12	158	118	40	NA	NA	NA	0.954082	0.934066	0.924623	0.916667	0.855769	0.930233	0.833333	0.6875	0.679775	0.820896
chr8	98289858	98289966	*	376	37	339	559	86	473	573	41	532	509	42	467	252	43	209	NA	NA	NA	90	0	90	331	24	307	419	155	264	153	88	65	382	73	309	NA	NA	NA	0.0984043	0.153846	0.0715532	0.0825147	0.170635	NA	0	0.0725076	0.369928	0.575163
chr8	144240870	144241203	*	533	75	458	689	103	586	666	75	591	588	75	513	504	104	400	105	48	57	359	18	341	932	95	837	259	87	172	651	348	303	360	45	315	1304	212	1092	0.140713	0.149492	0.112613	0.127551	0.206349	0.457143	0.0501393	0.101931	0.335907	0.534562
chr9	114955	115217	*	458	31	427	467	40	427	408	28	380	162	10	152	361	22	339	78	13	65	125	6	119	142	8	134	274	59	215	283	75	208	101	14	87	NA	NA	NA	0.0676856	0.0856531	0.0686275	0.0617284	0.0609418	0.166667	0.048	0.056338	0.215328	0.265018
chr9	14313244	14313319	*	239	14	225	406	13	393	396	11	385	471	32	439	407	20	387	120	1	119	155	0	155	344	13	331	168	43	125	385	77	308	407	44	363	132	13	119	0.0585774	0.0320197	0.0277778	0.0679406	0.04914	0.00833333	0	0.0377907	0.255952	0.2
chr9	34590774	34591282	*	183	14	169	97	4	93	45	1	44	NA	NA	NA	463	32	431	40	4	36	197	5	192	36	0	36	216	33	183	274	54	220	46	9	37	79	15	64	0.0765027	0.0412371	0.0222222	NA	0.0691145	0.1	0.0253807	0	0.152778	0.19708
chr9	37026615	37026744	*	504	44	460	538	48	490	469	40	429	257	22	235	154	28	126	NA	NA	NA	83	0	83	315	17	298	273	75	198	NA	NA	NA	228	21	207	710	140	570	0.0873016	0.0892193	0.0852878	0.0856031	0.181818	NA	0	0.0539683	0.274725	NA
chr9	68412561	68412670	*	420	167	253	447	156	291	452	201	251	663	298	365	444	213	231	274	101	173	540	126	414	511	172	339	565	406	159	793	489	304	421	180	241	10	6	4	0.397619	0.348993	0.44469	0.449472	0.47973	0.368613	0.233333	0.336595	0.718584	0.616646
chr9	70177673	70177797	*	959	321	638	864	275	589	947	273	674	455	229	226	NA	NA	NA	142	41	101	156	31	125	312	148	164	120	113	7	334	219	115	297	150	147	180	126	54	0.334724	0.318287	0.288279	0.503297	NA	0.288732	0.198718	0.474359	0.941667	0.655689
chr9	70922153	70922437	*	2384	621	1763	1025	261	764	728	152	576	1014	343	671	791	296	495	NA	NA	NA	392	65	327	186	47	139	456	274	182	752	440	312	231	77	154	368	146	222	0.260487	0.254634	0.208791	0.338264	0.37421	NA	0.165816	0.252688	0.600877	0.585106
chr9	89763512	89763852	*	816	44	772	470	31	439	469	43	426	324	25	299	816	26	790	268	19	249	332	25	307	207	8	199	731	116	615	497	93	404	177	31	146	NA	NA	NA	0.0539216	0.0659574	0.0916844	0.0771605	0.0318627	0.0708955	0.0753012	0.0386473	0.158687	0.187123
chr9	98112159	98112241	*	138	8	130	260	7	253	197	5	192	183	8	175	259	14	245	97	10	87	279	9	270	92	5	87	236	45	191	294	74	220	216	24	192	NA	NA	NA	0.057971	0.0269231	0.0253807	0.0437158	0.0540541	0.103093	0.0322581	0.0543478	0.190678	0.251701
chr9	98788431	98788698	*	317	129	188	183	103	80	209	156	53	300	136	164	364	222	142	NA	NA	NA	250	59	191	240	148	92	143	137	6	410	332	78	95	66	29	271	232	39	0.40694	0.562842	0.746411	0.453333	0.60989	NA	0.236	0.616667	0.958042	0.809756
chr9	100614285	100614552	*	325	25	300	620	39	581	488	58	430	383	43	340	471	77	394	124	21	103	243	12	231	339	19	320	349	118	231	409	124	285	279	27	252	350	90	260	0.0769231	0.0629032	0.118852	0.112272	0.163482	0.169355	0.0493827	0.0560472	0.338109	0.303178
chr9	102587879	102587966	*	78	8	70	106	17	89	96	20	76	95	12	83	157	43	114	20	0	20	55	7	48	105	12	93	120	62	58	139	22	117	109	37	72	NA	NA	NA	0.102564	0.160377	0.208333	0.126316	0.273885	0	0.127273	0.114286	0.516667	0.158273
chr9	126777776	126778467	*	1872	147	1725	1507	167	1340	1454	168	1286	1500	164	1336	1129	226	903	406	108	298	943	56	887	1197	147	1050	1544	608	936	1554	634	920	1233	282	951	3064	670	2394	0.0785256	0.110816	0.115543	0.109333	0.200177	0.26601	0.0593849	0.122807	0.393782	0.407979
chr9	130860547	130860777	*	160	21	139	185	33	152	179	44	135	117	15	102	135	95	40	96	18	78	90	3	87	69	12	57	135	103	32	73	39	34	128	33	95	167	72	95	0.13125	0.178378	0.24581	0.128205	0.703704	0.1875	0.0333333	0.173913	0.762963	0.534247
chr9	131170888	131171294	*	240	69	171	195	57	138	175	47	128	122	27	95	220	107	113	65	26	39	94	15	79	50	7	43	312	203	109	152	100	52	75	24	51	240	78	162	0.2875	0.292308	0.268571	0.221311	0.486364	0.4	0.159574	0.14	0.650641	0.657895
chr9	132427085	132427153	*	51	23	28	126	52	74	77	36	41	102	29	73	147	80	67	NA	NA	NA	54	15	39	135	59	76	50	32	18	180	139	41	75	26	49	147	85	62	0.45098	0.412698	0.467532	0.284314	0.544218	NA	0.277778	0.437037	0.64	0.772222
chr9	132662801	132662922	*	69	69	0	82	80	2	68	62	6	55	54	1	27	27	0	NA	NA	NA	24	23	1	27	22	5	11	10	1	26	26	0	34	26	8	22	14	8	1	0.97561	0.911765	0.981818	1	NA	0.958333	0.814815	0.909091	1
chr9	135455936	135456256	*	933	66	867	1489	194	1295	1172	137	1035	895	109	786	1253	356	897	135	25	110	702	42	660	1087	81	1006	718	274	444	1261	470	791	574	63	511	2122	453	1669	0.0707395	0.130289	0.116894	0.121788	0.284118	0.185185	0.0598291	0.074517	0.381616	0.37272
chr9	138001684	138001918	*	330	219	111	114	80	34	135	92	43	161	98	63	48	9	39	NA	NA	NA	20	6	14	60	35	25	92	28	64	40	28	12	57	23	34	203	137	66	0.663636	0.701754	0.681481	0.608696	0.1875	NA	0.3	0.583333	0.304348	0.7
chr9	138507531	138507604	*	68	24	44	126	62	64	70	27	43	184	78	106	44	20	24	NA	NA	NA	44	3	41	168	55	113	NA	NA	NA	124	65	59	44	16	28	210	128	82	0.352941	0.492063	0.385714	0.423913	0.454545	NA	0.0681818	0.327381	NA	0.524194
chr9	139085916	139086044	*	1357	84	1273	1134	69	1065	864	68	796	1135	88	1047	957	80	877	208	24	184	348	22	326	1656	69	1587	667	120	547	986	197	789	694	65	629	1863	357	1506	0.0619013	0.0608466	0.0787037	0.077533	0.0835946	0.115385	0.0632184	0.0416667	0.17991	0.199797
chr9	139090980	139091084	*	215	10	205	490	51	439	322	26	296	287	28	259	329	23	306	155	13	142	144	13	131	502	24	478	240	44	196	323	47	276	168	24	144	467	114	353	0.0465116	0.104082	0.0807453	0.097561	0.0699088	0.083871	0.0902778	0.0478088	0.183333	0.145511
chr9	139095263	139095451	*	886	58	828	1119	106	1013	846	65	781	693	55	638	444	34	410	154	33	121	261	11	250	1093	76	1017	582	141	441	744	181	563	549	85	464	1690	295	1395	0.0654628	0.0947274	0.0768322	0.0793651	0.0765766	0.214286	0.0421456	0.0695334	0.242268	0.24328
chr9	139267256	139267343	*	89	6	83	94	8	86	108	9	99	105	9	96	156	7	149	NA	NA	NA	38	1	37	209	26	183	90	16	74	96	11	85	48	12	36	244	63	181	0.0674157	0.0851064	0.0833333	0.0857143	0.0448718	NA	0.0263158	0.124402	0.177778	0.114583
chr9	140771854	140771976	*	80	11	69	128	40	88	182	48	134	371	104	267	158	38	120	70	27	43	NA	NA	NA	250	54	196	177	71	106	413	216	197	282	78	204	519	208	311	0.1375	0.3125	0.263736	0.280323	0.240506	0.385714	NA	0.216	0.40113	0.523002
chr10	8075716	8076068	*	839	194	645	505	156	349	605	159	446	324	96	228	593	211	382	NA	NA	NA	353	55	298	132	36	96	238	162	76	270	139	131	203	64	139	381	184	197	0.231228	0.308911	0.26281	0.296296	0.355818	NA	0.155807	0.272727	0.680672	0.514815
chr10	13043118	13043189	*	12	3	9	195	36	159	26	7	19	215	50	165	20	5	15	10	0	10	NA	NA	NA	119	17	102	176	116	60	133	63	70	118	23	95	NA	NA	NA	0.25	0.184615	0.269231	0.232558	0.25	0	NA	0.142857	0.659091	0.473684
chr10	23632619	23632781	*	252	75	177	76	29	47	126	34	92	NA	NA	NA	196	23	173	105	16	89	83	9	74	NA	NA	NA	221	142	79	98	55	43	74	26	48	NA	NA	NA	0.297619	0.381579	0.269841	NA	0.117347	0.152381	0.108434	NA	0.642534	0.561224
chr10	26680517	26680901	*	1585	216	1369	1541	370	1171	1978	458	1520	1671	349	1322	1085	491	594	359	146	213	464	79	385	1041	146	895	812	507	305	514	321	193	605	170	435	NA	NA	NA	0.136278	0.240104	0.231547	0.208857	0.452535	0.406685	0.170259	0.14025	0.624384	0.624514
chr10	43698757	43698919	*	103	36	67	170	102	68	354	198	156	244	123	121	253	186	67	40	27	13	262	85	177	328	118	210	237	211	26	197	170	27	149	90	59	431	292	139	0.349515	0.6	0.559322	0.504098	0.735178	0.675	0.324427	0.359756	0.890295	0.862944
chr10	65801271	65801879	*	1434	498	936	1119	534	585	1214	449	765	1125	412	713	359	126	233	10	4	6	NA	NA	NA	459	197	262	718	416	302	504	328	176	532	241	291	NA	NA	NA	0.34728	0.477212	0.369852	0.366222	0.350975	0.4	NA	0.429194	0.579387	0.650794
chr10	77155300	77155500	*	920	64	856	653	29	624	420	54	366	266	35	231	484	40	444	196	24	172	357	56	301	111	9	102	456	201	255	217	102	115	184	36	148	765	301	464	0.0695652	0.0444104	0.128571	0.131579	0.0826446	0.122449	0.156863	0.0810811	0.440789	0.470046
chr10	77155702	77155850	*	840	237	603	400	98	302	410	101	309	389	103	286	190	70	120	106	33	73	NA	NA	NA	129	40	89	168	118	50	324	168	156	135	85	50	280	181	99	0.282143	0.245	0.246341	0.264781	0.368421	0.311321	NA	0.310078	0.702381	0.518519
chr10	77155948	77156185	*	696	37	659	708	78	630	1166	167	999	961	110	851	1110	141	969	179	9	170	10	2	8	1209	90	1119	552	293	259	514	163	351	695	168	527	2079	696	1383	0.0531609	0.110169	0.143225	0.114464	0.127027	0.0502793	0.2	0.0744417	0.530797	0.317121
chr10	80612225	80612400	*	85	78	7	137	127	10	125	110	15	125	123	2	78	74	4	NA	NA	NA	20	19	1	42	38	4	78	61	17	52	44	8	83	67	16	NA	NA	NA	0.917647	0.927007	0.88	0.984	0.948718	NA	0.95	0.904762	0.782051	0.846154
chr10	102499908	102500011	*	320	19	301	416	33	383	480	45	435	464	51	413	128	22	106	88	13	75	229	9	220	359	25	334	331	106	225	424	130	294	353	49	304	711	73	638	0.059375	0.0793269	0.09375	0.109914	0.171875	0.147727	0.0393013	0.0696379	0.320242	0.306604
chr10	102807174	102807823	*	348	195	153	380	188	192	365	256	109	221	124	97	95	56	39	NA	NA	NA	74	17	57	78	38	40	87	73	14	125	114	11	80	39	41	465	385	80	0.560345	0.494737	0.70137	0.561086	0.589474	NA	0.22973	0.487179	0.83908	0.912
chr10	112290055	112290178	*	291	51	240	419	33	386	176	23	153	98	13	85	96	29	67	NA	NA	NA	80	14	66	120	19	101	192	71	121	104	49	55	176	44	132	NA	NA	NA	0.175258	0.0787589	0.130682	0.132653	0.302083	NA	0.175	0.158333	0.369792	0.471154
chr10	119313166	119313563	*	NA	NA	NA	595	36	559	479	58	421	490	34	456	847	121	726	NA	NA	NA	132	1	131	70	0	70	119	56	63	692	221	471	392	66	326	914	242	672	NA	0.0605042	0.121086	0.0693878	0.142857	NA	0.00757576	0	0.470588	0.319364
chr10	124910217	124910727	*	1877	85	1792	1898	100	1798	1438	99	1339	1410	99	1311	1802	153	1649	301	79	222	545	10	535	1181	59	1122	1117	215	902	1291	544	747	899	88	811	1700	315	1385	0.045285	0.052687	0.0688456	0.0702128	0.0849057	0.262458	0.0183486	0.0499577	0.19248	0.421379
chr10	125650708	125651027	*	140	26	114	270	28	242	308	51	257	450	78	372	307	55	252	106	25	81	236	25	211	350	35	315	369	116	253	540	189	351	643	141	502	79	17	62	0.185714	0.103704	0.165584	0.173333	0.179153	0.235849	0.105932	0.1	0.314363	0.35
chr10	126135816	126136157	*	865	84	781	1297	164	1133	1564	161	1403	1782	211	1571	809	40	769	170	28	142	558	23	535	1058	71	987	1124	301	823	1117	410	707	594	61	533	1413	409	1004	0.0971098	0.126446	0.102941	0.118406	0.0494438	0.164706	0.0412186	0.0671077	0.267794	0.367055
chr10	131193193	131193500	*	254	239	15	243	218	25	265	230	35	85	79	6	222	206	16	NA	NA	NA	20	15	5	69	57	12	189	160	29	178	137	41	164	110	54	NA	NA	NA	0.940945	0.897119	0.867925	0.929412	0.927928	NA	0.75	0.826087	0.846561	0.769663
chr10	133109767	133109957	*	1177	40	1137	1725	71	1654	1602	48	1554	1410	62	1348	525	28	497	160	0	160	289	6	283	1105	25	1080	519	110	409	762	101	661	705	34	671	525	112	413	0.0339847	0.0411594	0.0299625	0.0439716	0.0533333	0	0.0207612	0.0226244	0.211946	0.132546
chr10	135050853	135051575	*	968	220	748	1128	219	909	1211	255	956	1459	235	1224	865	193	672	NA	NA	NA	298	51	247	2175	303	1872	567	201	366	978	424	554	235	69	166	2407	833	1574	0.227273	0.194149	0.21057	0.161069	0.223121	NA	0.171141	0.13931	0.354497	0.433538
chr11	720454	720533	*	NA	NA	NA	104	57	47	134	85	49	70	36	34	124	66	58	NA	NA	NA	42	8	34	190	109	81	63	53	10	160	101	59	71	36	35	222	168	54	NA	0.548077	0.634328	0.514286	0.532258	NA	0.190476	0.573684	0.84127	0.63125
chr11	2216407	2217340	*	80	67	13	14	1	13	226	185	41	25	12	13	13	0	13	NA	NA	NA	28	0	28	89	43	46	14	2	12	65	23	42	12	2	10	139	84	55	0.8375	0.0714286	0.818584	0.48	0	NA	0	0.483146	0.142857	0.353846
chr11	2849208	2849503	*	413	333	80	258	210	48	213	158	55	99	79	20	215	183	32	NA	NA	NA	45	31	14	178	126	52	131	90	41	208	180	28	72	44	28	276	149	127	0.806295	0.813953	0.741784	0.79798	0.851163	NA	0.688889	0.707865	0.687023	0.865385
chr11	3464599	3465340	*	444	159	285	511	121	390	NA	NA	NA	262	90	172	224	69	155	121	31	90	201	38	163	NA	NA	NA	195	15	180	220	17	203	252	11	241	NA	NA	NA	0.358108	0.236791	NA	0.343511	0.308036	0.256198	0.189055	NA	0.0769231	0.0772727
chr11	11430994	11431079	*	41	10	31	36	2	34	60	8	52	50	8	42	42	5	37	NA	NA	NA	20	0	20	50	1	49	66	33	33	48	22	26	22	8	14	NA	NA	NA	0.243902	0.0555556	0.133333	0.16	0.119048	NA	0	0.02	0.5	0.458333
chr11	31826963	31827114	*	163	11	152	85	3	82	248	14	234	182	15	167	130	14	116	166	19	147	94	2	92	182	18	164	200	40	160	278	68	210	141	9	132	325	73	252	0.0674847	0.0352941	0.0564516	0.0824176	0.107692	0.114458	0.0212766	0.0989011	0.2	0.244604
chr11	37834100	37834455	*	183	172	11	264	228	36	209	185	24	160	137	23	51	49	2	NA	NA	NA	37	28	9	137	111	26	92	79	13	30	17	13	162	106	56	NA	NA	NA	0.939891	0.863636	0.885167	0.85625	0.960784	NA	0.756757	0.810219	0.858696	0.566667
chr11	44325771	44325933	*	458	18	440	433	14	419	454	26	428	393	29	364	385	45	340	183	12	171	144	6	138	255	14	241	392	117	275	370	72	298	338	34	304	1215	311	904	0.0393013	0.0323326	0.0572687	0.0737913	0.116883	0.0655738	0.0416667	0.054902	0.298469	0.194595
chr11	44337856	44338129	*	1191	60	1131	463	45	418	302	24	278	630	48	582	730	54	676	NA	NA	NA	103	12	91	351	19	332	452	70	382	872	185	687	127	24	103	947	137	810	0.0503778	0.0971922	0.0794702	0.0761905	0.0739726	NA	0.116505	0.0541311	0.154867	0.212156
chr11	44541888	44542300	*	571	388	183	694	491	203	712	454	258	536	281	255	500	318	182	NA	NA	NA	49	7	42	303	166	137	289	261	28	195	169	26	286	175	111	604	541	63	0.67951	0.707493	0.63764	0.524254	0.636	NA	0.142857	0.547855	0.903114	0.866667
chr11	58869941	58870059	*	493	41	452	728	60	668	502	27	475	385	11	374	432	24	408	216	78	138	391	18	373	197	5	192	405	57	348	334	142	192	395	48	347	NA	NA	NA	0.0831643	0.0824176	0.0537849	0.0285714	0.0555556	0.361111	0.0460358	0.0253807	0.140741	0.42515
chr11	63827457	63828229	*	784	173	611	698	124	574	678	142	536	472	84	388	273	172	101	NA	NA	NA	333	21	312	740	115	625	325	278	47	372	139	233	183	48	135	1360	632	728	0.220663	0.17765	0.20944	0.177966	0.630037	NA	0.0630631	0.155405	0.855385	0.373656
chr11	65627638	65627918	*	18	1	17	NA	NA	NA	13	3	10	15	1	14	20	2	18	NA	NA	NA	14	2	12	21	2	19	14	0	14	14	0	14	NA	NA	NA	27	0	27	0.0555556	NA	0.230769	0.0666667	0.1	NA	0.142857	0.0952381	0	0
chr11	66034681	66034756	*	NA	NA	NA	54	19	35	50	18	32	67	19	48	54	17	37	20	5	15	NA	NA	NA	79	33	46	10	1	9	30	4	26	32	13	19	116	22	94	NA	0.351852	0.36	0.283582	0.314815	0.25	NA	0.417722	0.1	0.133333
chr11	66188111	66188647	*	988	100	888	771	84	687	721	68	653	859	109	750	750	215	535	92	6	86	363	37	326	359	39	320	449	197	252	656	242	414	305	68	237	1210	469	741	0.101215	0.108949	0.0943135	0.126892	0.286667	0.0652174	0.101928	0.108635	0.438753	0.368902
chr11	68780356	68780616	*	554	79	475	365	74	291	427	64	363	297	39	258	394	67	327	115	9	106	108	7	101	163	15	148	134	82	52	213	60	153	227	45	182	701	177	524	0.142599	0.20274	0.149883	0.131313	0.170051	0.0782609	0.0648148	0.0920245	0.61194	0.28169
chr11	68867795	68867879	*	22	15	7	62	44	18	37	28	9	NA	NA	NA	56	49	7	NA	NA	NA	61	43	18	25	21	4	34	20	14	76	37	39	38	16	22	108	60	48	0.681818	0.709677	0.756757	NA	0.875	NA	0.704918	0.84	0.588235	0.486842
chr11	68924736	68925684	*	460	202	258	456	210	246	607	308	299	872	344	528	585	313	272	NA	NA	NA	191	22	169	580	202	378	94	69	25	348	139	209	284	125	159	1376	857	519	0.43913	0.460526	0.507414	0.394495	0.535043	NA	0.115183	0.348276	0.734043	0.399425
chr11	69001432	69001537	*	307	234	73	426	311	115	468	344	124	244	177	67	175	88	87	NA	NA	NA	70	22	48	336	218	118	162	150	12	153	143	10	308	228	80	434	388	46	0.762215	0.730047	0.735043	0.72541	0.502857	NA	0.314286	0.64881	0.925926	0.934641
chr11	69304317	69304398	*	115	109	6	140	126	14	156	143	13	80	64	16	120	106	14	NA	NA	NA	40	34	6	128	116	12	52	35	17	97	80	17	100	74	26	301	230	71	0.947826	0.9	0.916667	0.8	0.883333	NA	0.85	0.90625	0.673077	0.824742
chr11	71954817	71955055	*	2172	329	1843	2244	286	1958	1355	194	1161	1577	209	1368	1132	326	806	156	44	112	240	31	209	976	88	888	982	558	424	792	411	381	735	134	601	2353	872	1481	0.151473	0.127451	0.143173	0.13253	0.287986	0.282051	0.129167	0.0901639	0.568228	0.518939
chr11	71955102	71955206	*	643	74	569	909	81	828	866	68	798	558	54	504	531	50	481	185	33	152	291	26	265	796	30	766	599	197	402	761	228	533	989	159	830	1428	233	1195	0.115086	0.0891089	0.0785219	0.0967742	0.094162	0.178378	0.0893471	0.0376884	0.328881	0.299606
chr11	72928701	72929136	*	169	57	112	326	100	226	315	77	238	402	122	280	246	173	73	NA	NA	NA	42	8	34	220	103	117	NA	NA	NA	293	136	157	35	4	31	450	179	271	0.337278	0.306748	0.244444	0.303483	0.703252	NA	0.190476	0.468182	NA	0.464164
chr11	76849187	76849271	*	195	32	163	520	57	463	635	68	567	675	228	447	558	134	424	NA	NA	NA	137	4	133	455	78	377	338	233	105	298	246	52	165	50	115	924	702	222	0.164103	0.109615	0.107087	0.337778	0.240143	NA	0.0291971	0.171429	0.689349	0.825503
chr11	78871915	78872016	*	31	24	7	25	21	4	43	35	8	21	20	1	58	25	33	NA	NA	NA	37	8	29	14	14	0	32	24	8	25	17	8	23	13	10	NA	NA	NA	0.774194	0.84	0.813953	0.952381	0.431034	NA	0.216216	1	0.75	0.68
chr11	116452062	116452267	*	433	55	378	493	87	406	364	40	324	290	32	258	375	35	340	NA	NA	NA	110	15	95	210	34	176	307	39	268	368	152	216	157	27	130	89	20	69	0.127021	0.176471	0.10989	0.110345	0.0933333	NA	0.136364	0.161905	0.127036	0.413043
chr11	119235157	119235611	*	270	146	124	361	156	205	268	121	147	155	26	129	255	89	166	NA	NA	NA	100	3	97	133	26	107	189	132	57	151	104	47	204	79	125	535	331	204	0.540741	0.432133	0.451493	0.167742	0.34902	NA	0.03	0.195489	0.698413	0.688742
chr11	123946549	123946802	*	487	195	292	674	222	452	573	282	291	311	68	243	258	151	107	102	15	87	176	48	128	211	61	150	356	263	93	199	74	125	339	172	167	NA	NA	NA	0.400411	0.329377	0.492147	0.21865	0.585271	0.147059	0.272727	0.2891	0.738764	0.371859
chr11	133399769	133400373	*	114	12	102	190	11	179	55	1	54	144	14	130	245	15	230	NA	NA	NA	156	15	141	115	11	104	184	36	148	272	50	222	159	35	124	NA	NA	NA	0.105263	0.0578947	0.0181818	0.0972222	0.0612245	NA	0.0961538	0.0956522	0.195652	0.183824
chr12	1973962	1974082	*	420	170	250	574	309	265	413	207	206	307	131	176	161	52	109	70	43	27	112	35	77	119	58	61	244	187	57	126	92	34	413	190	223	399	366	33	0.404762	0.538328	0.501211	0.42671	0.322981	0.614286	0.3125	0.487395	0.766393	0.730159
chr12	5153876	5154823	*	1517	951	566	794	592	202	735	539	196	755	474	281	358	251	107	NA	NA	NA	30	12	18	269	172	97	394	353	41	198	188	10	370	281	89	126	117	9	0.626895	0.745592	0.733333	0.627815	0.701117	NA	0.4	0.639405	0.895939	0.949495
chr12	6736479	6736614	*	391	369	22	419	386	33	336	316	20	343	327	16	356	341	15	NA	NA	NA	76	71	5	84	83	1	243	212	31	369	192	177	173	143	30	376	350	26	0.943734	0.921241	0.940476	0.953353	0.957865	NA	0.934211	0.988095	0.872428	0.520325
chr12	14134633	14134687	*	NA	NA	NA	71	16	55	78	1	77	118	5	113	16	0	16	14	0	14	120	14	106	12	1	11	11	4	7	87	17	70	14	5	9	NA	NA	NA	NA	0.225352	0.0128205	0.0423729	0	0	0.116667	0.0833333	0.363636	0.195402
chr12	34260842	34260971	*	NA	NA	NA	345	82	263	256	59	197	544	70	474	428	64	364	152	14	138	NA	NA	NA	88	8	80	339	150	189	314	123	191	70	12	58	NA	NA	NA	NA	0.237681	0.230469	0.128676	0.149533	0.0921053	NA	0.0909091	0.442478	0.39172
chr12	52626748	52627069	*	217	32	185	433	67	366	357	66	291	293	45	248	616	142	474	NA	NA	NA	202	7	195	245	32	213	70	32	38	179	122	57	230	32	198	711	262	449	0.147465	0.154734	0.184874	0.153584	0.230519	NA	0.0346535	0.130612	0.457143	0.681564
chr12	54441279	54441415	*	472	40	432	467	29	438	230	14	216	122	16	106	528	57	471	119	25	94	419	7	412	150	5	145	401	110	291	326	115	211	237	30	207	489	139	350	0.0847458	0.0620985	0.0608696	0.131148	0.107955	0.210084	0.0167064	0.0333333	0.274314	0.352761
chr12	63543647	63543767	*	471	155	316	559	162	397	399	107	292	223	41	182	128	76	52	96	56	40	231	28	203	80	12	68	325	228	97	122	77	45	425	94	331	NA	NA	NA	0.329087	0.289803	0.26817	0.183857	0.59375	0.583333	0.121212	0.15	0.701538	0.631148
chr12	75601475	75601915	*	1639	140	1499	251	22	229	622	61	561	942	93	849	977	105	872	186	35	151	533	9	524	239	9	230	755	240	515	569	227	342	309	53	256	NA	NA	NA	0.0854179	0.0876494	0.0980707	0.0987261	0.107472	0.188172	0.0168856	0.0376569	0.317881	0.398946
chr12	100356752	100356887	*	266	256	10	301	275	26	399	370	29	119	110	9	238	220	18	NA	NA	NA	70	59	11	77	69	8	160	126	34	112	100	12	121	86	35	NA	NA	NA	0.962406	0.913621	0.927318	0.92437	0.92437	NA	0.842857	0.896104	0.7875	0.892857
chr12	114845926	114846003	*	306	21	285	321	38	283	279	19	260	296	19	277	261	44	217	90	17	73	90	7	83	297	33	264	160	58	102	207	58	149	58	11	47	125	22	103	0.0686275	0.11838	0.0681004	0.0641892	0.168582	0.188889	0.0777778	0.111111	0.3625	0.280193
chr12	115135231	115135354	*	262	19	243	346	28	318	294	13	281	158	13	145	357	33	324	66	6	60	87	7	80	126	3	123	191	69	122	221	65	156	176	24	152	251	51	200	0.0725191	0.0809249	0.0442177	0.0822785	0.092437	0.0909091	0.0804598	0.0238095	0.361257	0.294118
chr12	118084276	118084571	*	360	251	109	197	117	80	217	120	97	194	117	77	245	130	115	37	22	15	70	43	27	43	18	25	150	46	104	155	63	92	53	23	30	NA	NA	NA	0.697222	0.593909	0.552995	0.603093	0.530612	0.594595	0.614286	0.418605	0.306667	0.406452
chr12	125341263	125341364	*	164	64	100	220	83	137	226	83	143	146	57	89	180	147	33	NA	NA	NA	89	23	66	149	44	105	NA	NA	NA	270	195	75	76	46	30	247	149	98	0.390244	0.377273	0.367257	0.390411	0.816667	NA	0.258427	0.295302	NA	0.722222
chr12	125670133	125670393	*	439	45	394	788	81	707	726	70	656	401	39	362	528	46	482	135	2	133	284	31	253	381	41	340	423	88	335	540	112	428	359	46	313	1149	297	852	0.102506	0.102792	0.0964187	0.0972569	0.0871212	0.0148148	0.109155	0.107612	0.208038	0.207407
chr12	131702904	131704644	*	119	111	8	136	101	35	162	116	46	172	146	26	34	21	13	NA	NA	NA	140	71	69	48	27	21	NA	NA	NA	68	54	14	111	71	40	351	243	108	0.932773	0.742647	0.716049	0.848837	0.617647	NA	0.507143	0.5625	NA	0.794118
chr12	132339512	132340675	*	152	131	21	136	98	38	160	126	34	180	149	31	200	168	32	NA	NA	NA	70	46	24	172	129	43	48	32	16	NA	NA	NA	96	52	44	301	201	100	0.861842	0.720588	0.7875	0.827778	0.84	NA	0.657143	0.75	0.666667	NA
chr12	132656892	132656967	*	24	23	1	95	85	10	111	107	4	76	68	8	103	95	8	11	11	0	NA	NA	NA	170	152	18	65	53	12	101	81	20	80	61	19	228	168	60	0.958333	0.894737	0.963964	0.894737	0.92233	1	NA	0.894118	0.815385	0.80198
chr13	35324592	35324683	*	75	5	70	215	13	202	250	11	239	180	7	173	173	3	170	NA	NA	NA	50	2	48	153	0	153	164	20	144	150	51	99	295	44	251	NA	NA	NA	0.0666667	0.0604651	0.044	0.0388889	0.017341	NA	0.04	0	0.121951	0.34
chr13	36049915	36050292	*	284	30	254	370	37	333	382	53	329	354	46	308	441	20	421	160	9	151	475	23	452	212	26	186	653	219	434	221	66	155	375	65	310	NA	NA	NA	0.105634	0.1	0.138743	0.129944	0.0453515	0.05625	0.0484211	0.122642	0.335375	0.298643
chr13	44947701	44947820	*	832	118	714	1391	143	1248	1308	165	1143	1087	98	989	455	194	261	180	25	155	356	7	349	795	103	692	221	168	53	507	220	287	865	189	676	NA	NA	NA	0.141827	0.102804	0.126147	0.0901564	0.426374	0.138889	0.0196629	0.12956	0.760181	0.433925
chr13	50707622	50707898	*	1732	573	1159	1737	515	1222	1517	608	909	1351	353	998	760	525	235	NA	NA	NA	341	87	254	128	54	74	557	505	52	786	559	227	651	337	314	360	272	88	0.330831	0.296488	0.400791	0.261288	0.690789	NA	0.255132	0.421875	0.906643	0.711196
chr13	79183745	79183973	*	862	68	794	831	55	776	720	97	623	556	76	480	272	66	206	51	6	45	249	4	245	285	35	250	307	163	144	326	109	217	492	89	403	NA	NA	NA	0.0788863	0.0661853	0.134722	0.136691	0.242647	0.117647	0.0160643	0.122807	0.530945	0.334356
chr13	100547884	100548338	*	1905	82	1823	1475	54	1421	1567	68	1499	1422	59	1363	1699	110	1589	325	35	290	708	39	669	688	38	650	1192	385	807	1171	437	734	395	28	367	170	45	125	0.0430446	0.0366102	0.043395	0.0414909	0.064744	0.107692	0.0550847	0.0552326	0.322987	0.373185
chr13	100649792	100650217	*	178	20	158	208	22	186	291	35	256	97	7	90	339	29	310	36	3	33	33	2	31	94	4	90	232	79	153	372	91	281	265	64	201	32	5	27	0.11236	0.105769	0.120275	0.0721649	0.0855457	0.0833333	0.0606061	0.0425532	0.340517	0.244624
chr13	112547784	112548280	*	630	53	577	639	111	528	809	66	743	494	44	450	907	90	817	196	8	188	211	7	204	450	74	376	398	112	286	595	54	541	409	86	323	566	226	340	0.084127	0.173709	0.0815822	0.0890688	0.0992282	0.0408163	0.0331754	0.164444	0.281407	0.0907563
chr13	112548376	112548727	*	350	31	319	587	104	483	428	52	376	287	40	247	380	36	344	174	15	159	306	24	282	174	16	158	323	117	206	336	130	206	415	88	327	325	226	99	0.0885714	0.177172	0.121495	0.139373	0.0947368	0.0862069	0.0784314	0.091954	0.362229	0.386905
chr13	114550432	114551147	*	218	181	37	228	176	52	146	118	28	124	96	28	150	100	50	NA	NA	NA	42	26	16	242	178	64	94	75	19	178	170	8	101	80	21	348	324	24	0.830275	0.77193	0.808219	0.774194	0.666667	NA	0.619048	0.735537	0.797872	0.955056
chr14	23305835	23305982	*	575	44	531	519	78	441	332	45	287	279	22	257	272	58	214	117	7	110	159	2	157	NA	NA	NA	298	97	201	466	141	325	109	28	81	251	6	245	0.0765217	0.150289	0.135542	0.078853	0.213235	0.0598291	0.0125786	NA	0.325503	0.302575
chr14	29235690	29235835	*	279	13	266	558	46	512	487	52	435	519	90	429	299	41	258	NA	NA	NA	255	35	220	375	17	358	151	64	87	354	72	282	13	5	8	NA	NA	NA	0.046595	0.0824373	0.106776	0.17341	0.137124	NA	0.137255	0.0453333	0.423841	0.20339
chr14	36974645	36975051	*	68	4	64	153	8	145	130	5	125	48	3	45	194	24	170	74	1	73	108	5	103	48	4	44	150	46	104	67	7	60	88	10	78	52	19	33	0.0588235	0.0522876	0.0384615	0.0625	0.123711	0.0135135	0.0462963	0.0833333	0.306667	0.104478
chr14	36982689	36982906	*	645	64	581	902	59	843	744	58	686	833	84	749	548	69	479	55	6	49	200	8	192	613	34	579	538	224	314	597	250	347	640	81	559	1067	175	892	0.0992248	0.0654102	0.077957	0.10084	0.125912	0.109091	0.04	0.0554649	0.416357	0.41876
chr14	37116592	37117199	*	2640	141	2499	1318	58	1260	1391	95	1296	1607	93	1514	1651	202	1449	764	52	712	696	51	645	442	22	420	1390	444	946	1330	288	1042	688	85	603	105	26	79	0.0534091	0.0440061	0.0682962	0.0578718	0.12235	0.0680628	0.0732759	0.0497738	0.319424	0.216541
chr14	52734803	52735389	*	2624	64	2560	449	12	437	574	20	554	1028	29	999	1113	54	1059	210	6	204	969	20	949	138	11	127	1050	177	873	529	69	460	183	31	152	NA	NA	NA	0.0243902	0.0267261	0.0348432	0.0282101	0.0485175	0.0285714	0.0206398	0.0797101	0.168571	0.130435
chr14	57265187	57265968	*	1146	156	990	951	136	815	1194	178	1016	771	117	654	861	201	660	51	2	49	269	49	220	431	55	376	753	326	427	342	76	266	642	161	481	50	23	27	0.136126	0.143007	0.149079	0.151751	0.233449	0.0392157	0.182156	0.12761	0.432935	0.222222
chr14	60976611	60976847	*	871	64	807	1286	109	1177	1225	137	1088	785	108	677	543	110	433	110	45	65	247	10	237	666	39	627	597	180	417	420	221	199	787	111	676	NA	NA	NA	0.0734788	0.0847589	0.111837	0.13758	0.202578	0.409091	0.0404858	0.0585586	0.301508	0.52619
chr14	73080455	73080639	*	217	80	137	301	125	176	284	112	172	215	99	116	143	54	89	11	2	9	122	6	116	258	79	179	187	127	60	284	109	175	172	87	85	160	98	62	0.368664	0.415282	0.394366	0.460465	0.377622	0.181818	0.0491803	0.306202	0.679144	0.383803
chr14	74849348	74849556	*	265	247	18	280	252	28	168	157	11	85	83	2	309	283	26	40	38	2	95	83	12	NA	NA	NA	253	207	46	276	230	46	73	49	24	NA	NA	NA	0.932075	0.9	0.934524	0.976471	0.915858	0.95	0.873684	NA	0.818182	0.833333
chr14	75077672	75077923	*	796	288	508	994	313	681	926	361	565	894	307	587	780	409	371	125	65	60	271	73	198	439	112	327	266	237	29	260	163	97	422	188	234	1418	808	610	0.361809	0.314889	0.389849	0.3434	0.524359	0.52	0.269373	0.255125	0.890977	0.626923
chr14	92721339	92721436	*	124	15	109	216	60	156	183	31	152	214	44	170	188	39	149	52	12	40	80	14	66	161	30	131	90	55	35	120	52	68	144	65	79	NA	NA	NA	0.120968	0.277778	0.169399	0.205607	0.207447	0.230769	0.175	0.186335	0.611111	0.433333
chr14	93964821	93964912	*	73	67	6	56	45	11	124	109	15	97	82	15	78	70	8	24	24	0	20	17	3	72	68	4	61	40	21	66	56	10	100	62	38	NA	NA	NA	0.917808	0.803571	0.879032	0.845361	0.897436	1	0.85	0.944444	0.655738	0.848485
chr14	104927498	104928201	*	1630	88	1542	973	41	932	1058	22	1036	887	41	846	965	168	797	140	20	120	765	23	742	280	14	266	542	144	398	732	257	475	238	23	215	806	104	702	0.0539877	0.0421377	0.020794	0.0462232	0.174093	0.142857	0.0300654	0.05	0.265683	0.351093
chr14	105332340	105332410	*	30	3	27	36	2	34	66	9	57	79	7	72	81	11	70	36	2	34	33	0	33	130	8	122	96	25	71	117	34	83	80	15	65	108	14	94	0.1	0.0555556	0.136364	0.0886076	0.135802	0.0555556	0	0.0615385	0.260417	0.290598
chr15	20981272	20981523	*	360	189	171	630	353	277	693	308	385	390	112	278	NA	NA	NA	110	0	110	90	1	89	507	271	236	209	84	125	336	30	306	239	36	203	90	58	32	0.525	0.560317	0.444444	0.287179	NA	0	0.0111111	0.534517	0.401914	0.0892857
chr15	28342441	28342548	*	180	19	161	212	36	176	283	46	237	147	18	129	187	47	140	106	33	73	126	3	123	200	30	170	213	83	130	123	48	75	190	31	159	408	113	295	0.105556	0.169811	0.162544	0.122449	0.251337	0.311321	0.0238095	0.15	0.389671	0.390244
chr15	31685500	31685591	*	104	12	92	147	22	125	99	11	88	NA	NA	NA	159	18	141	119	27	92	52	4	48	48	3	45	105	78	27	134	90	44	124	27	97	112	32	80	0.115385	0.14966	0.111111	NA	0.113208	0.226891	0.0769231	0.0625	0.742857	0.671642
chr15	53076868	53078122	*	1302	76	1226	1627	107	1520	1389	92	1297	1097	79	1018	2477	216	2261	362	22	340	646	21	625	840	36	804	1733	512	1221	1519	400	1119	1350	98	1252	1160	259	901	0.0583717	0.0657652	0.0662347	0.0720146	0.0872023	0.0607735	0.0325077	0.0428571	0.295441	0.263331
chr15	58357859	58358021	*	512	29	483	456	35	421	474	21	453	688	88	600	360	22	338	126	13	113	197	10	187	471	10	461	517	96	421	478	137	341	207	33	174	NA	NA	NA	0.0566406	0.0767544	0.0443038	0.127907	0.0611111	0.103175	0.0507614	0.0212314	0.185687	0.286611
chr15	60286367	60286481	*	216	27	189	336	25	311	310	46	264	108	26	82	258	46	212	NA	NA	NA	162	5	157	107	14	93	212	73	139	72	56	16	284	62	222	NA	NA	NA	0.125	0.0744048	0.148387	0.240741	0.178295	NA	0.0308642	0.130841	0.34434	0.777778
chr15	66486668	66486803	*	42	37	5	43	41	2	32	28	4	13	13	0	62	59	3	11	11	0	26	20	6	NA	NA	NA	31	25	6	51	43	8	14	8	6	14	11	3	0.880952	0.953488	0.875	1	0.951613	1	0.769231	NA	0.806452	0.843137
chr15	68112669	68112742	*	126	10	116	98	16	82	179	44	135	449	60	389	279	68	211	NA	NA	NA	135	5	130	306	35	271	260	125	135	528	336	192	135	47	88	376	217	159	0.0793651	0.163265	0.24581	0.13363	0.243728	NA	0.037037	0.114379	0.480769	0.636364
chr15	68113169	68113289	*	217	29	188	384	69	315	328	25	303	NA	NA	NA	272	25	247	84	28	56	149	9	140	119	7	112	203	85	118	272	185	87	238	40	198	586	237	349	0.133641	0.179688	0.0762195	NA	0.0919118	0.333333	0.0604027	0.0588235	0.418719	0.680147
chr15	74425952	74426221	*	1504	205	1299	868	121	747	870	112	758	894	135	759	350	46	304	NA	NA	NA	282	10	272	320	35	285	91	37	54	306	122	184	135	34	101	1090	443	647	0.136303	0.139401	0.128736	0.151007	0.131429	NA	0.035461	0.109375	0.406593	0.398693
chr15	74426661	74427348	*	2008	100	1908	2175	152	2023	1821	130	1691	1576	125	1451	1289	113	1176	241	34	207	805	40	765	1112	26	1086	1382	297	1085	728	252	476	1168	171	997	3229	736	2493	0.0498008	0.0698851	0.0713893	0.0793147	0.0876649	0.141079	0.0496894	0.0233813	0.214906	0.346154
chr15	75288394	75288617	*	759	58	701	819	181	638	505	142	363	370	85	285	593	157	436	44	0	44	479	22	457	56	0	56	187	93	94	638	270	368	110	29	81	309	108	201	0.0764163	0.221001	0.281188	0.22973	0.264755	0	0.045929	0	0.497326	0.423197
chr15	85360308	85360441	*	NA	NA	NA	161	54	107	368	124	244	388	104	284	215	85	130	124	66	58	77	5	72	293	48	245	155	121	34	299	258	41	172	48	124	57	25	32	NA	0.335404	0.336957	0.268041	0.395349	0.532258	0.0649351	0.163823	0.780645	0.862876
chr15	89950893	89951751	*	1548	116	1432	2397	222	2175	1550	142	1408	701	75	626	1090	106	984	126	14	112	562	30	532	555	25	530	567	208	359	570	162	408	970	146	824	1786	235	1551	0.0749354	0.0926158	0.0916129	0.10699	0.0972477	0.111111	0.0533808	0.045045	0.366843	0.284211
chr15	96876848	96877682	*	2165	369	1796	1827	388	1439	1674	313	1361	807	157	650	890	236	654	274	57	217	654	92	562	270	35	235	966	378	588	514	200	314	502	170	332	1632	883	749	0.170439	0.21237	0.186977	0.194548	0.265169	0.208029	0.140673	0.12963	0.391304	0.389105
chr16	1143516	1143893	*	2140	769	1371	2980	1251	1729	2249	964	1285	2387	964	1423	1134	485	649	81	31	50	90	39	51	4614	1862	2752	737	559	178	531	317	214	887	432	455	5486	3121	2365	0.359346	0.419799	0.428635	0.403854	0.42769	0.382716	0.433333	0.403554	0.75848	0.596987
chr16	2042472	2042795	*	1740	263	1477	1918	327	1591	1728	300	1428	1141	141	1000	1138	189	949	NA	NA	NA	472	19	453	2906	347	2559	208	65	143	587	189	398	896	253	643	2554	622	1932	0.151149	0.17049	0.173611	0.123576	0.166081	NA	0.0402542	0.119408	0.3125	0.321976
chr16	2391213	2391373	*	840	471	369	812	465	347	1148	666	482	939	546	393	816	509	307	NA	NA	NA	398	186	212	732	425	307	487	369	118	570	484	86	533	323	210	531	428	103	0.560714	0.57266	0.580139	0.58147	0.623775	NA	0.467337	0.580601	0.7577	0.849123
chr16	2764975	2765357	*	120	78	42	81	45	36	75	43	32	79	41	38	66	21	45	34	9	25	39	10	29	70	31	39	30	15	15	66	29	37	20	7	13	142	68	74	0.65	0.555556	0.573333	0.518987	0.318182	0.264706	0.25641	0.442857	0.5	0.439394
chr16	3012839	3012922	*	165	70	95	219	83	136	219	104	115	308	121	187	240	111	129	NA	NA	NA	70	13	57	435	197	238	80	49	31	180	108	72	189	52	137	393	250	143	0.424242	0.378995	0.474886	0.392857	0.4625	NA	0.185714	0.452874	0.6125	0.6
chr16	3018622	3018910	*	1863	164	1699	1171	88	1083	892	66	826	1007	71	936	NA	NA	NA	242	31	211	486	26	460	831	41	790	285	58	227	573	161	412	425	52	373	1294	198	1096	0.0880301	0.0751494	0.073991	0.0705065	NA	0.128099	0.0534979	0.0493381	0.203509	0.280977
chr16	3162509	3162683	*	88	11	77	150	49	101	137	34	103	102	14	88	228	110	118	64	29	35	122	12	110	NA	NA	NA	135	82	53	71	44	27	81	22	59	263	108	155	0.125	0.326667	0.248175	0.137255	0.482456	0.453125	0.0983607	NA	0.607407	0.619718
chr16	3233554	3234023	*	1068	68	1000	556	15	541	606	25	581	501	24	477	654	42	612	226	31	195	471	14	457	282	18	264	642	139	503	530	158	372	185	12	173	439	59	380	0.0636704	0.0269784	0.0412541	0.0479042	0.0642202	0.137168	0.029724	0.0638298	0.216511	0.298113
chr16	22826344	22826447	*	420	88	332	710	115	595	688	127	561	413	75	338	457	91	366	120	34	86	231	22	209	419	53	366	286	117	169	470	201	269	567	126	441	NA	NA	NA	0.209524	0.161972	0.184593	0.181598	0.199125	0.283333	0.0952381	0.126492	0.409091	0.42766
chr16	23706114	23706211	*	132	39	93	200	81	119	182	50	132	190	110	80	147	99	48	59	19	40	89	8	81	143	38	105	145	133	12	126	75	51	162	95	67	47	37	10	0.295455	0.405	0.274725	0.578947	0.673469	0.322034	0.0898876	0.265734	0.917241	0.595238
chr16	49317306	49317845	*	298	35	263	276	27	249	176	8	168	132	13	119	116	14	102	73	7	66	190	4	186	208	8	200	200	62	138	175	36	139	137	33	104	84	25	59	0.11745	0.0978261	0.0454545	0.0984848	0.12069	0.0958904	0.0210526	0.0384615	0.31	0.205714
chr16	54966170	54967144	*	1069	96	973	1031	113	918	1058	139	919	743	109	634	704	111	593	155	29	126	803	87	716	363	31	332	1072	483	589	1078	463	615	522	98	424	764	296	468	0.0898036	0.109602	0.13138	0.146703	0.15767	0.187097	0.108344	0.0853994	0.45056	0.429499
chr16	55358677	55358786	*	418	28	390	527	28	499	505	46	459	645	48	597	646	34	612	165	10	155	286	7	279	497	13	484	282	90	192	592	205	387	384	86	298	176	16	160	0.0669856	0.0531309	0.0910891	0.0744186	0.0526316	0.0606061	0.0244755	0.0261569	0.319149	0.346284
chr16	67188766	67188911	*	1154	668	486	556	323	233	195	128	67	NA	NA	NA	218	162	56	130	104	26	209	82	127	164	102	62	130	110	20	166	154	12	NA	NA	NA	634	475	159	0.578856	0.580935	0.65641	NA	0.743119	0.8	0.392344	0.621951	0.846154	0.927711
chr16	71475550	71475744	*	1103	345	758	1251	533	718	1160	516	644	944	329	615	601	206	395	NA	NA	NA	179	45	134	402	177	225	169	107	62	216	148	68	510	259	251	169	145	24	0.312783	0.426059	0.444828	0.348517	0.342762	NA	0.251397	0.440299	0.633136	0.685185
chr16	85600122	85601101	*	562	239	323	447	215	232	442	91	351	247	131	116	11	3	8	NA	NA	NA	10	1	9	199	65	134	175	95	80	NA	NA	NA	252	92	160	478	345	133	0.425267	0.480984	0.205882	0.530364	0.272727	NA	0.1	0.326633	0.542857	NA
chr16	86528521	86530028	*	1290	106	1184	1170	82	1088	943	75	868	675	44	631	1028	87	941	381	58	323	719	68	651	873	54	819	655	167	488	609	177	432	553	65	488	2232	605	1627	0.0821705	0.0700855	0.0795334	0.0651852	0.0846303	0.152231	0.0945758	0.0618557	0.254962	0.29064
chr16	86550238	86550501	*	2246	141	2105	1995	117	1878	1550	103	1447	1512	131	1381	1220	188	1032	337	63	274	462	17	445	844	69	775	768	272	496	975	249	726	836	86	750	2639	703	1936	0.0627783	0.0586466	0.0664516	0.0866402	0.154098	0.186944	0.0367965	0.0817536	0.354167	0.255385
chr16	88705716	88706019	*	227	35	192	158	49	109	154	45	109	140	45	95	101	29	72	NA	NA	NA	93	7	86	276	64	212	134	62	72	63	33	30	146	27	119	379	161	218	0.154185	0.310127	0.292208	0.321429	0.287129	NA	0.0752688	0.231884	0.462687	0.52381
chr16	89642930	89643111	*	985	453	532	1324	631	693	1534	836	698	1401	667	734	514	404	110	NA	NA	NA	11	1	10	2230	1015	1215	NA	NA	NA	327	249	78	477	268	209	2165	1900	265	0.459898	0.476586	0.54498	0.476089	0.785992	NA	0.0909091	0.455157	NA	0.761468
chr17	1881036	1881116	*	107	9	98	272	42	230	228	34	194	107	12	95	343	84	259	76	43	33	160	15	145	200	28	172	163	131	32	217	188	29	210	51	159	429	170	259	0.0841121	0.154412	0.149123	0.11215	0.244898	0.565789	0.09375	0.14	0.803681	0.866359
chr17	4803625	4803793	*	275	84	191	533	136	397	450	115	335	380	115	265	332	124	208	109	39	70	146	43	103	406	111	295	217	155	62	318	263	55	249	85	164	1002	667	335	0.305455	0.255159	0.255556	0.302632	0.373494	0.357798	0.294521	0.273399	0.714286	0.827044
chr17	4804292	4804937	*	78	2	76	559	74	485	597	60	537	591	38	553	674	146	528	101	31	70	284	20	264	613	133	480	289	158	131	381	237	144	421	57	364	1136	550	586	0.025641	0.132379	0.100503	0.0642978	0.216617	0.306931	0.0704225	0.216966	0.546713	0.622047
chr17	4804970	4805159	*	641	214	427	746	323	423	605	150	455	856	195	661	170	22	148	NA	NA	NA	135	8	127	761	144	617	237	104	133	295	224	71	635	280	355	1442	809	633	0.333853	0.432976	0.247934	0.227804	0.129412	NA	0.0592593	0.189225	0.438819	0.759322
chr17	7165469	7165591	*	188	58	130	305	91	214	253	72	181	74	17	57	150	58	92	NA	NA	NA	131	21	110	10	3	7	173	102	71	120	64	56	169	54	115	321	189	132	0.308511	0.298361	0.284585	0.22973	0.386667	NA	0.160305	0.3	0.589595	0.533333
chr17	8218534	8218961	*	386	222	164	400	219	181	320	203	117	377	219	158	95	69	26	NA	NA	NA	190	94	96	112	74	38	128	104	24	248	215	33	121	73	48	305	247	58	0.57513	0.5475	0.634375	0.580902	0.726316	NA	0.494737	0.660714	0.8125	0.866935
chr17	15820998	15821879	*	1207	594	613	245	24	221	406	152	254	550	180	370	883	559	324	138	76	62	83	6	77	84	15	69	488	435	53	153	129	24	320	77	243	NA	NA	NA	0.492129	0.0979592	0.374384	0.327273	0.633069	0.550725	0.0722892	0.178571	0.891393	0.843137
chr17	33640623	33641438	*	662	90	572	471	58	413	483	68	415	349	33	316	237	102	135	41	23	18	232	16	216	182	26	156	630	311	319	346	218	128	197	21	176	NA	NA	NA	0.135952	0.123142	0.140787	0.0945559	0.43038	0.560976	0.0689655	0.142857	0.493651	0.630058
chr17	34820697	34820776	*	117	15	102	277	57	220	340	77	263	278	70	208	486	163	323	135	52	83	117	11	106	270	39	231	347	268	79	252	129	123	108	45	63	241	100	141	0.128205	0.205776	0.226471	0.251799	0.335391	0.385185	0.0940171	0.144444	0.772334	0.511905
chr17	36104412	36104477	*	111	9	102	69	0	69	162	8	154	88	2	86	100	11	89	54	6	48	59	5	54	72	4	68	138	38	100	144	59	85	70	17	53	NA	NA	NA	0.0810811	0	0.0493827	0.0227273	0.11	0.111111	0.0847458	0.0555556	0.275362	0.409722
chr17	46797680	46797765	*	77	8	69	72	11	61	114	37	77	174	59	115	372	168	204	NA	NA	NA	292	18	274	114	20	94	322	231	91	168	122	46	105	25	80	119	44	75	0.103896	0.152778	0.324561	0.33908	0.451613	NA	0.0616438	0.175439	0.717391	0.72619
chr17	46829937	46830286	*	338	30	308	425	40	385	276	28	248	311	17	294	321	58	263	60	16	44	272	4	268	174	15	159	368	112	256	188	66	122	211	18	193	70	14	56	0.0887574	0.0941176	0.101449	0.0546624	0.180685	0.266667	0.0147059	0.0862069	0.304348	0.351064
chr17	58216192	58216814	*	1066	161	905	1099	213	886	1027	177	850	872	152	720	1364	315	1049	116	27	89	447	35	412	571	97	474	263	128	135	630	303	327	580	122	458	1449	564	885	0.151032	0.193813	0.172347	0.174312	0.230938	0.232759	0.0782998	0.169877	0.486692	0.480952
chr17	66194529	66194615	*	288	45	243	367	44	323	432	57	375	458	53	405	504	114	390	144	55	89	284	13	271	274	32	242	126	48	78	375	172	203	198	60	138	548	273	275	0.15625	0.119891	0.131944	0.115721	0.22619	0.381944	0.0457746	0.116788	0.380952	0.458667
chr17	70113568	70113697	*	405	28	377	615	68	547	369	53	316	202	31	171	341	55	286	NA	NA	NA	198	20	178	189	6	183	313	118	195	339	117	222	467	110	357	237	37	200	0.0691358	0.110569	0.143631	0.153465	0.16129	NA	0.10101	0.031746	0.376997	0.345133
chr17	70119136	70119459	*	65	11	54	180	15	165	80	14	66	61	8	53	197	64	133	163	25	138	79	2	77	179	14	165	70	47	23	303	103	200	154	21	133	50	19	31	0.169231	0.0833333	0.175	0.131148	0.324873	0.153374	0.0253165	0.0782123	0.671429	0.339934
chr17	70388925	70389086	*	99	80	19	99	83	16	104	87	17	110	93	17	122	114	8	24	22	2	NA	NA	NA	89	69	20	48	33	15	107	87	20	42	21	21	32	18	14	0.808081	0.838384	0.836538	0.845455	0.934426	0.916667	NA	0.775281	0.6875	0.813084
chr17	72848420	72848853	*	2628	603	2025	3348	772	2576	3202	805	2397	2796	588	2208	1718	430	1288	200	50	150	394	88	306	4278	685	3593	1465	587	878	1453	813	640	2157	590	1567	5962	2149	3813	0.229452	0.230585	0.251405	0.2103	0.250291	0.25	0.22335	0.160122	0.400683	0.559532
chr17	75412405	75412497	*	45	15	30	171	58	113	171	74	97	150	35	115	90	62	28	NA	NA	NA	54	11	43	200	99	101	31	26	5	48	24	24	112	45	67	296	224	72	0.333333	0.339181	0.432749	0.233333	0.688889	NA	0.203704	0.495	0.83871	0.5
chr17	75927549	75927700	*	575	257	318	261	136	125	186	84	102	255	98	157	157	96	61	119	74	45	136	43	93	99	35	64	116	95	21	233	177	56	142	81	61	NA	NA	NA	0.446957	0.521073	0.451613	0.384314	0.611465	0.621849	0.316176	0.353535	0.818966	0.759657
chr17	79615316	79615520	*	1559	211	1348	1471	362	1109	2114	554	1560	1202	281	921	916	280	636	NA	NA	NA	554	71	483	684	88	596	565	362	203	702	527	175	260	81	179	2137	644	1493	0.135343	0.246091	0.262062	0.233777	0.305677	NA	0.128159	0.128655	0.640708	0.750712
chr17	80456085	80456551	*	545	418	127	238	198	40	340	292	48	112	94	18	317	270	47	68	8	60	70	27	43	NA	NA	NA	70	65	5	365	70	295	NA	NA	NA	259	159	100	0.766972	0.831933	0.858824	0.839286	0.851735	0.117647	0.385714	NA	0.928571	0.191781
chr18	4454868	4454998	*	1908	93	1815	2230	160	2070	1540	50	1490	971	76	895	667	51	616	623	19	604	597	16	581	890	14	876	313	78	235	1287	204	1083	916	131	785	NA	NA	NA	0.0487421	0.0717489	0.0324675	0.0782698	0.0764618	0.0304976	0.0268007	0.0157303	0.249201	0.158508
chr18	14999178	14999713	*	3464	1636	1828	2862	1402	1460	2893	1200	1693	3375	1198	2177	1224	540	684	120	76	44	NA	NA	NA	3393	1430	1963	393	268	125	426	356	70	1101	673	428	3691	2919	772	0.472286	0.489867	0.414794	0.354963	0.441176	0.633333	NA	0.421456	0.681934	0.835681
chr18	20139862	20139938	*	52	2	50	104	6	98	104	7	97	120	4	116	184	31	153	14	0	14	NA	NA	NA	182	5	177	143	46	97	132	20	112	30	0	30	NA	NA	NA	0.0384615	0.0576923	0.0673077	0.0333333	0.168478	0	NA	0.0274725	0.321678	0.151515
chr18	34854694	34854998	*	1209	143	1066	1249	168	1081	1325	306	1019	1573	196	1377	614	151	463	55	21	34	442	79	363	859	131	728	777	312	465	613	294	319	802	210	592	2699	666	2033	0.11828	0.134508	0.230943	0.124603	0.245928	0.381818	0.178733	0.152503	0.401544	0.479608
chr18	44788863	44788981	*	520	39	481	616	81	535	520	44	476	400	46	354	224	33	191	NA	NA	NA	109	5	104	422	29	393	263	127	136	288	109	179	499	101	398	128	46	82	0.075	0.131494	0.0846154	0.115	0.147321	NA	0.0458716	0.0687204	0.48289	0.378472
chr18	55020700	55021121	*	1309	119	1190	1143	152	991	1270	196	1074	1332	136	1196	1487	255	1232	319	74	245	351	55	296	665	45	620	1144	422	722	995	344	651	427	116	311	NA	NA	NA	0.0909091	0.132983	0.154331	0.102102	0.171486	0.231975	0.156695	0.0676692	0.368881	0.345729
chr18	57066901	57067030	*	41	36	5	44	41	3	43	37	6	21	20	1	37	34	3	NA	NA	NA	12	10	2	10	9	1	26	21	5	25	19	6	27	19	8	NA	NA	NA	0.878049	0.931818	0.860465	0.952381	0.918919	NA	0.833333	0.9	0.807692	0.76
chr18	76530299	76530860	*	331	246	85	153	103	50	144	87	57	146	88	58	105	63	42	NA	NA	NA	39	24	15	141	87	54	120	84	36	132	100	32	48	36	12	319	264	55	0.743202	0.673203	0.604167	0.60274	0.6	NA	0.615385	0.617021	0.7	0.757576
chr18	77280228	77280296	*	13	4	9	108	23	85	145	53	92	264	93	171	270	108	162	72	0	72	66	26	40	224	47	177	104	77	27	84	20	64	133	97	36	295	127	168	0.307692	0.212963	0.365517	0.352273	0.4	0	0.393939	0.209821	0.740385	0.238095
chr18	77280354	77280480	*	90	32	58	240	92	148	126	60	66	70	37	33	145	86	59	NA	NA	NA	144	45	99	140	43	97	175	131	44	151	66	85	71	31	40	222	107	115	0.355556	0.383333	0.47619	0.528571	0.593103	NA	0.3125	0.307143	0.748571	0.437086
chr18	77282967	77283224	*	361	181	180	379	225	154	344	226	118	157	101	56	43	24	19	28	8	20	76	19	57	127	90	37	114	89	25	72	49	23	160	94	66	327	305	22	0.501385	0.593668	0.656977	0.643312	0.55814	0.285714	0.25	0.708661	0.780702	0.680556
chr19	1786928	1787193	*	122	117	5	57	41	16	68	54	14	72	63	9	66	63	3	11	11	0	NA	NA	NA	22	19	3	22	17	5	53	40	13	37	29	8	60	41	19	0.959016	0.719298	0.794118	0.875	0.954545	1	NA	0.863636	0.772727	0.754717
chr19	1902083	1902433	*	413	101	312	70	26	44	77	17	60	105	37	68	78	57	21	40	20	20	73	67	6	NA	NA	NA	133	106	27	153	86	67	NA	NA	NA	182	75	107	0.244552	0.371429	0.220779	0.352381	0.730769	0.5	0.917808	NA	0.796992	0.562092
chr19	6311270	6311410	*	94	83	11	153	136	17	212	190	22	54	53	1	167	151	16	41	37	4	117	97	20	NA	NA	NA	145	116	29	135	105	30	81	58	23	NA	NA	NA	0.882979	0.888889	0.896226	0.981481	0.904192	0.902439	0.82906	NA	0.8	0.777778
chr19	7616229	7616333	*	200	89	111	166	110	56	239	164	75	44	34	10	51	31	20	NA	NA	NA	64	15	49	88	51	37	68	66	2	NA	NA	NA	158	87	71	307	282	25	0.445	0.662651	0.686192	0.772727	0.607843	NA	0.234375	0.579545	0.970588	NA
chr19	7733883	7734321	*	283	83	200	113	34	79	78	29	49	211	58	153	126	69	57	NA	NA	NA	33	0	33	84	17	67	21	21	0	110	95	15	99	39	60	232	201	31	0.293286	0.300885	0.371795	0.274882	0.547619	NA	0	0.202381	1	0.863636
chr19	7983704	7983827	*	237	167	70	391	233	158	313	197	116	125	73	52	91	64	27	70	47	23	40	18	22	128	83	45	60	57	3	81	66	15	153	116	37	420	358	62	0.704641	0.595908	0.629393	0.584	0.703297	0.671429	0.45	0.648438	0.95	0.814815
chr19	13192410	13192664	*	515	289	226	185	98	87	81	26	55	118	31	87	57	42	15	NA	NA	NA	33	8	25	78	32	46	39	34	5	54	36	18	46	20	26	159	104	55	0.561165	0.52973	0.320988	0.262712	0.736842	NA	0.242424	0.410256	0.871795	0.666667
chr19	15582509	15583123	*	157	130	27	294	232	62	316	218	98	343	186	157	128	102	26	46	29	17	40	15	25	119	90	29	94	84	10	112	100	12	118	83	35	266	228	38	0.828025	0.789116	0.689873	0.542274	0.796875	0.630435	0.375	0.756303	0.893617	0.892857
chr19	17983992	17984127	*	334	208	126	336	201	135	250	145	105	198	101	97	348	230	118	83	27	56	10	4	6	76	48	28	259	183	76	211	136	75	145	104	41	357	294	63	0.622754	0.598214	0.58	0.510101	0.66092	0.325301	0.4	0.631579	0.706564	0.64455
chr19	19650796	19650908	*	710	304	406	832	302	530	642	303	339	945	357	588	362	215	147	NA	NA	NA	109	32	77	1024	465	559	489	424	65	202	145	57	563	304	259	1372	1202	170	0.428169	0.362981	0.471963	0.377778	0.593923	NA	0.293578	0.454102	0.867076	0.717822
chr19	21657791	21657935	*	1384	46	1338	1239	38	1201	1260	17	1243	1060	62	998	531	26	505	NA	NA	NA	168	0	168	295	4	291	664	70	594	686	275	411	476	26	450	NA	NA	NA	0.033237	0.0306699	0.0134921	0.0584906	0.0489642	NA	0	0.0135593	0.105422	0.400875
chr19	35068425	35068622	*	1046	113	933	1377	199	1178	1319	174	1145	1188	167	1021	798	315	483	NA	NA	NA	460	78	382	944	94	850	411	216	195	651	298	353	749	182	567	633	148	485	0.108031	0.144517	0.131918	0.140572	0.394737	NA	0.169565	0.0995763	0.525547	0.457757
chr19	35581888	35582466	*	911	369	542	616	205	411	574	122	452	439	55	384	311	79	232	NA	NA	NA	537	96	441	420	70	350	11	6	5	420	273	147	486	165	321	910	367	543	0.405049	0.332792	0.212544	0.125285	0.254019	NA	0.178771	0.166667	0.545455	0.65
chr19	35703610	35703956	*	467	433	34	341	308	33	436	407	29	200	187	13	274	251	23	NA	NA	NA	35	34	1	52	46	6	101	78	23	99	68	31	69	58	11	NA	NA	NA	0.927195	0.903226	0.933486	0.935	0.916058	NA	0.971429	0.884615	0.772277	0.686869
chr19	36351441	36352377	*	2345	374	1971	1675	314	1361	1838	422	1416	1658	274	1384	1459	343	1116	69	19	50	534	84	450	710	104	606	1195	648	547	901	350	551	577	159	418	3135	986	2149	0.159488	0.187463	0.229597	0.165259	0.235093	0.275362	0.157303	0.146479	0.542259	0.388457
chr19	36912351	36912492	*	1823	138	1685	1007	59	948	1199	125	1074	1023	92	931	672	84	588	206	11	195	NA	NA	NA	208	10	198	188	59	129	501	128	373	668	96	572	NA	NA	NA	0.0756994	0.0585899	0.104254	0.0899316	0.125	0.0533981	NA	0.0480769	0.31383	0.255489
chr19	39737404	39738037	*	1069	328	741	1376	429	947	1369	484	885	1038	298	740	458	327	131	137	87	50	200	68	132	606	154	452	289	262	27	435	308	127	625	329	296	1377	676	701	0.306829	0.311773	0.353543	0.287091	0.713974	0.635036	0.34	0.254125	0.906574	0.708046
chr19	42150627	42150731	*	357	133	224	308	50	258	349	49	300	384	72	312	276	119	157	NA	NA	NA	206	84	122	425	82	343	288	42	246	287	20	267	289	55	234	504	29	475	0.372549	0.162338	0.140401	0.1875	0.431159	NA	0.407767	0.192941	0.145833	0.0696864
chr19	43518654	43518783	*	52	40	12	67	45	22	55	33	22	25	18	7	14	2	12	NA	NA	NA	18	5	13	12	4	8	50	16	34	21	8	13	20	9	11	NA	NA	NA	0.769231	0.671642	0.6	0.72	0.142857	NA	0.277778	0.333333	0.32	0.380952
chr19	45281170	45281384	*	600	84	516	683	172	511	633	242	391	1057	247	810	383	226	157	110	46	64	416	38	378	716	220	496	297	240	57	638	424	214	581	156	425	1198	865	333	0.14	0.25183	0.382306	0.23368	0.590078	0.418182	0.0913462	0.307263	0.808081	0.664577
chr19	45281407	45281490	*	80	41	39	128	62	66	100	72	28	145	75	70	178	123	55	NA	NA	NA	44	11	33	58	38	20	59	49	10	232	190	42	131	51	80	243	190	53	0.5125	0.484375	0.72	0.517241	0.691011	NA	0.25	0.655172	0.830508	0.818966
chr19	45737860	45738717	*	826	538	288	955	557	398	960	541	419	1062	332	730	1094	794	300	46	16	30	278	23	255	483	246	237	49	42	7	542	241	301	181	64	117	1136	1022	114	0.651332	0.583246	0.563542	0.312618	0.725777	0.347826	0.0827338	0.509317	0.857143	0.444649
chr19	46105343	46105480	*	136	2	134	448	19	429	246	18	228	665	75	590	573	91	482	247	25	222	80	0	80	248	18	230	626	175	451	451	142	309	414	44	370	307	61	246	0.0147059	0.0424107	0.0731707	0.112782	0.158813	0.101215	0	0.0725806	0.279553	0.314856
chr19	46526199	46526301	*	293	23	270	426	71	355	408	100	308	419	20	399	446	71	375	123	26	97	199	9	190	312	46	266	398	125	273	389	187	202	308	44	264	599	169	430	0.0784983	0.166667	0.245098	0.0477327	0.159193	0.211382	0.0452261	0.147436	0.31407	0.48072
chr19	47910153	47910273	*	477	83	394	482	73	409	419	74	345	327	70	257	314	59	255	119	32	87	110	14	96	154	6	148	307	151	156	188	72	116	339	84	255	789	358	431	0.174004	0.151452	0.176611	0.214067	0.187898	0.268908	0.127273	0.038961	0.491857	0.382979
chr19	47910279	47910563	*	891	123	768	1140	134	1006	1470	135	1335	1322	147	1175	1158	160	998	264	9	255	394	24	370	883	59	824	551	219	332	1139	185	954	672	89	583	1862	483	1379	0.138047	0.117544	0.0918367	0.111195	0.138169	0.0340909	0.0609137	0.0668177	0.397459	0.162423
chr19	47923331	47923427	*	202	17	185	279	15	264	219	4	215	173	12	161	269	7	262	NA	NA	NA	13	0	13	183	8	175	60	11	49	112	6	106	70	8	62	458	130	328	0.0841584	0.0537634	0.0182648	0.0693642	0.0260223	NA	0	0.0437158	0.183333	0.0535714
chr19	48345263	48345764	*	447	428	19	462	419	43	498	429	69	204	186	18	391	356	35	NA	NA	NA	72	55	17	71	64	7	296	225	71	208	175	33	85	55	30	103	84	19	0.957494	0.906926	0.861446	0.911765	0.910486	NA	0.763889	0.901408	0.760135	0.841346
chr19	49577226	49577304	*	51	10	41	69	18	51	142	23	119	93	33	60	95	15	80	NA	NA	NA	33	16	17	103	22	81	113	2	111	117	20	97	56	14	42	177	15	162	0.196078	0.26087	0.161972	0.354839	0.157895	NA	0.484848	0.213592	0.0176991	0.17094
chr19	50192534	50193531	*	1828	822	1006	2167	908	1259	1953	833	1120	1501	507	994	1463	767	696	183	55	128	682	75	607	1308	429	879	1402	957	445	1015	695	320	1188	389	799	3946	2081	1865	0.449672	0.419012	0.426523	0.337775	0.524265	0.300546	0.109971	0.327982	0.682596	0.684729
chr19	50194075	50194366	*	752	91	661	1014	74	940	975	80	895	866	47	819	865	115	750	583	154	429	578	21	557	768	69	699	684	172	512	755	339	416	307	45	262	1716	341	1375	0.121011	0.0729783	0.0820513	0.0542725	0.132948	0.264151	0.0363322	0.0898438	0.251462	0.449007
chr19	50708687	50709044	*	1440	134	1306	1781	136	1645	1617	140	1477	969	68	901	995	140	855	130	11	119	619	38	581	911	91	820	445	118	327	880	265	615	930	99	831	1918	434	1484	0.0930556	0.0763616	0.0865801	0.0701754	0.140704	0.0846154	0.0613893	0.0998902	0.265169	0.301136
chr19	50954255	50954615	*	610	368	242	672	411	261	440	306	134	268	143	125	325	270	55	142	82	60	149	43	106	260	144	116	212	194	18	171	131	40	137	84	53	978	820	158	0.603279	0.611607	0.695455	0.533582	0.830769	0.577465	0.288591	0.553846	0.915094	0.766082
chr19	51189547	51189955	*	259	157	102	484	283	201	416	252	164	319	194	125	287	136	151	54	31	23	203	99	104	441	208	233	219	156	63	247	183	64	289	201	88	602	496	106	0.606178	0.584711	0.605769	0.60815	0.473868	0.574074	0.487685	0.471655	0.712329	0.740891
chr19	51190224	51190394	*	160	25	135	252	57	195	173	26	147	178	43	135	276	81	195	10	4	6	NA	NA	NA	216	43	173	156	71	85	334	160	174	127	20	107	395	134	261	0.15625	0.22619	0.150289	0.241573	0.293478	0.4	NA	0.199074	0.455128	0.479042
chr19	52223109	52223189	*	60	8	52	100	10	90	85	7	78	144	21	123	190	55	135	80	25	55	68	7	61	65	4	61	65	36	29	155	94	61	90	12	78	90	25	65	0.133333	0.1	0.0823529	0.145833	0.289474	0.3125	0.102941	0.0615385	0.553846	0.606452
chr19	54863674	54863806	*	127	67	60	170	97	73	107	46	61	51	31	20	45	31	14	24	10	14	20	12	8	NA	NA	NA	67	54	13	76	51	25	27	23	4	53	31	22	0.527559	0.570588	0.429907	0.607843	0.688889	0.416667	0.6	NA	0.80597	0.671053
chr19	56613316	56613692	*	368	216	152	529	375	154	477	243	234	332	210	122	98	79	19	39	25	14	NA	NA	NA	267	185	82	116	106	10	81	70	11	139	91	48	667	611	56	0.586957	0.708885	0.509434	0.63253	0.806122	0.641026	NA	0.692884	0.913793	0.864198
chr19	58094879	58094978	*	220	23	197	430	78	352	239	41	198	186	25	161	228	115	113	NA	NA	NA	112	14	98	161	19	142	167	101	66	150	81	69	208	44	164	NA	NA	NA	0.104545	0.181395	0.171548	0.134409	0.504386	NA	0.125	0.118012	0.60479	0.54
chr20	644002	644177	*	311	68	243	464	132	332	446	135	311	504	112	392	151	50	101	NA	NA	NA	257	18	239	390	68	322	129	71	58	484	189	295	144	48	96	397	227	170	0.21865	0.284483	0.302691	0.222222	0.331126	NA	0.0700389	0.174359	0.550388	0.390496
chr20	2674449	2674546	*	314	37	277	504	63	441	565	79	486	569	76	493	367	105	262	267	47	220	90	11	79	664	71	593	340	182	158	583	184	399	593	150	443	963	158	805	0.117834	0.125	0.139823	0.133568	0.286104	0.17603	0.122222	0.106928	0.535294	0.315609
chr20	3759669	3759967	*	578	252	326	725	292	433	912	473	439	802	354	448	285	181	104	NA	NA	NA	70	20	50	615	274	341	141	120	21	388	353	35	420	204	216	1231	882	349	0.435986	0.402759	0.51864	0.441397	0.635088	NA	0.285714	0.445528	0.851064	0.909794
chr20	9487721	9487831	*	884	46	838	1383	97	1286	1288	125	1163	1180	90	1090	597	53	544	329	57	272	387	16	371	911	83	828	777	220	557	854	287	567	808	139	669	NA	NA	NA	0.0520362	0.0701374	0.0970497	0.0762712	0.0887772	0.173252	0.0413437	0.0911087	0.28314	0.336066
chr20	10198327	10198823	*	263	5	258	307	17	290	194	11	183	312	14	298	406	40	366	85	12	73	331	9	322	125	5	120	404	94	310	485	149	336	214	21	193	NA	NA	NA	0.0190114	0.0553746	0.056701	0.0448718	0.0985222	0.141176	0.0271903	0.04	0.232673	0.307216
chr20	18039917	18040031	*	277	13	264	274	37	237	200	17	183	70	5	65	135	4	131	144	14	130	148	7	141	83	8	75	189	66	123	185	37	148	235	34	201	173	47	126	0.0469314	0.135036	0.085	0.0714286	0.0296296	0.0972222	0.0472973	0.0963855	0.349206	0.2
chr20	20345330	20345759	*	1509	118	1391	1391	113	1278	1047	132	915	721	63	658	983	147	836	143	18	125	327	34	293	272	30	242	928	224	704	843	237	606	683	88	595	1428	359	1069	0.0781975	0.0812365	0.126074	0.0873786	0.149542	0.125874	0.103976	0.110294	0.241379	0.281139
chr20	20347495	20347752	*	1434	62	1372	1724	82	1642	1511	105	1406	359	13	346	659	72	587	NA	NA	NA	595	21	574	705	14	691	725	163	562	517	185	332	508	50	458	1634	198	1436	0.0432357	0.0475638	0.0694904	0.0362117	0.109256	NA	0.0352941	0.0198582	0.224828	0.357834
chr20	21377312	21377616	*	1615	148	1467	889	100	789	892	79	813	1350	117	1233	710	61	649	110	15	95	514	22	492	469	21	448	745	199	546	886	282	604	363	57	306	NA	NA	NA	0.0916409	0.112486	0.088565	0.0866667	0.0859155	0.136364	0.0428016	0.0447761	0.267114	0.318284
chr20	23016008	23016108	*	910	38	872	1103	115	988	1168	80	1088	1049	100	949	461	104	357	208	19	189	528	7	521	1134	102	1032	654	447	207	622	398	224	932	91	841	1326	520	806	0.0417582	0.104261	0.0684932	0.0953289	0.225597	0.0913462	0.0132576	0.0899471	0.683486	0.639871
chr20	25065894	25066027	*	259	126	133	214	113	101	225	96	129	135	63	72	305	143	162	NA	NA	NA	75	36	39	90	40	50	191	118	73	95	76	19	158	102	56	84	47	37	0.486486	0.528037	0.426667	0.466667	0.468852	NA	0.48	0.444444	0.617801	0.8
chr20	31045438	31045637	*	314	82	232	444	205	239	187	35	152	250	114	136	184	105	79	NA	NA	NA	117	7	110	259	100	159	54	42	12	296	254	42	125	60	65	495	415	80	0.261146	0.461712	0.187166	0.456	0.570652	NA	0.0598291	0.3861	0.777778	0.858108
chr20	43945503	43945608	*	336	123	213	843	362	481	753	345	408	559	205	354	208	125	83	NA	NA	NA	294	66	228	468	186	282	463	384	79	247	195	52	539	189	350	753	474	279	0.366071	0.429419	0.458167	0.366726	0.600962	NA	0.22449	0.397436	0.829374	0.789474
chr20	44687409	44687519	*	328	42	286	390	58	332	402	35	367	315	52	263	285	52	233	40	3	37	77	0	77	306	19	287	196	55	141	308	120	188	207	60	147	445	123	322	0.128049	0.148718	0.0870647	0.165079	0.182456	0.075	0	0.0620915	0.280612	0.38961
chr20	45269020	45269589	*	227	203	24	137	108	29	145	126	19	74	57	17	197	184	13	NA	NA	NA	11	9	2	93	73	20	104	81	23	103	76	27	117	76	41	NA	NA	NA	0.894273	0.788321	0.868966	0.77027	0.93401	NA	0.818182	0.784946	0.778846	0.737864
chr20	58988844	58989046	*	144	138	6	163	155	8	90	69	21	111	101	10	107	76	31	30	29	1	40	36	4	NA	NA	NA	77	44	33	33	26	7	53	38	15	NA	NA	NA	0.958333	0.95092	0.766667	0.90991	0.71028	0.966667	0.9	NA	0.571429	0.787879
chr20	61637200	61637446	*	1067	83	984	1042	87	955	1261	119	1142	1075	98	977	1126	193	933	206	62	144	803	58	745	1136	79	1057	620	176	444	818	315	503	499	85	414	1839	318	1521	0.0777882	0.0834933	0.0943695	0.0911628	0.171403	0.300971	0.0722291	0.0695423	0.283871	0.385086
chr20	61731334	61731450	*	252	109	143	329	167	162	278	139	139	145	63	82	180	100	80	NA	NA	NA	85	56	29	250	101	149	177	69	108	165	97	68	92	37	55	429	106	323	0.43254	0.507599	0.5	0.434483	0.555556	NA	0.658824	0.404	0.389831	0.587879
chr20	61869379	61869857	*	298	209	89	338	231	107	321	232	89	205	142	63	123	96	27	43	36	7	71	50	21	438	280	158	123	59	64	233	136	97	169	89	80	652	270	382	0.701342	0.683432	0.722741	0.692683	0.780488	0.837209	0.704225	0.639269	0.479675	0.583691
chr20	61922339	61922472	*	267	194	73	236	172	64	164	125	39	188	139	49	132	114	18	NA	NA	NA	67	49	18	223	152	71	51	36	15	95	80	15	NA	NA	NA	322	172	150	0.726592	0.728814	0.762195	0.739362	0.863636	NA	0.731343	0.681614	0.705882	0.842105
chr20	62361633	62361998	*	115	85	30	44	37	7	134	105	29	50	40	10	75	64	11	55	47	8	60	49	11	149	129	20	116	88	28	219	129	90	51	21	30	205	136	69	0.73913	0.840909	0.783582	0.8	0.853333	0.854545	0.816667	0.865772	0.758621	0.589041
chr21	9825828	9825882	*	7246	1141	6105	24072	9411	14661	10521	4836	5685	33856	12039	21817	14260	6356	7904	4580	1962	2618	9241	2894	6347	24982	7587	17395	3813	2366	1447	27050	14846	12204	6669	2509	4160	24046	9201	14845	0.157466	0.390952	0.459652	0.355594	0.445722	0.428384	0.31317	0.303699	0.620509	0.548835
chr21	9826840	9826935	*	32358	6313	26045	132813	25885	106928	30810	13759	17051	171917	40579	131338	91822	26888	64934	12505	5838	6667	44250	7283	36967	153932	32530	121402	34876	14177	20699	83202	44748	38454	59741	12587	47154	156805	51177	105628	0.195099	0.194898	0.446576	0.236038	0.292827	0.466853	0.164588	0.211327	0.406497	0.537824
chr21	37794411	37794784	*	54	8	46	256	44	212	249	49	200	152	50	102	326	47	279	NA	NA	NA	149	7	142	166	27	139	158	62	96	191	123	68	81	23	58	NA	NA	NA	0.148148	0.171875	0.196787	0.328947	0.144172	NA	0.0469799	0.162651	0.392405	0.643979
chr21	38074103	38074356	*	131	3	128	44	4	40	80	8	72	116	6	110	304	32	272	82	13	69	233	1	232	84	5	79	232	60	172	144	31	113	80	12	68	199	24	175	0.0229008	0.0909091	0.1	0.0517241	0.105263	0.158537	0.00429184	0.0595238	0.258621	0.215278
chr21	44058604	44058747	*	191	103	88	166	83	83	111	80	31	43	25	18	118	61	57	NA	NA	NA	55	23	32	33	18	15	104	78	26	99	59	40	NA	NA	NA	145	117	28	0.539267	0.5	0.720721	0.581395	0.516949	NA	0.418182	0.545455	0.75	0.59596
chr21	45707096	45707218	*	57	35	22	68	38	30	54	38	16	25	18	7	40	23	17	NA	NA	NA	39	9	30	76	45	31	17	15	2	31	28	3	36	21	15	118	92	26	0.614035	0.558824	0.703704	0.72	0.575	NA	0.230769	0.592105	0.882353	0.903226
chr22	17600489	17601532	*	2808	657	2151	2854	657	2197	2702	444	2258	2559	536	2023	1869	457	1412	210	20	190	224	85	139	375	79	296	935	480	455	1146	506	640	393	188	205	3708	1800	1908	0.233974	0.230203	0.164323	0.209457	0.244516	0.0952381	0.379464	0.210667	0.513369	0.441536
chr22	18594013	18594193	*	891	372	519	859	387	472	1155	567	588	730	325	405	253	179	74	NA	NA	NA	132	17	115	548	185	363	189	163	26	45	39	6	585	245	340	677	408	269	0.417508	0.450524	0.490909	0.445205	0.70751	NA	0.128788	0.337591	0.862434	0.866667
chr22	20182330	20182417	*	29	13	16	47	12	35	52	26	26	49	22	27	26	14	12	13	6	7	10	2	8	74	29	45	27	16	11	36	25	11	22	8	14	109	53	56	0.448276	0.255319	0.5	0.44898	0.538462	0.461538	0.2	0.391892	0.592593	0.694444
chr22	37941762	37942187	*	293	30	263	312	37	275	328	35	293	325	52	273	437	90	347	38	7	31	217	9	208	244	12	232	150	71	79	230	89	141	96	34	62	504	219	285	0.102389	0.11859	0.106707	0.16	0.20595	0.184211	0.0414747	0.0491803	0.473333	0.386957
chr22	37957218	37957294	*	48	4	44	143	16	127	132	20	112	152	14	138	52	12	40	60	19	41	48	2	46	134	7	127	152	47	105	167	81	86	96	12	84	274	37	237	0.0833333	0.111888	0.151515	0.0921053	0.230769	0.316667	0.0416667	0.0522388	0.309211	0.48503
chr22	46658811	46659083	*	2208	250	1958	3010	187	2823	2472	259	2213	2936	251	2685	2070	596	1474	290	44	246	556	4	552	1641	115	1526	1601	579	1022	1099	347	752	2134	339	1795	3327	923	2404	0.113225	0.0621262	0.104773	0.0854905	0.287923	0.151724	0.00719425	0.0700792	0.361649	0.315742
chr22	50738418	50738515	*	492	41	451	883	316	567	663	223	440	764	98	666	390	340	50	130	16	114	181	1	180	1376	195	1181	378	362	16	873	390	483	358	99	259	1465	718	747	0.0833333	0.357871	0.33635	0.128272	0.871795	0.123077	0.00552486	0.141715	0.957672	0.446735
chrX	19002029	19002138	*	895	210	685	520	0	520	1065	434	631	493	4	489	571	161	410	226	112	114	NA	NA	NA	559	113	446	403	1	402	481	121	360	402	1	401	NA	NA	NA	0.234637	0	0.407512	0.00811359	0.281961	0.495575	NA	0.202147	0.00248139	0.251559
chrX	39548540	39549163	*	657	180	477	223	26	197	695	253	442	90	23	67	497	118	379	135	36	99	112	9	103	90	20	70	105	59	46	406	156	250	65	36	29	90	45	45	0.273973	0.116592	0.364029	0.255556	0.237425	0.266667	0.0803571	0.222222	0.561905	0.384236
chrX	40027622	40027717	*	266	36	230	44	4	40	315	50	265	NA	NA	NA	203	57	146	40	3	37	167	6	161	194	16	178	80	30	50	353	112	241	84	30	54	504	143	361	0.135338	0.0909091	0.15873	NA	0.280788	0.075	0.0359281	0.0824742	0.375	0.31728
chrX	41783121	41783234	*	962	283	679	306	1	305	1162	443	719	377	4	373	517	128	389	140	42	98	NA	NA	NA	534	163	371	140	2	138	308	14	294	196	1	195	NA	NA	NA	0.294179	0.00326797	0.381239	0.0106101	0.247582	0.3	NA	0.305243	0.0142857	0.0454545
chrX	53122140	53122541	*	336	283	53	427	279	148	350	265	85	181	53	128	161	133	28	117	54	63	NA	NA	NA	90	81	9	250	116	134	450	109	341	150	100	50	77	46	31	0.842262	0.653396	0.757143	0.292818	0.826087	0.461538	NA	0.9	0.464	0.242222
chrX	153094501	153094896	*	683	175	508	523	43	480	863	294	569	343	45	298	549	163	386	215	46	169	146	9	137	769	176	593	208	119	89	701	257	444	110	19	91	1280	427	853	0.256223	0.082218	0.340672	0.131195	0.296903	0.213953	0.0616438	0.228869	0.572115	0.366619
chrX	153151990	153152210	*	424	114	310	277	37	240	437	123	314	131	20	111	399	109	290	62	6	56	207	5	202	657	221	436	99	42	57	256	109	147	99	20	79	1043	531	512	0.268868	0.133574	0.281465	0.152672	0.273183	0.0967742	0.0241546	0.336377	0.424242	0.425781
[truncated: 13 more columns]
